# Supplementary material for: Comparative proteomic analysis of maize (Zea mays L.) seedlings under rice black-streaked dwarf virus infection
Source: BMC Plant Biol. 2018 Sep 12;18:191. doi: 10.1186/s12870-018-1419-x (PMC6136180; doi:10.1186/s12870-018-1419-x)
Supplement: Supplementary file 1 — Table S1. The primer sequences for qRT-PCR. (XLSX 8 kb) [file 12870_2018_1419_MOESM1_ESM.xlsx]

## Sheet: Sheet1
Table S1 The primer sequences for qRT-PCR.
gene	Up	Down
Zm.92805	GAAAGTGGACAAGAATTACA	GGGCTCAGCTCCACCGTTCC
Zm.95122	GTCCCAGTATTATAGGTATA	TTAGCAATCGGATAGATATC
Zm.133422	GTATCTGACTCAGATGTATT	TCCTCATTCACAATGTGGCG
Zm.66568	GGACGCCTGCCTGGCGCAGG	TCGGGCCGCTTCGTGAAGTG
Zm.24636	GCAGAGGTTGGTAGAGCGAG	CCGATCTCGCGGCAGGTGTC
Zm.138895	CCATCTTCCACCTCAACCCG	ACGGACAGGGGCTCCGGCAC
ZmACTIN	GAGCTCCGTGTGGCTCCC	CTTCTCCTTCATGTCCCT
