# Supplementary material for: Comparative proteomic analysis of maize (Zea mays L.) seedlings under rice black-streaked dwarf virus infection
Source: BMC Plant Biol. 2018 Sep 12;18:191. doi: 10.1186/s12870-018-1419-x (PMC6136180; doi:10.1186/s12870-018-1419-x)
Supplement: Supplementary file 2 — Table S2. The detail information of identified peptides pertinent to detected proteins. (XLSX 8119 kb) [file 12870_2018_1419_MOESM2_ESM.xlsx]

## Sheet: Sheet1
Table S2 The detail information of identified peptides pertinent to detected proteins.
Protein accession	Protein accession number of database used for search
Protein description	Protein functional description
Gene name	Indicates the name of the gene that code for the protein sequence
ID	Sequence	Proteins	Protein accession	Protein description	Charge	m/z	mass error [ppm]	Score	Unique [yes/no]	Control 1	Control 2	Control 3	Infected 1	Infected 2	Infected 3
0	AAAAAAAAPSR	B4F8V9	B4F8V9	T-complex protein 1 subunit delta OS=Zea mays GN=umc1329	2	464.254	-2.0726	79.889	yes	NA	NA	NA	NA	NA	NA
1	AAAAAAAAR	A0A096QID1;A0A096QID2;B6SRD6;A0A096TF53;A0A096TN76;A0A096TN75;A0A096TQL6;A0A096TQL7	A0A096TN76	Uncharacterized protein OS=Zea mays GN=Zm.84905	2	372.212	-1.9387	101.6	no	0.769	1	0.987	0.936	1.219	1.089
2	AAAAAAAK	B6TZS3	B6TZS3	Uncharacterized protein OS=Zea mays GN=Zm.6278	2	322.69	-2.2921	117.93	no	0.814	1.047	1.047	1.066	0.92	1.107
3	AAAAAAAPAPAADTTAK	A0A096RJY3;A0A096RJY4	A0A096RJY3	Uncharacterized protein OS=Zea mays GN=Zm.131815	3	480.588	-1.4394	123.76	yes	0.826	0.788	0.841	0.935	1.648	0.963
4	AAAAAAASGGGGGGGGGGGGGIVGER	K7VWG1	K7VWG1	Protein binding protein OS=Zea mays GN=Zm.138203	3	633.64	-1.2821	124.51	yes	0.85	1.081	0.81	0.821	1.115	1.323
5	AAAAAAAVANSGGVDLTPAAR	A0A096QNE2	A0A096QNE2	Uncharacterized protein OS=Zea mays GN=LOC100382816	3	608.99	-1.2504	117.65	yes	0.978	0.994	0.976	0.95	1.101	1.001
6	AAAAAAAVANSGGVDLTPAAR	A0A096QNE2	A0A096QNE2	Uncharacterized protein OS=Zea mays GN=LOC100382816	2	912.982	-2.302	112.55	yes	1.039	1.216	0.978	0.798	0.871	1.098
7	AAAAAAAVGGAGER	A0A096PKZ0	A0A096PKZ0	Uncharacterized protein OS=Zea mays GN=LOC100381723	2	571.799	-1.563	76.073	yes	1.031	1.065	1.006	0.928	0.977	0.992
8	AAAAAAETR	A0A096QL88	A0A096QL88	Uncharacterized protein OS=Zea mays GN=Zm.35425	2	416.22	-2.0395	68.625	yes	NA	NA	NA	NA	NA	NA
9	AAAAAAGDGAAGIR	B6T289	B6T289	Glucan endo-1,3-beta-glucosidase 7 OS=Zea mays GN=LOC100281994	2	571.799	-1.3562	98	yes	NA	NA	NA	NA	NA	NA
10	AAAAAAQR	A0A096S2S1;A0A096S2S2	A0A096S2S1	Uncharacterized protein OS=Zea mays GN=Zm.128281	2	365.204	-1.8923	107.67	yes	0.811	1.022	1.048	1.066	0.899	1.153
11	AAAAAELVK	B6TK17;C0P2L6	B6TK17	DREPP2 protein OS=Zea mays GN=umc1162	2	422.25	-0.39551	123.86	yes	1.094	0.812	1.025	1.185	0.903	0.981
12	AAAAAELVK	B6TK17;C0P2L6	B6TK17	DREPP2 protein OS=Zea mays GN=umc1162	3	281.836	0.52385	44.349	yes	NA	NA	NA	NA	NA	NA
13	AAAAAGGEAAR	B4FL68	B4FL68	Tetratricopeptide repeat protein 1 OS=Zea mays GN=LOC100217063	2	458.236	-3.918	97.597	yes	0.821	0.836	0.922	0.913	1.307	1.202
14	AAAAAPAPAADTK	A0A096RJY3;A0A096RJY4	A0A096RJY3	Uncharacterized protein OS=Zea mays GN=Zm.131815	2	563.299	-1.5961	122.39	yes	0.707	0.809	0.979	1.08	1.404	1.02
15	AAAAASLMLGGGDEAHK	K7VZV8;K7VIK7;A0A096U837;A0A096U838;A0A096PRI1	K7VZV8	Putative RNA-binding zinc finger family protein OS=Zea mays GN=Zm.96437	3	523.928	0.10052	95.067	no	NA	NA	NA	NA	NA	NA
16	AAAAAVEEVDEQK	A0A096R5J8	A0A096R5J8	Uncharacterized protein OS=Zea mays GN=Zm.126987	2	665.828	-1.2406	127.71	yes	0.952	0.921	0.861	0.901	1.42	0.945
17	AAAAAVQPVPASAWSR	B4FT34	B4FT34	Uncharacterized protein OS=Zea mays GN=Zm.4554	2	776.915	0.047444	106.35	yes	0.937	1.013	0.982	0.954	1.054	1.06
18	AAAAAVQPVPASAWSR	B4FT34	B4FT34	Uncharacterized protein OS=Zea mays GN=Zm.4554	3	518.279	1.0496	68.751	yes	NA	NA	NA	NA	NA	NA
19	AAAAAYDYEGDAR	A0A096UC61	A0A096UC61	Uncharacterized protein OS=Zea mays	2	672.297	0.28048	127.02	yes	1.064	1.048	0.94	0.955	1.098	0.896
20	AAAAAYDYEGDAR	A0A096UC61	A0A096UC61	Uncharacterized protein OS=Zea mays	3	448.534	1.1906	83.573	yes	NA	NA	NA	NA	NA	NA
21	AAAAAYDYEGDAR	A0A096UC61	A0A096UC61	Uncharacterized protein OS=Zea mays	2	672.297	-0.042381	135.94	yes	1.066	1.103	0.897	0.854	1.104	0.976
22	AAAAAYDYEGDAR	A0A096UC61	A0A096UC61	Uncharacterized protein OS=Zea mays	3	448.534	1.4047	78.864	yes	NA	NA	NA	NA	NA	NA
23	AAAACSELR	A0A096TM17	A0A096TM17	Uncharacterized protein OS=Zea mays GN=Zm.23630	2	474.732	-0.00040117	60.019	yes	NA	NA	NA	NA	NA	NA
24	AAAADSALVVR	A0A096U2E6	A0A096U2E6	Uncharacterized protein OS=Zea mays GN=Zm.15967	2	522.296	-0.48524	120.06	yes	NA	NA	NA	NA	NA	NA
25	AAAADWR	Q84TC2	Q84TC2	DIBOA-glucoside dioxygenase BX6 OS=Zea mays GN=BX6	2	380.69	-0.89567	69.39	yes	1.099	0.927	1.128	0.822	0.988	1.036
26	AAAAEEEPEEAKK	B6T8U5	B6T8U5	ER6 protein OS=Zea mays GN=AY104923	3	458.225	-1.8775	57.175	yes	0.846	0.979	1.152	1.07	0.866	1.087
27	AAAAEMYDAFDMR	B6UFH0	B6UFH0	ATP-dependent RNA helicase DDX23 OS=Zea mays GN=Zm.122012	2	731.31	-0.14223	55.261	yes	1.023	0.982	0.998	0.85	1.14	1.007
28	AAAAEPVKDEL	Q5EUE1	Q5EUE1	Protein disulfide-isomerase OS=Zea mays GN=PDIL1-1	2	557.293	-1.685	83.182	yes	0.932	1.049	0.96	1.065	0.977	1.016
29	AAAAEPVKDEL	Q5EUE1	Q5EUE1	Protein disulfide-isomerase OS=Zea mays GN=PDIL1-1	2	557.293	-1.4263	93.345	yes	0.895	1.018	1.058	0.908	1.007	1.113
30	AAAAEPVKDEL	Q5EUE1	Q5EUE1	Protein disulfide-isomerase OS=Zea mays GN=PDIL1-1	3	371.864	-0.057744	100.88	yes	0.974	0.956	0.98	0.959	1.132	0.999
31	AAAAEVSTSSVK	K7UBT7	K7UBT7	Uncharacterized protein (Fragment) OS=Zea mays GN=ZEAMMB73_452286	2	560.796	-1.8493	154.36	yes	0.801	0.95	1.054	0.942	1.188	1.064
32	AAAAEVSTSSVK	K7UBT7	K7UBT7	Uncharacterized protein (Fragment) OS=Zea mays GN=ZEAMMB73_452286	3	374.2	-0.056992	57.175	yes	NA	NA	NA	NA	NA	NA
33	AAAAFFR	A0A096U0R8	A0A096U0R8	Uncharacterized protein OS=Zea mays GN=Zm.80005	2	377.206	-0.86555	76.347	yes	NA	NA	NA	NA	NA	NA
34	AAAAGAPPPASR	C4JBK7;K7VF10	C4JBK7	Uncharacterized protein OS=Zea mays GN=LOC100502447	2	518.78	-0.2545	80.245	yes	0.709	1.109	1.158	0.925	1.086	1.012
35	AAAAGGAGGGEGGGAGLVVK	A0A096RHG9;A0A096RHH0	A0A096RHG9	Uncharacterized protein OS=Zea mays GN=Zm.85278	2	763.9	-0.67922	226.74	yes	0.855	0.911	0.984	1.013	1.137	1.1
36	AAAAGGLR	A0A096QGH9	A0A096QGH9	Uncharacterized protein OS=Zea mays GN=LOC100501808	2	343.701	-2.0178	61.561	yes	0.881	1.013	1.095	0.952	0.912	1.148
37	AAAAGGLR	A0A096QGH9	A0A096QGH9	Uncharacterized protein OS=Zea mays GN=LOC100501808	2	343.701	-0.83349	103.02	yes	0.8	1.052	1.057	0.846	1.154	1.091
38	AAAAHGIALVAPDTSPR	B6T2Y5;K7V5R6	B6T2Y5	Esterase D OS=Zea mays GN=LOC100282053	3	539.962	-0.77061	103.79	yes	0.206	1.048	1.111	1.163	1.326	1.145
39	AAAAHGIALVAPDTSPR	B6T2Y5;K7V5R6	B6T2Y5	Esterase D OS=Zea mays GN=LOC100282053	2	809.439	-1.8478	159.34	yes	0.966	0.895	1.107	0.965	0.941	1.126
40	AAAAHGIALVAPDTSPR	B6T2Y5;K7V5R6	B6T2Y5	Esterase D OS=Zea mays GN=LOC100282053	4	405.223	-0.23388	82.651	yes	NA	NA	NA	NA	NA	NA
41	AAAALAAAAEFAHK	K7UYC3	K7UYC3	Uncharacterized protein OS=Zea mays GN=ZEAMMB73_288078	3	438.238	-1.2662	131.69	yes	1.062	1.005	0.961	0.941	1.088	0.943
42	AAAALAAAR	K7V3T9	K7V3T9	Uncharacterized protein OS=Zea mays GN=Zm.15981	2	393.235	1.2864	113.14	yes	NA	NA	NA	NA	NA	NA
43	AAAAPPASVEK	A0A096R040;B4FWN0	A0A096R040	Uncharacterized protein OS=Zea mays GN=pco108558	2	506.277	-0.27705	73.632	yes	0.866	1.088	1.075	0.982	0.974	1.014
44	AAAAPVAR	A0A096TRB1	A0A096TRB1	Uncharacterized protein OS=Zea mays GN=Zm.31183	2	363.716	-0.35959	90.661	yes	NA	NA	NA	NA	NA	NA
45	AAAASAAAAEAGGGGAK	K7VLT3	K7VLT3	Uncharacterized protein OS=Zea mays GN=ZEAMMB73_397161	2	651.326	-1.7127	185.26	yes	0.927	0.9	1.27	0.755	1.14	1.008
46	AAAASAAAAEAGGGGAK	K7VLT3	K7VLT3	Uncharacterized protein OS=Zea mays GN=ZEAMMB73_397161	3	434.553	-0.60157	109.1	yes	0.982	1	1.167	0.738	1.142	0.971
47	AAAASAAAGDYTR	K7W777;K7VBJ1	K7W777	Putative leucine-rich repeat receptor-like protein kinase family protein OS=Zea mays GN=LOC100279811	2	598.289	-0.84093	91.093	yes	NA	NA	NA	NA	NA	NA
48	AAAASGGPR	C4JC20;B4FFI4	C4JC20	Uncharacterized protein OS=Zea mays GN=LOC100193573	2	379.201	-4.0367	62.582	yes	0.652	1.049	0.947	1.033	1.181	1.138
49	AAAASGKPQK	A0A096SFU6;A0A096SFU8	A0A096SFU6	Lysine--tRNA ligase OS=Zea mays GN=pco072809(80)	3	310.179	0.32342	47.869	yes	NA	NA	NA	NA	NA	NA
50	AAAASVQPYTAR	A0A096SCM5;C0P3H6;C0P8F5	A0A096SCM5	Uncharacterized protein OS=Zea mays GN=LOC100285560	2	603.317	-0.67416	98.902	yes	0.936	1.022	1.002	1.091	0.973	0.976
51	AAAATAAR	B6T337	B6T337	Uncharacterized protein OS=Zea mays GN=Zm.82209	2	351.698	0.34687	87.181	yes	NA	NA	NA	NA	NA	NA
52	AAAATADAGGPTIFDK	B6UAW2	B6UAW2	Uncharacterized protein OS=Zea mays GN=cl29192_1	2	738.87	-0.80658	129.05	yes	0.932	0.932	0.894	0.902	1.181	1.158
53	AAAAVEPK	B4F9G6;K7UWM1;K7TXR0;K7UG99;K7TXR3;C0PLU5;K7UG96;B6SHW0	B6SHW0	60S ribosomal protein L6 OS=Zea mays GN=Zm.77320	2	378.716	-1.2299	101.54	no	0.781	1.006	0.955	1.056	1.187	1.015
54	AAAAVEPK	B4F9G6;K7UWM1;K7TXR0;K7UG99;K7TXR3;C0PLU5;K7UG96;B6SHW0	B6SHW0	60S ribosomal protein L6 OS=Zea mays GN=Zm.77320	3	252.813	-0.36282	69.176	no	0.674	1.044	0.999	1.066	1.254	0.964
55	AAAAVFPASEDELVR	A0A096QZK9	A0A096QZK9	Uncharacterized protein OS=Zea mays GN=Zm.35963	2	773.399	-0.44758	134.88	yes	0.983	1.098	1.011	0.921	0.994	0.994
56	AAAAVFPASEDELVR	A0A096QZK9	A0A096QZK9	Uncharacterized protein OS=Zea mays GN=Zm.35963	3	515.935	1.1916	73.927	yes	1.025	0.891	0.863	0.82	1.397	1.003
57	AAAAVGVK	K7VRQ5;A0A096TJK0;B6UGW8	K7VRQ5	Protein disulfide isomerase isoform 1 OS=Zea mays GN=Zm.6062	2	343.713	-0.93495	97.068	no	NA	NA	NA	NA	NA	NA
58	AAAAVLLNK	A0A096Q168;A0A096Q169	A0A096Q168	Uncharacterized protein OS=Zea mays GN=pco101093a	2	435.774	-1.6961	114.5	yes	NA	NA	NA	NA	NA	NA
59	AAAAVLLNK	A0A096Q168;A0A096Q169	A0A096Q168	Uncharacterized protein OS=Zea mays GN=pco101093a	3	290.852	-0.2557	89.142	yes	0.911	0.957	0.943	0.969	1.236	0.983
60	AAADAIK	A0A096TAX6;K7VAA1	K7VAA1	Ribonucleoside-diphosphate reductase OS=Zea mays GN=ZEAMMB73_966032	2	330.19	-1.4091	100.19	no	0.866	1.101	1.071	0.903	1.035	1.024
61	AAADGDGMEIDGQQSNKK	A0A096SMU8;K7VR37	A0A096SMU8	Nucleolar GTP-binding protein 1 OS=Zea mays GN=Zm.144830	3	612.279	-2.0365	92.264	yes	0.919	1.041	1.078	0.895	0.947	1.121
62	AAADGWCHMDIR	C4J009;A0A096TZ52	C4J009	Uncharacterized protein OS=Zea mays GN=LOC100285971	3	468.205	-0.2249	63.091	yes	NA	NA	NA	NA	NA	NA
63	AAADNEHALLPPSEDPR	Q8H6B0	Q8H6B0	Histone-lysine N-methyltransferase OS=Zea mays GN=sdg113	3	601.627	-0.48885	72.433	yes	NA	NA	NA	NA	NA	NA
64	AAADRDPALR	A0A096QLU9;C0P558	C0P558	Uncharacterized protein OS=Zea mays GN=LOC100382178	3	352.525	-0.35604	104.39	no	0.783	0.862	0.962	0.886	1.339	1.167
65	AAADRDPALR	A0A096QLU9;C0P558	C0P558	Uncharacterized protein OS=Zea mays GN=LOC100382178	2	528.283	-1.3932	126.55	no	0.873	0.776	0.964	0.943	1.281	1.162
66	AAADRDPALRK	A0A096QLU9;C0P558	C0P558	Uncharacterized protein OS=Zea mays GN=LOC100382178	4	296.669	0.53517	105.46	no	1.148	1.115	1.065	0.985	0.621	1.065
67	AAADSPYGVYSK	B4FF68	B4FF68	THO complex subunit 4 OS=Zea mays GN=cl8663_2a	2	614.796	-1.6578	120.84	yes	0.943	0.795	1.045	0.991	1.024	1.203
68	AAAEAAGDALK	K7TL77;K7U485;K7UJ95;K7TU34	K7TL77	Uncharacterized protein OS=Zea mays GN=Zm.37635	2	494.259	-0.95758	111.63	yes	0.746	0.914	0.918	0.926	1.371	1.126
69	AAAEANATVNETK	A0A096T6A1;A0A096T6A2	A0A096T6A1	Uncharacterized protein OS=Zea mays	2	645.32	-3.0234	150.05	yes	0.701	1.118	1.125	0.861	0.972	1.224
70	AAAEANATVNETK	A0A096T6A1;A0A096T6A2	A0A096T6A1	Uncharacterized protein OS=Zea mays	3	430.549	-1.3123	107.17	yes	0.727	1.069	1.213	0.887	0.962	1.142
71	AAAEAQK	B4G0G4;K7V926	B4G0G4	Putative HSP20-like chaperone domain family protein OS=Zea mays GN=pco115355	2	344.685	-0.0040412	85.212	yes	NA	NA	NA	NA	NA	NA
72	AAAEASVPAAAPPAATEPIAAA	B4FIZ5	B4FIZ5	Uncharacterized protein OS=Zea mays GN=IDP1604	3	640.002	-0.62737	45.347	yes	1.042	1.016	1.045	0.93	0.988	0.98
73	AAAEDPAEAEAGEVVFDDAFDIPHK	A0A096S6T1	A0A096S6T1	Calcium-transporting ATPase OS=Zea mays GN=pco101694	4	654.304	-0.54776	56.131	yes	NA	NA	NA	NA	NA	NA
74	AAAEEFLAK	B6TNZ4	B6TNZ4	Uncharacterized protein OS=Zea mays GN=LOC100277089	2	475.253	-0.61198	121.73	yes	1.016	1.036	0.974	0.88	1.036	1.057
75	AAAEGDEPVQMK	A0A096TDQ6;A0A096QTS7	A0A096TDQ6	Uncharacterized protein OS=Zea mays GN=LOC100217127	2	631.29	-3.2989	50.354	no	0.804	0.955	0.964	1.008	1.284	0.984
76	AAAEGDEPVQMK	A0A096TDQ6;A0A096QTS7	A0A096TDQ6	Uncharacterized protein OS=Zea mays GN=LOC100217127	2	623.293	-2.2298	154.28	no	0.841	0.953	1.035	0.899	1.122	1.15
77	AAAEGLAHGAR	A0A096PN54	A0A096PN54	Uncharacterized protein OS=Zea mays GN=Zm.105111	3	341.849	-1.2583	65.627	yes	NA	NA	NA	NA	NA	NA
78	AAAEGLAHGAR	A0A096PN54	A0A096PN54	Uncharacterized protein OS=Zea mays GN=Zm.105111	3	341.849	-1.0123	47.894	yes	NA	NA	NA	NA	NA	NA
79	AAAEGLR	B6SRY5;B4F9H1;K7TZ17	B6SRY5	Glycosyltransferase OS=Zea mays GN=Zm.84405	2	344.193	0.8929	100.07	no	0.847	1.174	0.819	0.924	0.925	1.31
80	AAAEILNNALK	B6TBW4	B6TBW4	Proliferation-associated protein 2G4 OS=Zea mays GN=Zm.6147	2	564.325	-0.4404	151.98	yes	0.889	0.927	1.062	1.009	1.174	0.939
81	AAAEILNNALK	B6TBW4	B6TBW4	Proliferation-associated protein 2G4 OS=Zea mays GN=Zm.6147	3	376.552	1.3034	135.86	yes	0.986	0.957	0.877	1.058	1.124	0.998
82	AAAELER	B6TIJ7	B6TIJ7	Charged multivesicular body protein 4b OS=Zea mays GN=LOC100191382	2	380.203	-0.81527	70.69	yes	1.062	0.951	1.079	0.923	0.972	1.013
83	AAAELTGSHLDEVK	A0A096TTJ9	A0A096TTJ9	Phenylalanine ammonia-lyase OS=Zea mays GN=LOC100384215	3	480.916	-1.0068	158.58	yes	0.879	0.96	0.954	0.691	1.551	0.965
84	AAAELTGSHLDEVKR	A0A096TTJ9	A0A096TTJ9	Phenylalanine ammonia-lyase OS=Zea mays GN=LOC100384215	3	532.95	-0.72841	181.26	yes	1.127	1.178	1.029	0.701	0.98	0.986
85	AAAELTGSHLDEVKR	A0A096TTJ9	A0A096TTJ9	Phenylalanine ammonia-lyase OS=Zea mays GN=LOC100384215	2	798.921	-1.1839	82.651	yes	1.056	1.317	0.985	0.828	0.783	1.031
86	AAAELVK	A0A0B4J3I1	A0A0B4J3I1	Uncharacterized protein OS=Zea mays GN=pep4	2	351.213	-1.1776	73.616	yes	NA	NA	NA	NA	NA	NA
87	AAAEVCEDSIPGLR	A0A096U487;C0P2E3	A0A096U487	Uncharacterized protein OS=Zea mays GN=Zm.85068	2	744.362	-2.7423	117.2	yes	0.813	0.976	1.003	0.96	1.286	0.962
88	AAAEVCEDSIPGLR	A0A096U487;C0P2E3	A0A096U487	Uncharacterized protein OS=Zea mays GN=Zm.85068	3	496.577	-1.7506	114.79	yes	NA	NA	NA	NA	NA	NA
89	AAAFASPQPR	B4FTQ6;K7VBB0;C0PD89;K7VSK2	B4FTQ6	Uncharacterized protein OS=Zea mays GN=LOC100273223	2	508.27	0.44241	82.417	yes	NA	NA	NA	NA	NA	NA
90	AAAFAYLESVK	K7UWC1	K7UWC1	Uncharacterized protein OS=Zea mays GN=Zm.25633	3	390.545	0.60985	81.263	yes	0.875	0.944	0.943	0.897	1.177	1.165
91	AAAFVTEVR	A0A096QZK9	A0A096QZK9	Uncharacterized protein OS=Zea mays GN=Zm.35963	2	482.267	0.56668	60.436	yes	NA	NA	NA	NA	NA	NA
92	AAAGAEAVR	A0A096QC57;A0A096PVG9	A0A096QC57	Uncharacterized protein OS=Zea mays GN=Zm.122344	2	408.222	-0.53484	126.24	no	0.835	0.795	1.019	1.049	1.194	1.108
93	AAAGAEDVKR	C0P5C6;C4IYE3	C0P5C6	Uncharacterized protein OS=Zea mays GN=Zm.138725	3	329.845	-0.13676	57.785	yes	NA	NA	NA	NA	NA	NA
94	AAAGAGAVDGLEAVLR	B6SPB2	B6SPB2	Flavoprotein wrbA OS=Zea mays GN=LOC100280914	3	480.932	0.64711	74.475	yes	NA	NA	NA	NA	NA	NA
95	AAAGAGFEVR	A0A096QVM6;C0PDR7	A0A096QVM6	Uncharacterized protein OS=Zea mays GN=LOC100280677	2	474.749	-0.027673	58.083	yes	NA	NA	NA	NA	NA	NA
96	AAAGDKFEAETPIEK	C0P624	C0P624	Beta-hydroxyacyl-ACP dehydratase OS=Zea mays GN=LOC100283232	3	526.267	-0.39045	87.519	yes	1.126	1.052	0.922	0.85	1.066	0.983
97	AAAGGAGPSTAPAPAR	A0A096SQD7;A0A060CV13;A0A096SQD8	A0A096SQD7	Uncharacterized protein OS=Zea mays	2	661.844	-1.2082	151.56	yes	0.879	1.05	1.28	0.753	1.089	0.949
98	AAAGMLLGGEDMHR	K7ULV5;K7U6J6	K7ULV5	Putative RNA-binding zinc finger family protein OS=Zea mays GN=Zm.95212	3	476.896	-1.0157	41.87	yes	NA	NA	NA	NA	NA	NA
99	AAAGNAPTSPVR	B4FD03	B4FD03	Uncharacterized protein OS=Zea mays GN=LOC100192890	2	556.296	-0.45219	101.72	yes	0.991	1.02	1.012	0.894	0.91	1.172
100	AAAGNAPTSPVR	B4FD03	B4FD03	Uncharacterized protein OS=Zea mays GN=LOC100192890	3	371.2	0.72674	67.548	yes	NA	NA	NA	NA	NA	NA
101	AAAGNPDTLGDCPFSQR	B4FT31;K7VY29	B4FT31	Dehydroascorbate reductase OS=Zea mays GN=DHAR3	3	592.937	-0.088932	80.719	yes	NA	NA	NA	NA	NA	NA
102	AAAGNPDTLGDCPFSQR	B4FT31;K7VY29	B4FT31	Dehydroascorbate reductase OS=Zea mays GN=DHAR3	2	888.902	-0.56071	137.45	yes	0.957	1.098	0.976	1.059	1.187	0.722
103	AAAGNPDTLGDCPFSQR	B4FT31;K7VY29	B4FT31	Dehydroascorbate reductase OS=Zea mays GN=DHAR3	3	592.937	0.0023017	123.02	yes	1.039	0.947	0.972	0.923	1.179	0.941
104	AAAGNPDTLGDCPFSQR	B4FT31;K7VY29	B4FT31	Dehydroascorbate reductase OS=Zea mays GN=DHAR3	2	888.902	-0.45983	70.783	yes	1.076	1.085	0.949	1.174	0.921	0.795
105	AAAGSYSDELISTAK	A0A096RD67	A0A096RD67	Fructose-bisphosphate aldolase OS=Zea mays GN=Zm.67959	3	495.247	0.17053	137.84	yes	1.008	0.99	0.977	0.866	1.064	1.095
106	AAAGSYSDELISTAK	A0A096RD67	A0A096RD67	Fructose-bisphosphate aldolase OS=Zea mays GN=Zm.67959	2	742.367	-0.82997	107.35	yes	0.922	0.916	1.09	0.817	1.049	1.207
107	AAAHGFVPR	K7TTI0	K7TTI0	Dihydroorotate dehydrogenase (quinone), mitochondrial OS=Zea mays GN=LOC100285695	2	463.254	-1.3	78.77	yes	0.986	0.958	0.97	0.95	1.248	0.888
108	AAAHPLALR	K7VCA6;K7UWA2	K7VCA6	Uncharacterized protein OS=Zea mays GN=Zm.25729	3	307.187	0.26363	53.968	yes	NA	NA	NA	NA	NA	NA
109	AAAIAER	A0A096RB99;A0A096RBA0	A0A096RB99	Uncharacterized protein OS=Zea mays GN=Zm.26792	2	351.201	0.84526	74.415	yes	0.852	1.148	0.939	0.88	1.19	0.991
110	AAAIDNWLPISATR	B6SVD8	B6SVD8	LHT1 OS=Zea mays GN=LOC100281437	4	375.456	0.33234	46.069	yes	0.842	0.866	0.985	1.186	1.096	1.024
111	AAAIPITVR	A0A096R4L0;K7V0A7	A0A096R4L0	DNA helicase OS=Zea mays GN=si606069d05	2	456.287	-0.34779	65.224	no	NA	NA	NA	NA	NA	NA
112	AAAIPITVR	A0A096R4L0;K7V0A7	A0A096R4L0	DNA helicase OS=Zea mays GN=si606069d05	2	456.287	0.33927	82.287	no	1.001	0.963	1.106	0.742	1.114	1.073
113	AAAIVMR	K7UR04;A0A096Q8N5;A0A096TJN7;A0A096T9Y4;A0A096UFR1;K7VMK1;K7U7H5;A0A096TNY0;A0A096U0B7;K7V9W2;K7V2U5;K7TM74;A0A096U071;K7V744;A0A096SDG1;K7TN88;K7VZB2;A0A096TJN6;A0A096TNY1;A0A096TNX9;A0A096U0H2;A0A096Q8N4	K7UR04	Uncharacterized protein OS=Zea mays GN=Zm.64407	2	366.215	0.61797	64.276	yes	NA	NA	NA	NA	NA	NA
114	AAAKPLGAVAK	K7TWJ7;K7TSX3;K7U0L5;K7URC3	K7TWJ7	Putative nucleolin-like family protein OS=Zea mays GN=Zm.81300	3	332.878	0	96.113	yes	NA	NA	NA	NA	NA	NA
115	AAALGAR	A0A096S3X0;K7U6F8	A0A096S3X0	Aldehyde dehydrogenase OS=Zea mays GN=LOC100280779	2	315.19	-2.5966	85.306	yes	0.928	1.021	0.925	0.95	1.093	1.083
116	AAALGAR	A0A096S3X0;K7U6F8	A0A096S3X0	Aldehyde dehydrogenase OS=Zea mays GN=LOC100280779	2	315.19	-0.80945	85.306	yes	0.87	1.004	0.928	1.03	1.107	1.062
117	AAALLDVSPVTDVTAVK	B4F8E3;B4FP28;A0A096QPC4;C0PJ16;A0A096QPD0	B4F8E3	Uncharacterized protein OS=Zea mays GN=LOC100191322	3	557.317	-0.087357	77.746	yes	0.939	0.838	0.871	0.933	1.589	0.83
118	AAALNIVPTSTGAAK	P09315;A0A096TAE3;B4F8L7	B4F8L7	Glyceraldehyde-3-phosphate dehydrogenase OS=Zea mays GN=Zm.6988	2	692.893	-0.59541	68.283	no	0.922	1.007	0.918	0.977	1.209	0.967
119	AAALQAHHLPAAPPR	K7UPM9;A0A096QY26	K7UPM9	Uncharacterized protein OS=Zea mays GN=Zm.78979	4	380.967	1.5184	94.688	no	0.968	0.903	1.184	1.221	0.865	0.858
120	AAALQAR	B4FTT6;B4FAU2;B4F9Y5	B4FTT6	Uncharacterized protein OS=Zea mays GN=TIDP3195	2	350.709	-1.4194	75.311	yes	NA	NA	NA	NA	NA	NA
121	AAALRDELR	B8A1W9	B8A1W9	Uncharacterized protein OS=Zea mays GN=LOC100280095	3	338.861	0.24541	61.582	yes	NA	NA	NA	NA	NA	NA
122	AAALSAPR	A0A096RXJ5	A0A096RXJ5	Uncharacterized protein OS=Zea mays GN=cl41895_1b	2	378.722	-1.5346	98.458	yes	NA	NA	NA	NA	NA	NA
123	AAALYTQAIK	B4FAH3;A0A096RVP6;B6UHD5	B4FAH3	Uncharacterized protein OS=Zea mays GN=si687036h08(229)	2	525.303	0.96046	154.24	yes	0.867	0.977	0.874	1.009	1.146	1.128
124	AAALYTQAIK	B4FAH3;A0A096RVP6;B6UHD5	B4FAH3	Uncharacterized protein OS=Zea mays GN=si687036h08(229)	3	350.538	1.9674	113.62	yes	0.882	0.969	0.913	0.977	1.151	1.109
125	AAAMALAQHPVVNASCR	A0A096QSW5	A0A096QSW5	Uncharacterized protein OS=Zea mays GN=LOC100272519	3	589.631	-1.3692	116.87	yes	0.872	1.032	1.005	1.044	1.017	1.031
126	AAANLAQLR	C0PHV9;K7TLD3	C0PHV9	Uncharacterized protein OS=Zea mays GN=Zm.39032	2	464.272	0.29286	65.224	yes	NA	NA	NA	NA	NA	NA
127	AAANLIK	K7V3X5	K7V3X5	Putative calcium-dependent protein kinase family protein OS=Zea mays GN=Zm.15817	2	350.721	0.2231	83.614	yes	0.969	0.819	1.036	0.953	1.109	1.114
128	AAANLVQLR	B4FSB7;B4FQK4	B4FSB7	Uncharacterized protein OS=Zea mays GN=pco144644	2	478.288	-0.51144	100.09	yes	0.939	0.987	0.988	0.983	1.109	0.994
129	AAANTYCQLLSSQSDNNVK	A0A096RGS5;K7USP8;A0A096PX16	K7USP8	Coatomer subunit beta OS=Zea mays GN=LOC100383446	3	695.329	0.36723	105.9	no	1.013	0.839	1.034	0.864	1.203	1.047
131	AAAPAGAADGR	K7VB65	K7VB65	Acid phosphatase 1 OS=Zea mays GN=ZEAMMB73_601802	2	464.236	-1.3222	60.167	yes	NA	NA	NA	NA	NA	NA
132	AAAPASSR	A0A096QK62;A0A096U855	A0A096QK62	Uncharacterized protein OS=Zea mays GN=Zm.85569	2	365.696	-4.2195	65.246	yes	0.966	1.026	0.951	0.939	1.107	1.011
133	AAAPEQPAATTK	A0A096TMV3	A0A096TMV3	Uncharacterized protein OS=Zea mays GN=LOC100277544	2	578.304	-2.8009	67.997	yes	0.548	0.912	0.954	1.023	1.491	1.072
134	AAAPESEAK	B6TCZ1	B6TCZ1	Spermidine synthase 1 OS=Zea mays GN=LOC100282933	2	437.219	-1.8923	96.342	yes	0.762	0.991	0.926	1.206	1.134	0.98
135	AAAPIPR	C0P815	C0P815	Uncharacterized protein OS=Zea mays GN=pco143661	2	348.214	0.8437	72.021	yes	NA	NA	NA	NA	NA	NA
136	AAAPIPR	C0P815	C0P815	Uncharacterized protein OS=Zea mays GN=pco143661	2	348.214	-1.3684	75.915	yes	NA	NA	NA	NA	NA	NA
137	AAAPSLLASSADTLR	Q3V810	Q3V810	Anthocyanin biosynthetic gene regulator PAC1 OS=Zea mays GN=pac1	2	722.394	1.0787	98.676	yes	0.937	0.885	0.921	0.968	1.123	1.165
138	AAAPSLLASSADTLR	Q3V810	Q3V810	Anthocyanin biosynthetic gene regulator PAC1 OS=Zea mays GN=pac1	3	481.932	2.3165	77.367	yes	NA	NA	NA	NA	NA	NA
139	AAAPVHR	A0A096S5H5;A0A096S5H4	A0A096S5H5	O-acyltransferase OS=Zea mays GN=LOC100383910	2	361.209	-2.1709	106.29	yes	NA	NA	NA	NA	NA	NA
140	AAAPYQK	A0A096QHJ4;A0A096QHJ3	A0A096QHJ4	Mg-protoporphyrin IX chelatase OS=Zea mays	2	374.703	0.030473	105.27	yes	NA	NA	NA	NA	NA	NA
141	AAAQLIK	C0HH11	C0HH11	Uncharacterized protein OS=Zea mays GN=LOC100381559	2	357.729	0.010296	108.24	yes	0.981	0.935	0.995	0.921	1.12	1.046
142	AAAQLIK	C0HH11	C0HH11	Uncharacterized protein OS=Zea mays GN=LOC100381559	2	357.729	-0.015424	97.068	yes	NA	NA	NA	NA	NA	NA
143	AAAQLTR	K7TMS2	K7TMS2	Putative calcium-dependent protein kinase family protein isoform 1 OS=Zea mays GN=Zm.12648	2	365.714	-1.1782	63.21	no	NA	NA	NA	NA	NA	NA
144	AAAQTEDGACVTFVGPGGAGNFVK	K7TVZ1	K7TVZ1	6-phosphogluconate dehydrogenase, decarboxylating OS=Zea mays GN=LOC100856973	3	775.371	-2.1761	142.23	yes	0.969	1.087	0.988	0.856	1.025	1.075
145	AAAQTEDGACVTFVGPGGAGNFVK	K7TVZ1	K7TVZ1	6-phosphogluconate dehydrogenase, decarboxylating OS=Zea mays GN=LOC100856973	4	581.78	-1.487	53.444	yes	NA	NA	NA	NA	NA	NA
146	AAASAATQPLLLPSSTSTDNV	B7ZY15;K7TUQ3	B7ZY15	Uncharacterized protein OS=Zea mays GN=LOC100279417	3	672.348	-0.66831	72.359	yes	1.041	0.981	1.055	0.933	1.089	0.902
147	AAASAATQPLLLPSSTSTDNV	B7ZY15;K7TUQ3	B7ZY15	Uncharacterized protein OS=Zea mays GN=LOC100279417	3	672.348	-1.515	64.705	yes	0.908	0.906	1.015	0.84	1.37	0.96
148	AAASAATQPLLLPSSTSTDNV	B7ZY15;K7TUQ3	B7ZY15	Uncharacterized protein OS=Zea mays GN=LOC100279417	2	1008.02	-2.0063	117.65	yes	1.083	1.117	1.096	0.814	1.043	0.847
149	AAASAVEVGGVK	A0A096R6F2;C0HGW3	A0A096R6F2	Uncharacterized protein OS=Zea mays GN=LOC100194290	2	529.796	-1.5757	109.72	yes	NA	NA	NA	NA	NA	NA
150	AAASELKPILGEIESR	A0A096U8Z9;A0A096U900	A0A096U8Z9	Uncharacterized protein OS=Zea mays	3	561.981	-1.7182	36.637	yes	NA	NA	NA	NA	NA	NA
151	AAASFAALVAALAK	A0A096SDC5	A0A096SDC5	Uncharacterized protein OS=Zea mays GN=Zm.20850	3	425.587	0.10334	104.24	yes	NA	NA	NA	NA	NA	NA
152	AAASFAALVAALAK	A0A096SDC5	A0A096SDC5	Uncharacterized protein OS=Zea mays GN=Zm.20850	2	637.877	-1.4207	80.312	yes	1.001	0.84	1.053	1.006	1.048	1.052
153	AAASGAAYEEQR	A0A096SZ87;B4FSX9	A0A096SZ87	Uncharacterized protein OS=Zea mays GN=LOC100273110	2	612.286	-2.1813	141.58	yes	0.988	0.925	0.728	1.089	1.209	1.06
154	AAASLLR	A0A096SRK4;K7VHC3;K7VWN2;K7V425;A0A096SUH3;K7V0Y9	A0A096SRK4	Uncharacterized protein OS=Zea mays GN=Zm.84308	2	351.219	1.7142	66.138	yes	NA	NA	NA	NA	NA	NA
155	AAASNLGK	K7V7I6;A0A096SSR5;A0A096SSR2;A0A096SSR4;Q32SG2;K7VFD7;K7VST6;K7VBJ4;A0A096SSR6;B6TLT1	K7V7I6	Uncharacterized protein OS=Zea mays GN=Zm.2099	2	366.206	-0.59086	117.89	no	0.742	0.99	1.025	0.99	1.116	1.137
156	AAASSVPSSR	A0A096TI57	A0A096TI57	Uncharacterized protein OS=Zea mays GN=Zm.15400	2	466.743	0.034494	85.963	yes	NA	NA	NA	NA	NA	NA
157	AAASTPTALFGWPIADDDR	B4F8Q3	B4F8Q3	Orphans transcription factor OS=Zea mays GN=LOC100191409	3	658.99	-1.4029	60.334	yes	NA	NA	NA	NA	NA	NA
158	AAATSADAAAR	C0P7N5	C0P7N5	Uncharacterized protein OS=Zea mays GN=pco127498b	2	488.246	-2.8955	113.67	yes	NA	NA	NA	NA	NA	NA
159	AAATSADAAARPSK	C0P7N5	C0P7N5	Uncharacterized protein OS=Zea mays GN=pco127498b	3	429.893	0.081155	47.915	yes	0.714	1.052	1.105	0.919	1.106	1.105
160	AAATSADAAARPSK	C0P7N5	C0P7N5	Uncharacterized protein OS=Zea mays GN=pco127498b	3	429.893	-0.27102	178.68	yes	0.8	1.113	1.003	1.014	0.946	1.123
161	AAATTPLTFVIDQSTAEFVGR	C0PEH7	C0PEH7	Uncharacterized protein OS=Zea mays GN=LOC100217082	3	732.383	-0.75229	146.81	yes	1.033	0.878	1.305	0.968	0.971	0.845
162	AAAVAAAPAAVPK	K7TWJ7;K7TSX3;K7U0L5;K7URC3;K7TWG9	K7TWJ7	Putative nucleolin-like family protein OS=Zea mays GN=Zm.81300	3	369.889	-0.53317	79.659	yes	1.006	0.92	0.951	0.941	1.184	0.998
163	AAAVAAAPAAVPK	K7TWJ7;K7TSX3;K7U0L5;K7URC3;K7TWG9	K7TWJ7	Putative nucleolin-like family protein OS=Zea mays GN=Zm.81300	2	554.33	-2.3417	128.01	yes	0.969	0.75	0.946	0.987	1.256	1.092
164	AAAVAALSSVLTAEQSGSSEFLR	A0A096QK67;A0A096QK68	A0A096QK67	Uncharacterized protein OS=Zea mays GN=LOC100273789	3	755.729	-1.0693	128.05	yes	NA	NA	NA	1.074	1.018	0.908
165	AAAVAALSSVLTAEQSGSSENLR	K7VLK5;B8A0C4;K7V5K5	K7VLK5	Uncharacterized protein OS=Zea mays GN=LOC100279855	3	744.72	0.043082	67.56	yes	NA	NA	NA	NA	NA	NA
166	AAAVAALSSVLTAEQSGSSENLR	K7VLK5;B8A0C4;K7V5K5	K7VLK5	Uncharacterized protein OS=Zea mays GN=LOC100279855	4	558.792	-0.053674	135.81	yes	NA	NA	NA	NA	NA	NA
167	AAAVAAPFVER	B4F8R2	B4F8R2	Uncharacterized protein OS=Zea mays GN=AY107018	2	551.306	0.41715	66.758	yes	1.153	0.853	0.951	0.975	1.013	1.054
168	AAAVDPVEPEK	B4FGF5;A0A096QA68	B4FGF5	Uncharacterized protein OS=Zea mays GN=pco085527	2	563.293	-2.781	151.98	yes	0.845	0.848	0.942	1.237	1.151	0.977
169	AAAVDPVEPEK	B4FGF5;A0A096QA68	B4FGF5	Uncharacterized protein OS=Zea mays GN=pco085527	3	375.864	-0.86502	99.568	yes	0.784	0.805	0.81	1.452	1.248	0.901
170	AAAVGANSQAAQSMLK	B4FAR8;B4FDY6	B4FAR8	Proteasome subunit alpha type OS=Zea mays GN=Zm.6197	3	511.928	-0.60154	98.676	no	0.866	0.977	0.955	0.998	1.174	1.03
171	AAAVGANSQAAQSMLK	B4FAR8;B4FDY6	B4FAR8	Proteasome subunit alpha type OS=Zea mays GN=Zm.6197	2	767.388	-1.4718	53.3	no	0.928	0.978	0.974	0.938	1.258	0.924
172	AAAVGANSQAAQSMLK	B4FAR8;B4FDY6	B4FAR8	Proteasome subunit alpha type OS=Zea mays GN=Zm.6197	3	506.596	-0.86314	110.55	no	0.988	0.994	1.013	0.952	1.08	0.973
173	AAAVGANSQAAQSMLK	B4FAR8;B4FDY6	B4FAR8	Proteasome subunit alpha type OS=Zea mays GN=Zm.6197	2	759.391	-1.4032	214.28	no	0.865	0.963	1.034	0.987	1.132	1.019
174	AAAVGANSQAAQSMLK	B4FAR8;B4FDY6	B4FAR8	Proteasome subunit alpha type OS=Zea mays GN=Zm.6197	2	759.391	-2.5274	198.85	no	0.899	1.002	0.912	1.005	1.055	1.128
175	AAAVIEEVEQR	A0A096UD48	A0A096UD48	Hexokinase OS=Zea mays GN=Zm.95484	3	405.551	0.4126	119.53	yes	NA	NA	NA	NA	NA	NA
176	AAAVIEEVEQR	A0A096UD48	A0A096UD48	Hexokinase OS=Zea mays GN=Zm.95484	2	607.822	-0.91904	63.694	yes	1.149	0.978	0.886	0.907	1.156	0.925
177	AAAVPESVLR	B4FTW5;K7U3G3	B4FTW5	60S ribosomal protein L7-1 OS=Zea mays GN=LOC100282330	2	506.793	-0.80443	77.14	yes	0.985	1.079	0.977	1.023	1.064	0.871
178	AAAVPESVLR	B4FTW5;K7U3G3	B4FTW5	60S ribosomal protein L7-1 OS=Zea mays GN=LOC100282330	3	338.198	0.3251	94.309	yes	0.933	0.88	0.989	1.045	1.221	0.932
179	AAAVPKPAPAPAK	K7UTW6	K7UTW6	Plasminogen activator inhibitor 1 RNA-binding protein OS=Zea mays GN=LOC100282188	3	396.908	0	74.611	yes	NA	NA	NA	NA	NA	NA
180	AAAVSPAFR	A0A096UDW8;A0A096UDW5	A0A096UDW8	Uncharacterized protein OS=Zea mays GN=Zm.85756	2	445.248	-0.24326	74.92	yes	NA	NA	NA	NA	NA	NA
181	AACEASLK	A0A096QNP1;A0A096QNP4;A0A096QNP3;C0HH00;A0A096QNP0	A0A096QNP1	Uncharacterized protein OS=Zea mays GN=Zm.83987	2	425.21	-1.8197	120.15	yes	0.783	0.872	0.915	0.991	1.422	1.017
182	AACEGLGLLAR	K7VDW4	K7VDW4	Uncharacterized protein (Fragment) OS=Zea mays GN=ZEAMMB73_606271	2	565.803	0.96633	74.962	yes	NA	NA	NA	NA	NA	NA
183	AACNRPDAK	K7V1D8	K7V1D8	Uncharacterized protein OS=Zea mays GN=LOC100272243	3	334.831	-4.0694	66.27	yes	NA	NA	NA	NA	NA	NA
184	AACPTTIVPFFGDQPFWGDR	K7U259;K7TS94;A0A096Q3V3	K7U259	Putative glycosyl transferase family 28 protein OS=Zea mays GN=Zm.94653	3	761.361	-0.20658	108.71	yes	1.166	0.948	1.108	0.745	1.083	0.949
185	AADAAAAADLGLR	B6U1W6;A0A096TZW1	B6U1W6	Angustifolia OS=Zea mays GN=LOC100285198	2	593.315	0.1687	69.352	yes	0.817	0.985	0.96	1.079	1.108	1.051
186	AADADIAEDAIK	K7UYD2;K7U398;K7U7G2	K7UYD2	Putative AMP-dependent synthetase and ligase superfamily protein OS=Zea mays GN=ZEAMMB73_010888	2	601.799	-0.27298	119.25	yes	0.658	0.958	0.934	0.587	1.812	1.05
187	AADAGSYR	B4FWP6	B4FWP6	Uncharacterized protein OS=Zea mays GN=cl9052_1	2	405.691	-1.1256	99.136	yes	0.693	0.873	0.971	0.997	1.119	1.347
188	AADAGSYRDR	B4FWP6	B4FWP6	Uncharacterized protein OS=Zea mays GN=cl9052_1	3	361.172	-3.8047	70.399	yes	NA	NA	NA	NA	NA	NA
189	AADAMVEWNNLWK	B4FX25	B4FX25	Uncharacterized protein OS=Zea mays GN=Zm.84870	3	516.582	0.20296	74.611	yes	NA	NA	NA	NA	NA	NA
190	AADAMVEWNNLWK	B4FX25	B4FX25	Uncharacterized protein OS=Zea mays GN=Zm.84870	2	774.369	-0.34785	194.3	yes	NA	NA	NA	NA	NA	NA
191	AADAMVEWNNLWK	B4FX25	B4FX25	Uncharacterized protein OS=Zea mays GN=Zm.84870	3	516.582	1.0833	98.105	yes	0.987	0.965	1.019	1.054	0.933	1.041
192	AADAMVEWNNLWK	B4FX25	B4FX25	Uncharacterized protein OS=Zea mays GN=Zm.84870	2	774.369	-0.11209	101.53	yes	1.088	0.946	1.021	0.898	1.081	0.967
193	AADDGWWSVFR	A0A096QF11	A0A096QF11	Uncharacterized protein OS=Zea mays GN=Zm.40574	2	655.302	1.1091	89.533	yes	NA	NA	NA	NA	NA	NA
194	AADELRK	Q7SIC9;K7V7B1;B7ZYI1	Q7SIC9	Transketolase, chloroplastic OS=Zea mays	3	268.152	0.092538	73.039	yes	0.885	1.051	0.972	1.107	0.885	1.1
195	AADGDSVETAPEAVPIEK	C0HJ53	C0HJ53	Uncharacterized protein OS=Zea mays GN=si618073h11	3	600.295	-1.8198	113.01	yes	1.011	0.996	0.951	0.907	1.016	1.119
196	AADGDSVETAPEAVPIEK	C0HJ53	C0HJ53	Uncharacterized protein OS=Zea mays GN=si618073h11	2	899.939	-2.3444	152.32	yes	1.085	1.006	0.948	0.815	1.084	1.063
197	AADILLWK	B7ZYI3	B7ZYI3	Reticulon-like protein OS=Zea mays GN=LOC100279514	2	465.276	-1.416	96.492	yes	1.021	0.816	0.944	1.013	1.337	0.869
198	AADILVNFFDK	K7VDR8;K7V5Z8;K7VR61;P04712	K7VDR8	Shrunken1 isoform 1 OS=Zea mays GN=SH-1	2	626.832	-1.647	120.87	yes	0.573	0.797	0.615	1.157	2.027	0.832
199	AADILVNFFDK	K7VDR8;K7V5Z8;K7VR61;P04712	K7VDR8	Shrunken1 isoform 1 OS=Zea mays GN=SH-1	3	418.224	-0.27204	83.182	yes	0.717	0.748	0.724	1.179	1.846	0.786
200	AADITSK	A0A096TT30;A0A096TT28;C0PH87;A0A096TT32	A0A096TT30	Uncharacterized protein OS=Zea mays GN=cl22768_2	2	353.193	-0.98199	66.351	no	NA	NA	NA	NA	NA	NA
201	AADKSPGSGSDR	K7ULI1	K7ULI1	Uncharacterized protein OS=Zea mays GN=Zm.2446	3	383.183	-1.6699	51.135	yes	0.725	0.915	1.177	1.133	0.776	1.274
202	AADLAGLEMANLR	C0P7D9;K7UTZ0	C0P7D9	Uncharacterized protein OS=Zea mays GN=LOC100277355	2	672.851	-0.45832	109.44	yes	1.093	1.083	1.017	0.886	0.992	0.929
203	AADLAGLEMANLR	C0P7D9;K7UTZ0	C0P7D9	Uncharacterized protein OS=Zea mays GN=LOC100277355	3	448.903	0.68551	127.56	yes	1.042	0.92	1.066	0.903	1.155	0.914
204	AADLDRDGR	A0A096SEQ0	A0A096SEQ0	Uncharacterized protein OS=Zea mays GN=pco108452	3	330.165	-1.3991	83.456	yes	0.983	1.021	1.117	0.871	0.915	1.093
205	AADLDRDGR	A0A096SEQ0	A0A096SEQ0	Uncharacterized protein OS=Zea mays GN=pco108452	2	494.744	-1.9316	125.83	yes	0.931	1.01	1.18	0.852	0.93	1.098
206	AADLEEFVK	A0A096T8P2	A0A096T8P2	Uncharacterized protein OS=Zea mays GN=Zm.98275	2	511.264	-0.53381	117.7	yes	1.033	1.008	1.017	0.824	1.045	1.073
207	AADLFDSEGQSSQSNTIK	B6TBM1	B6TBM1	Alpha-soluble NSF attachment protein OS=Zea mays GN=LOC100282813	3	633.297	0.34237	130.47	yes	0.901	0.977	1.096	1.021	1.078	0.926
208	AADLFDSEGQSSQSNTIK	B6TBM1	B6TBM1	Alpha-soluble NSF attachment protein OS=Zea mays GN=LOC100282813	2	949.442	0.51222	43.794	yes	1.018	0.865	1.212	0.865	0.973	1.067
209	AADLFDSEGQSSQSNTIK	B6TBM1	B6TBM1	Alpha-soluble NSF attachment protein OS=Zea mays GN=LOC100282813	3	633.297	0.53713	111.78	yes	NA	NA	NA	NA	NA	NA
210	AADLGVENIVIGMPHR	A0A096SIZ0	A0A096SIZ0	Uncharacterized protein OS=Zea mays GN=LOC100383412	3	569.966	0.99008	46.68	yes	0.925	0.942	1.23	1.014	0.987	0.902
211	AADLGVENIVIGMPHR	A0A096SIZ0	A0A096SIZ0	Uncharacterized protein OS=Zea mays GN=LOC100383412	3	564.635	0.81508	103.14	yes	0.621	0.798	0.874	1.338	1.338	1.03
212	AADLGVENIVIGMPHR	A0A096SIZ0	A0A096SIZ0	Uncharacterized protein OS=Zea mays GN=LOC100383412	4	423.728	1.4589	84.753	yes	1.038	0.881	0.854	0.923	1.267	1.037
213	AADLGVENIVIGMPHR	A0A096SIZ0	A0A096SIZ0	Uncharacterized protein OS=Zea mays GN=LOC100383412	2	846.449	0.023464	71.08	yes	0.9	0.852	0.897	1.038	1.243	1.072
214	AADLGVESIVIGMPHR	C0PHB0	C0PHB0	Uncharacterized protein OS=Zea mays GN=LOC100383579	3	555.631	-0.36581	75.764	yes	0.897	0.978	0.902	1.058	0.836	1.329
215	AADLTYWESAAR	B6T9P0;A0A096T909;B6U5L3;B7ZYX8	B6T9P0	UDP-glucose 6-dehydrogenase OS=Zea mays GN=TIDP3299	2	677.325	0.21136	111.79	no	1.276	0.955	1.026	0.751	1.009	0.983
216	AADLTYWESAAR	B6T9P0;A0A096T909;B6U5L3;B7ZYX8	B6T9P0	UDP-glucose 6-dehydrogenase OS=Zea mays GN=TIDP3299	3	451.886	1.0584	96.604	no	NA	NA	NA	NA	NA	NA
217	AADLTYWESAAR	B6T9P0;A0A096T909;B6U5L3;B7ZYX8	B6T9P0	UDP-glucose 6-dehydrogenase OS=Zea mays GN=TIDP3299	2	677.325	-0.78244	141.58	no	1.137	0.873	0.92	0.93	1.034	1.105
218	AADLTYWESAAR	B6T9P0;A0A096T909;B6U5L3;B7ZYX8	B6T9P0	UDP-glucose 6-dehydrogenase OS=Zea mays GN=TIDP3299	3	451.886	0.32691	93.345	no	1.022	1.11	0.761	1.008	1.128	0.971
219	AADMAYAPPMK	B4FDT0;K7V7A8	B4FDT0	40S ribosomal protein S20 OS=Zea mays GN=Zm.92654	2	612.275	0.23277	53.237	yes	0.954	1.107	1.192	0.775	1.114	0.858
220	AADNPWPQWPR	K7V0P3;A0A096RAH6;A0A096RAH5	A0A096RAH6	Uncharacterized protein OS=Zea mays GN=Zm.24266	2	669.323	-0.31112	118.9	no	1.087	1.03	0.928	0.961	1.056	0.939
221	AADNQLFVATCAPAR	B8A0E5	B8A0E5	Uncharacterized protein OS=Zea mays GN=IDP634	2	802.896	0.25446	159.34	yes	0.9	1.073	0.848	1.109	1.114	0.956
222	AADPLSSWSAAAR	A0A096RB99;A0A096RBA0	A0A096RB99	Uncharacterized protein OS=Zea mays GN=Zm.26792	2	651.825	0.55875	66.706	yes	NA	NA	NA	NA	NA	NA
223	AADQEVWDPISPQQR	A0A096TTC6;A0A096TTC7;A0A096TTC5	A0A096TTC6	Uncharacterized protein OS=Zea mays GN=Zm.19367	2	870.421	-1.2823	111.22	yes	0.905	0.938	0.976	0.985	1.116	1.08
224	AADSGNDVSELLEASR	A0A096SRX0;A0A096SRX1;K7VK80;K7VY12	A0A096SRX0	Uncharacterized protein OS=Zea mays GN=LOC100381684	2	817.387	-0.47639	89.877	yes	0.98	1	0.993	0.957	1.032	1.038
225	AADSVSVCLSK	B4FR39;A0A096SG55;B4FV92;K7VFW7;A0A096SG60;A0A096UF50	B4FR39	Uncharacterized protein OS=Zea mays GN=LOC100272842	2	568.784	-0.67584	89.301	yes	0.718	1.162	0.939	0.974	1.198	1.01
226	AADTQFK	B6U2F8	B6U2F8	Dolichyl-diphosphooligosaccharide--protein glycosyltransferase subunit 1 OS=Zea mays GN=LOC100285254	2	390.698	-0.55587	120.46	yes	0.845	0.917	0.974	1.024	1.239	1.001
227	AADVEPANELYR	C0HF45	C0HF45	Import receptor subunit TOM20 OS=Zea mays GN=Zm.10128	2	674.331	-0.75588	76.357	yes	0.973	0.948	0.934	0.973	1.055	1.117
228	AADVFYCLK	A0A096UB15;A0A096UB16	A0A096UB15	Uncharacterized protein OS=Zea mays GN=LOC100501386	2	543.768	-1.3693	101.65	yes	NA	NA	NA	NA	NA	NA
229	AADVGADLVGK	A0A096SGX1;K7VRI2;A0A096R4J2;B8A390;K7URL6;A0A096QZW5;K7VC91;A0A096QFY4	K7VRI2	Uncharacterized protein OS=Zea mays GN=LOC100382506	2	508.275	-0.92957	68.676	no	0.834	1.018	0.917	0.971	1.266	0.993
230	AADVGADLVGKVER	A0A096SGX1;K7VRI2;B8A390;K7URL6;A0A096QZW5;K7VC91;A0A096QFY4	K7VRI2	Uncharacterized protein OS=Zea mays GN=LOC100382506	3	467.256	0.26545	91.076	no	1.24	1.128	1.051	1.153	0.399	1.029
231	AADVGADLVGKVER	A0A096SGX1;K7VRI2;B8A390;K7URL6;A0A096QZW5;K7VC91;A0A096QFY4	K7VRI2	Uncharacterized protein OS=Zea mays GN=LOC100382506	2	700.381	-0.88819	93.478	no	1.045	1.089	1.129	1.208	0.426	1.103
232	AADVLNESNLK	C0PDZ5	C0PDZ5	Uncharacterized protein OS=Zea mays	2	587.309	-1.4091	107.09	yes	0.78	0.928	0.894	0.762	1.622	1.014
233	AADVLNESNLK	C0PDZ5	C0PDZ5	Uncharacterized protein OS=Zea mays	3	391.875	0.050942	53.237	yes	NA	NA	NA	NA	NA	NA
234	AADVTYQLLK	C0P7B6	C0P7B6	Uncharacterized protein OS=Zea mays GN=LOC100382404	2	561.314	0.03063	106.62	yes	0.919	0.763	0.967	1.135	1.162	1.054
235	AADWDDVANAVTAR	K7VCC4;B4FUD9	K7VCC4	Uncharacterized protein OS=Zea mays GN=ZEAMMB73_399432	2	737.85	-0.96052	130.72	yes	0.997	0.94	0.995	0.828	1.217	1.023
236	AADWDDVANAVTAR	K7VCC4;B4FUD9	K7VCC4	Uncharacterized protein OS=Zea mays GN=ZEAMMB73_399432	3	492.236	0.37873	33.842	yes	NA	NA	NA	NA	NA	NA
237	AAEAAAQQK	A0A096SW41;K7UCQ4	A0A096SW41	Uncharacterized protein OS=Zea mays GN=Zm.25669	2	444.233	-0.2435	74.841	yes	0.729	1.128	1.155	1.037	0.82	1.132
238	AAEAAGADQAPLVDVTQFGYFK	B4G1Q1	B4G1Q1	60S ribosomal protein L27a-2 OS=Zea mays GN=pco152633a	4	568.034	-0.38483	68.411	yes	NA	NA	NA	NA	NA	NA
239	AAEAAGQVNSWVEK	B4G1Q6	B4G1Q6	Uncharacterized protein OS=Zea mays GN=pco139651	3	487.244	0.36229	105.99	yes	NA	NA	NA	NA	NA	NA
240	AAEAAGQVNSWVEK	B4G1Q6	B4G1Q6	Uncharacterized protein OS=Zea mays GN=pco139651	2	730.362	-0.41932	114.63	yes	0.861	0.809	0.983	1.003	1.293	1.05
241	AAEAALHQK	A0A096RWH3	A0A096RWH3	Uncharacterized protein OS=Zea mays GN=Zm.161031	3	313.507	0.34939	89.355	yes	0.857	0.995	1.083	0.98	1.009	1.077
242	AAEAALHQK	A0A096RWH3	A0A096RWH3	Uncharacterized protein OS=Zea mays GN=Zm.161031	2	469.756	-0.89348	87.258	yes	NA	NA	NA	NA	NA	NA
243	AAEACEEFSGTLVTLR	A0A096R4W6;C0HGE9	A0A096R4W6	Uncharacterized protein OS=Zea mays GN=LOC100276029	2	877.425	-0.36008	137.79	yes	1.017	0.713	0.647	1.296	1.375	0.952
244	AAEAGFVNANAPVAK	A0A096PRE7;A0A096PRE8;A0A096S5N0;B4FMJ7	A0A096PRE7	Uncharacterized protein OS=Zea mays GN=Zm.3706	2	715.375	-0.42256	154.65	yes	1.064	1.044	1.147	0.709	1.033	1.003
245	AAEAGGDK	B4G0Z5	B4G0Z5	60S ribosomal protein L27a-3 OS=Zea mays GN=LOC100285257	2	359.672	-1.566	91.867	yes	0.745	1.066	0.886	1.064	1.264	0.976
246	AAEAGGDKAPQIDVTQFGYFK	B4G0Z5	B4G0Z5	60S ribosomal protein L27a-3 OS=Zea mays GN=LOC100285257	5	443.423	1.1738	63.302	yes	NA	NA	NA	NA	NA	NA
247	AAEAGGDKAPQIDVTQFGYFK	B4G0Z5	B4G0Z5	60S ribosomal protein L27a-3 OS=Zea mays GN=LOC100285257	3	738.367	-0.68387	156.67	yes	0.939	0.879	0.913	1.049	1.13	1.089
248	AAEALAEFR	A1XCI1;A0A096QFA7;A0A096QFA8	A1XCI1	Lipoxygenase OS=Zea mays GN=LOX6	2	489.256	0.86566	61.78	yes	NA	NA	NA	NA	NA	NA
249	AAEAVVDWHK	C0PK05;B6TPH0	C0PK05	Lactoylglutathione lyase OS=Zea mays GN=Zm.67052	3	375.861	-0.49	98.048	yes	0.926	0.927	0.962	1.02	1.117	1.049
250	AAEAVVDWHK	C0PK05;B6TPH0	C0PK05	Lactoylglutathione lyase OS=Zea mays GN=Zm.67052	2	563.288	-2.297	120.06	yes	0.892	1.007	0.994	0.964	1.228	0.915
251	AAEAVVDWHK	C0PK05;B6TPH0	C0PK05	Lactoylglutathione lyase OS=Zea mays GN=Zm.67052	3	375.861	0.77591	59.908	yes	NA	NA	NA	NA	NA	NA
252	AAEAVVDWHK	C0PK05;B6TPH0	C0PK05	Lactoylglutathione lyase OS=Zea mays GN=Zm.67052	3	375.861	-1.2258	33.088	yes	NA	NA	NA	NA	NA	NA
253	AAEAYMHAR	A0A096TGG2;A0A096TGG3;K7VNC4;A0A096TGG4	A0A096TGG2	Uncharacterized protein OS=Zea mays GN=Zm.9504	3	345.827	-2.3901	42.864	yes	NA	NA	NA	NA	NA	NA
254	AAEAYMHAR	A0A096TGG2;A0A096TGG3;K7VNC4;A0A096TGG4	A0A096TGG2	Uncharacterized protein OS=Zea mays GN=Zm.9504	2	510.24	-1.3124	61.161	yes	0.944	1.04	0.901	1.022	1.027	1.066
255	AAEDAFLDLVR	A0A096QUY8	A0A096QUY8	Uncharacterized protein OS=Zea mays GN=Zm.4567	2	610.32	1.4118	111.86	yes	1.019	1.018	1.059	0.903	0.964	1.037
256	AAEDPEFETFYTK	P48184	P48184	Photosystem II D2 protein OS=Zea mays GN=psbD	3	516.568	-0.91976	100.38	yes	1.017	0.931	0.827	1.277	1.115	0.833
257	AAEDPEFETFYTK	P48184	P48184	Photosystem II D2 protein OS=Zea mays GN=psbD	2	774.349	-1.7155	132.97	yes	0.859	0.923	0.877	1.333	1.257	0.75
258	AAEEANVYNDLVK	K7TI14;A0A096RSY5;A0A096RSY6;A0A096TK78	K7TI14	Clathrin heavy chain OS=Zea mays GN=Zm.25638	2	718.357	-0.45544	110.97	yes	1.103	1.115	1.017	0.895	1.03	0.84
259	AAEEANVYNDLVK	K7TI14;A0A096RSY5;A0A096RSY6;A0A096TK78	K7TI14	Clathrin heavy chain OS=Zea mays GN=Zm.25638	3	479.24	-0.19585	98.406	yes	0.952	1.073	1.044	0.85	0.914	1.166
260	AAEEANVYNDLVK	K7TI14;A0A096RSY5;A0A096RSY6;A0A096TK78	K7TI14	Clathrin heavy chain OS=Zea mays GN=Zm.25638	2	718.357	-0.16315	108.58	yes	0.975	0.951	0.991	0.835	1.144	1.103
261	AAEEANVYNDLVK	K7TI14;A0A096RSY5;A0A096RSY6;A0A096TK78	K7TI14	Clathrin heavy chain OS=Zea mays GN=Zm.25638	3	479.24	1.0403	104.59	yes	0.94	0.929	1.191	0.883	0.957	1.1
262	AAEEDKRR	B4F8P4	B4F8P4	Anthranilate synthase component I-1 OS=Zea mays GN=Zm.14469	4	244.381	-4.1058	84.568	yes	0.832	0.894	0.991	1.21	0.634	1.44
263	AAEEELMK	A0A096PUR6;B4FJX9;A0A096PUR7	A0A096PUR6	Uncharacterized protein OS=Zea mays GN=LOC100216830	2	460.723	0.75122	107.57	yes	0.965	1.084	1.048	0.841	0.954	1.107
264	AAEEMAPK	B6TH09	B6TH09	Immediate-early protein RSP40 OS=Zea mays GN=Zm.3288	2	431.702	-3.4717	58.596	yes	0.765	0.86	1.117	1.014	1.172	1.071
265	AAEESLNQFQFTPQHLVR	A0A096QNE8	A0A096QNE8	Uncharacterized protein OS=Zea mays GN=LOC100193617	3	705.692	-0.84331	107.63	yes	0.863	0.929	1.022	0.841	1.319	1.028
266	AAEEVGPGVLK	K7UB59	K7UB59	Uncharacterized protein OS=Zea mays GN=Zm.84885	2	535.298	-0.057701	114.86	yes	0.92	1.027	1.008	0.828	1.164	1.054
267	AAEEVLIGK	K7VGG8	K7VGG8	Uncharacterized protein OS=Zea mays GN=Zm.81229	3	310.515	0.34951	43.442	yes	NA	NA	NA	NA	NA	NA
268	AAEEVPK	A0A096Q2M8	A0A096Q2M8	Uncharacterized protein OS=Zea mays GN=Zm.94530	2	372.2	-1.3482	79.116	yes	0.847	0.948	0.976	0.926	1.196	1.108
269	AAEFMDQSLGR	K7VU88;K7VGS8	K7VU88	Uncharacterized protein OS=Zea mays GN=LOC100191721	2	612.788	0	85.522	yes	NA	NA	NA	NA	NA	NA
270	AAEFVHIACR	A0A096RPX2	A0A096RPX2	Uncharacterized protein OS=Zea mays GN=Zm.3597	3	391.866	0	72.325	yes	NA	NA	NA	NA	NA	NA
271	AAEGAACR	A0A096QYB2	A0A096QYB2	Uncharacterized protein OS=Zea mays GN=Zm.21743	2	403.185	-4.2064	93.429	yes	0.754	0.668	1.064	1.186	1.255	1.074
272	AAEGLVEGGK	P93852	P93852	Methyltransferase OS=Zea mays GN=ESMT1	2	465.748	-1.0186	81.017	yes	NA	NA	NA	NA	NA	NA
273	AAEGLVEGGKK	P93852	P93852	Methyltransferase OS=Zea mays GN=ESMT1	3	353.533	-1.4587	55.353	yes	NA	NA	NA	NA	NA	NA
274	AAEGLVSIGNK	K7UYX2;A0A096T2F0;B6T6P3;A0A096QHP8;A0A096T2F1	A0A096T2F0	Uncharacterized protein OS=Zea mays GN=LOC100284220	2	529.796	0.7033	151.98	no	0.928	1.003	1.036	0.894	1.106	1.033
275	AAEGLVSIGNK	K7UYX2;A0A096T2F0;B6T6P3;A0A096QHP8;A0A096T2F1	A0A096T2F0	Uncharacterized protein OS=Zea mays GN=LOC100284220	2	529.796	0.38903	140.78	no	NA	NA	NA	NA	NA	NA
276	AAEGLVSIGNK	K7UYX2;A0A096T2F0;B6T6P3;A0A096QHP8;A0A096T2F1	A0A096T2F0	Uncharacterized protein OS=Zea mays GN=LOC100284220	3	353.533	1.6651	105.98	no	0.943	0.89	1.021	1.016	1.106	1.025
277	AAEGQYLK	B6T9G4	B6T9G4	Alpha-1,2-mannosyltransferase ALG9 OS=Zea mays GN=cl19880_1	2	440.232	0.51576	93.649	yes	1.038	0.912	0.911	0.974	1.054	1.112
278	AAEIEQEAPGNASTGK	C0PDM6	C0PDM6	Uncharacterized protein OS=Zea mays GN=LOC100383153	3	524.922	-0.46099	110.22	yes	NA	NA	NA	NA	NA	NA
279	AAEIEQEAPGNASTGKK	C0PDM6	C0PDM6	Uncharacterized protein OS=Zea mays GN=LOC100383153	3	567.62	-0.90586	94.569	yes	0.876	0.935	1.046	1.12	0.797	1.226
280	AAEINLSLPGDAFDAVAR	B6SI04	B6SI04	Peroxidase OS=Zea mays GN=cl6947_1	3	610.651	-1.8485	47.726	yes	NA	NA	NA	NA	NA	NA
281	AAEINLSLPGDAFDAVAR	B6SI04	B6SI04	Peroxidase OS=Zea mays GN=cl6947_1	2	915.473	-2.2734	103.88	yes	1.026	0.778	1.072	0.922	1.137	1.066
282	AAEIQSGIDGAEALIR	B6TUE7	B6TUE7	Uncharacterized protein OS=Zea mays GN=pco100019(248)	3	538.621	1.9114	125.5	yes	0.974	1.128	0.808	0.967	1.251	0.873
283	AAEIQSGIDGAEALIR	B6TUE7	B6TUE7	Uncharacterized protein OS=Zea mays GN=pco100019(248)	2	807.428	0.60417	139.9	yes	NA	NA	NA	NA	NA	NA
284	AAEISAESETSAK	C0PFQ6;A0A096SFS1	C0PFQ6	Uncharacterized protein OS=Zea mays GN=LOC100280381	3	431.877	-0.56945	96.745	yes	NA	NA	NA	NA	NA	NA
285	AAELAAEAVFR	A0A096QB69;A0A096QB70	A0A096QB69	Uncharacterized protein OS=Zea mays GN=Zm.5844	2	574.309	-0.43619	93.839	yes	NA	NA	NA	NA	NA	NA
286	AAELASK	Q8S532;C0P4Q2	Q8S532	Cytosolic aldehyde dehydrogenase RF2C OS=Zea mays GN=rf2c	2	345.195	0.41492	81.296	yes	NA	NA	NA	NA	NA	NA
287	AAELFGVPR	A0A096TDQ6;A0A096QTS7	A0A096TDQ6	Uncharacterized protein OS=Zea mays GN=LOC100217127	2	480.269	0.20635	55.461	no	NA	NA	NA	NA	NA	NA
288	AAELLEK	K7V0F3	K7V0F3	Uncharacterized protein OS=Zea mays GN=Zm.22909	2	387.224	-0.39956	81.296	yes	NA	NA	NA	NA	NA	NA
289	AAELMFENYK	B4FNB4;A0A096PZL4	B4FNB4	Uncharacterized protein OS=Zea mays GN=pco093035	2	608.289	-2.3913	108.7	yes	0.902	0.934	0.972	0.872	1.136	1.183
290	AAELTTLLESR	Q6R987	Q6R987	ATP synthase subunit alpha OS=Zea mays GN=atp1-a2	2	602.333	-1.5782	127.52	yes	0.965	0.997	0.964	0.977	1.134	0.964
291	AAELTTLLESR	Q6R987	Q6R987	ATP synthase subunit alpha OS=Zea mays GN=atp1-a2	3	401.891	-0.36576	156.64	yes	0.859	1.125	0.91	0.98	1.108	1.018
292	AAELVTSWQDELK	K7UYM2	K7UYM2	Putative XH domain family protein OS=Zea mays GN=Zm.36706	2	745.38	-1.6015	208.15	yes	0.746	0.777	0.836	0.735	1.936	0.969
293	AAEMHVIAVPSIPK	A0A096Q745;A0A096Q746	A0A096Q745	Uncharacterized protein OS=Zea mays GN=Zm.97303	3	488.274	-0.41799	47.037	yes	1.027	1.041	0.981	0.92	1.027	1.004
294	AAEMLQNK	A0A096R4L0;K7V0A7	A0A096R4L0	DNA helicase OS=Zea mays GN=si606069d05	2	460.729	-0.32761	60.76	no	0.925	0.967	1.04	0.812	1.077	1.178
295	AAENIDSQYWR	C0PE42;A0A096T569	C0PE42	Uncharacterized protein OS=Zea mays GN=gpm18	2	676.815	-0.68912	67.519	yes	NA	NA	NA	NA	NA	NA
296	AAENLHTAR	A0A096R325;A0A096R326	A0A096R325	Uncharacterized protein OS=Zea mays GN=Zm.86464	2	491.757	-0.54815	48.785	yes	NA	NA	NA	NA	NA	NA
297	AAENVYIK	B6TGD4;K7V853	B6TGD4	Uncharacterized protein OS=Zea mays GN=LOC100276678	2	454.248	-1.5633	73.233	yes	NA	NA	NA	NA	NA	NA
298	AAEPAAVTTER	A0A096R4A0	A0A096R4A0	Uncharacterized protein OS=Zea mays GN=Zm.40984	2	558.288	-0.79178	63.624	yes	0.952	0.897	1.069	0.877	1.048	1.156
299	AAEPGNPNRR	C4J9M0	C4J9M0	Uncharacterized protein OS=Zea mays GN=Zm.21380	3	361.188	-3.6355	104.01	yes	NA	NA	NA	NA	NA	NA
300	AAEPHACVNNYTN	B4FUX0;C0HJ49;K7VL86	B4FUX0	Allene oxide cyclase 4 OS=Zea mays GN=LOC100273356	2	730.815	-2.0512	51.726	yes	1.135	0.913	1.015	0.873	1.254	0.81
301	AAEQAIAGMDGK	B4FTP3;A0A096QS70	B4FTP3	Uncharacterized protein OS=Zea mays GN=pco138259(713)	2	589.28	-0.48122	60.157	yes	0.882	1.044	0.975	0.961	1.137	1.001
302	AAEQAIAGMDGK	B4FTP3;A0A096QS70	B4FTP3	Uncharacterized protein OS=Zea mays GN=pco138259(713)	2	581.282	-0.17597	127.36	yes	0.887	0.961	0.961	0.878	1.319	0.994
303	AAEQAIAGMDGKK	B4FTP3;A0A096QS70	B4FTP3	Uncharacterized protein OS=Zea mays GN=pco138259(713)	3	435.887	-0.9906	48.527	yes	0.976	1.002	1.115	1.017	0.809	1.082
304	AAEQASADWYR	B4FVE8;B4F8L0;B4FC21	B4FVE8	Uncharacterized protein OS=Zea mays GN=LOC100192628	2	634.289	-0.84028	63.091	yes	NA	NA	NA	NA	NA	NA
305	AAEQASADWYR	B4FVE8;B4F8L0;B4FC21	B4FVE8	Uncharacterized protein OS=Zea mays GN=LOC100192628	2	634.289	-1.0195	94.122	yes	0.95	0.994	0.909	1.042	1.019	1.086
306	AAEQGSAIAAAVEGVER	A0A096S2W7;B6SXQ4	A0A096S2W7	Uncharacterized protein OS=Zea mays GN=LOC100281677	3	543.613	-0.55939	89.374	yes	0.925	0.964	1.069	0.94	1.129	0.974
307	AAEQLNQTRPEDMR	A0A096U257	A0A096U257	Uncharacterized protein OS=Zea mays GN=Zm.27034	3	558.934	-2.5202	59.709	yes	0.92	0.961	0.973	0.966	1.17	1.011
308	AAEQLNQTRPEDMR	A0A096U257	A0A096U257	Uncharacterized protein OS=Zea mays GN=Zm.27034	3	553.602	-1.0702	109.79	yes	0.964	0.996	0.938	0.941	0.999	1.162
309	AAEQVALNPDK	B6TCK3;A0A096QV52;A0A096QV50	B6TCK3	NADH-cytochrome b5 reductase OS=Zea mays GN=Zm.4080	2	578.304	-0.21054	101.53	yes	0.8	0.77	0.689	0.759	1.683	1.298
310	AAEQVALNPDKWLEFK	B6TCK3;A0A096QV52;A0A096QV50	B6TCK3	NADH-cytochrome b5 reductase OS=Zea mays GN=Zm.4080	4	465.498	0.95804	121.82	yes	1.197	0.986	0.976	0.689	0.856	1.296
311	AAESFDEPLLPEVKEEK	C0P4E3	C0P4E3	Fiber protein Fb2 OS=Zea mays GN=LOC100284110	3	644.326	0.32542	130.01	yes	1.126	1.132	1.133	0.803	0.742	1.064
312	AAESFMNEILR	A0A096PW13;A0A096PW12;K7VNZ6;K7V3Z3	K7VNZ6	Uncharacterized protein OS=Zea mays GN=LOC100280369	2	640.819	-0.52891	93.839	no	0.972	0.893	1.007	0.868	1.189	1.071
313	AAESGDAAAFASLAPADLSLR	C0P9I4;C0P943	C0P9I4	Uncharacterized protein OS=Zea mays GN=Zm.6127	3	668.673	-1.5168	69.07	yes	NA	NA	NA	NA	NA	NA
314	AAESGDAAAFASLAPADLSLR	C0P9I4;C0P943	C0P9I4	Uncharacterized protein OS=Zea mays GN=Zm.6127	2	1002.51	-1.869	118.54	yes	0.942	0.739	1.074	0.981	1.091	1.173
315	AAESIADGDLVNVQIR	A0A096TWH0	A0A096TWH0	Uncharacterized protein OS=Zea mays GN=Zm.29294	2	835.939	-0.53405	101.01	yes	NA	NA	NA	NA	NA	NA
316	AAESSAEWTVK	B6T1R4;K7V191;K7V557;K7VL74	B6T1R4	Uncharacterized protein OS=Zea mays GN=pco124021	2	589.788	-0.011771	184.55	yes	0.795	0.836	0.902	0.827	1.698	0.942
317	AAESSAEWTVK	B6T1R4;K7V191;K7V557;K7VL74	B6T1R4	Uncharacterized protein OS=Zea mays GN=pco124021	2	589.788	-0.22884	140.24	yes	0.794	0.906	0.895	0.771	1.722	0.912
318	AAESSVLK	B6SK06;A0A096SP82;Q9M4U4;A0A096SP83;K7UT67	B6SK06	Histone deacetylase 2b OS=Zea mays GN=hdt103	2	402.727	0.18702	120.15	yes	0.874	1.054	1.021	0.915	1.054	1.082
319	AAETAQTIAR	A0A096SCK4;A0A096SCK5;A0A096SCK6	A0A096SCK4	Uncharacterized protein OS=Zea mays GN=LOC100284555	2	516.278	-1.6454	109.16	yes	0.88	1.022	1.077	0.916	0.934	1.171
320	AAEVFEFADR	B4FPA2;A0A096TW55	B4FPA2	Endoglucanase OS=Zea mays GN=pco100822	2	577.777	-0.071828	62.466	yes	1.027	1.002	0.914	0.919	0.993	1.145
321	AAEVTLLNIK	A0A096TBN2;A0A096QT10	A0A096QT10	Uncharacterized protein OS=Zea mays GN=cl23032_-2	3	357.885	0.54189	123.86	no	0.973	0.996	0.916	0.936	1.258	0.921
322	AAEVVSTIVQNNPK	B8A143	B8A143	Uncharacterized protein OS=Zea mays GN=LOC100217267	2	735.402	-0.61767	216.34	yes	0.81	1.082	0.952	1.042	1.06	1.054
323	AAEVVSTIVQNNPK	B8A143	B8A143	Uncharacterized protein OS=Zea mays GN=LOC100217267	4	368.204	1.0944	44.511	yes	NA	NA	NA	NA	NA	NA
324	AAEWDMESGWLK	A0A096Q704	A0A096Q704	Uncharacterized protein OS=Zea mays GN=Zm.91103	2	711.822	-1.4529	155.86	yes	NA	NA	NA	NA	NA	NA
325	AAEWDMESGWLK	A0A096Q704	A0A096Q704	Uncharacterized protein OS=Zea mays GN=Zm.91103	3	474.883	-0.53134	107.06	yes	0.904	0.926	0.877	1.012	1.119	1.162
326	AAEWQLK	B4FUM0;A0A096S0X5;K7V3D5	B4FUM0	Uncharacterized protein OS=Zea mays GN=Zm.28185	2	423.229	0.4481	96.492	yes	0.998	1.007	1.033	0.934	1.053	0.976
327	AAEYIIPSFK	K7VAS4	K7VAS4	Eukaryotic translation initiation factor 3 subunit M OS=Zea mays GN=Zm.84672	3	380.21	1.0326	77.662	yes	0.922	0.963	0.971	0.939	1.134	1.07
328	AAEYIIPSFK	K7VAS4	K7VAS4	Eukaryotic translation initiation factor 3 subunit M OS=Zea mays GN=Zm.84672	2	569.811	-0.77283	70.942	yes	NA	NA	NA	NA	NA	NA
329	AAFATAPADPTVDLNMQLTK	K7UYX0	K7UYX0	Ubiquitin carboxyl-terminal hydrolase OS=Zea mays GN=pco107820(625)	3	692.354	-0.40916	116.13	yes	0.962	0.893	0.972	1.034	1.013	1.127
330	AAFAVYDADGDGR	K7UU06	K7UU06	Calmodulin protein 2, touch-induced OS=Zea mays GN=si606063b10	2	664.299	-1.5085	102.87	yes	0.983	0.827	0.911	0.922	1.289	1.069
331	AAFAVYDADGDGR	K7UU06	K7UU06	Calmodulin protein 2, touch-induced OS=Zea mays GN=si606063b10	3	443.202	-0.3696	99.439	yes	NA	NA	NA	NA	NA	NA
332	AAFAVYDADGDGR	K7UU06	K7UU06	Calmodulin protein 2, touch-induced OS=Zea mays GN=si606063b10	2	664.299	-0.24355	92.856	yes	0.964	0.935	1.107	0.828	1.241	0.925
333	AAFDEAEK	Q9SP22;A0A096TDX1	Q9SP22	Calreticulin OS=Zea mays GN=CRT	2	440.706	-1.9356	105.52	yes	0.989	0.919	0.912	0.797	1.426	0.956
334	AAFDEAEK	Q9SP22;A0A096TDX1	Q9SP22	Calreticulin OS=Zea mays GN=CRT	3	294.14	-0.30796	98.523	yes	0.874	0.898	0.953	0.906	1.372	0.998
335	AAFDEAEKK	Q9SP22;A0A096TDX1	Q9SP22	Calreticulin OS=Zea mays GN=CRT	3	336.838	1.722	68.224	yes	0.907	0.946	1.072	0.906	1.106	1.062
336	AAFDEAEKK	Q9SP22;A0A096TDX1	Q9SP22	Calreticulin OS=Zea mays GN=CRT	2	504.753	0.0076645	87.258	yes	0.919	0.902	0.955	0.939	1.171	1.115
337	AAFDHGEWPR	A0A096RZW7	A0A096RZW7	Uncharacterized protein OS=Zea mays GN=Zm.23742	3	395.853	2.4409	36.395	yes	NA	NA	NA	NA	NA	NA
338	AAFDSDDLQK	A0A096PXJ6;A0A096PXJ7	A0A096PXJ6	Uncharacterized protein OS=Zea mays GN=Zm.21776	2	555.259	-1.1549	71.153	yes	NA	NA	NA	NA	NA	NA
339	AAFEEHGGRPEANPFGAR	B4FKY4;A0A096U7R5;A0A096RBY9;A0A096RBY8	B4FKY4	Uncharacterized protein OS=Zea mays GN=LOC100217012	4	478.982	0.49245	87.157	yes	1.084	0.911	1.025	0.994	1.025	0.961
340	AAFENVTK	B4FM96;B6T904	B4FM96	UMP-CMP kinase OS=Zea mays GN=LOC100272426	3	293.824	-0.24715	46.129	no	NA	NA	NA	NA	NA	NA
341	AAFFEESGETYKR	C0P3G4;K7U7A6	C0P3G4	Uncharacterized protein OS=Zea mays GN=LOC100278395	3	512.244	-1.0398	94.122	yes	0.795	1.075	1.107	0.919	1.08	1.024
342	AAFLQTLCEK	A0A096UHG3;A0A096UHG2	A0A096UHG3	Uncharacterized protein OS=Zea mays GN=AY110159	2	590.805	-2.0517	136.96	yes	1.158	0.955	0.974	1.066	1.034	0.813
343	AAFLQTLCEK	A0A096UHG3;A0A096UHG2	A0A096UHG3	Uncharacterized protein OS=Zea mays GN=AY110159	3	394.206	-0.67234	67.334	yes	NA	NA	NA	NA	NA	NA
344	AAFMELQSR	B6SIP7;A0A096S8Y8	B6SIP7	Prefoldin subunit 1 OS=Zea mays GN=Zm.6115	2	526.763	-0.74945	77.533	yes	NA	NA	NA	NA	NA	NA
345	AAFMELQSR	B6SIP7;A0A096S8Y8	B6SIP7	Prefoldin subunit 1 OS=Zea mays GN=Zm.6115	2	526.763	0.43181	86.898	yes	0.927	0.894	0.975	0.969	1.09	1.146
346	AAFPGGEVIAHLDHK	A0A096RPG0;B4FGA9;A0A096RPF7	A0A096RPG0	Uncharacterized protein OS=Zea mays GN=Zm.94456	3	521.276	0.98531	113.76	yes	NA	NA	NA	NA	NA	NA
347	AAFPGGEVIAHLDHK	A0A096RPG0;B4FGA9;A0A096RPF7	A0A096RPG0	Uncharacterized protein OS=Zea mays GN=Zm.94456	4	391.208	1.8531	100.11	yes	0.852	0.987	0.967	0.782	1.085	1.326
348	AAFPWAPPLLALQER	K7UPM9;K7UC54;A0A096QY26	K7UPM9	Uncharacterized protein OS=Zea mays GN=Zm.78979	3	560.647	0.83471	58.079	no	1.33	0.875	1.014	1.008	0.841	0.933
349	AAFPWAPPLLALQER	K7UPM9;K7UC54;A0A096QY26	K7UPM9	Uncharacterized protein OS=Zea mays GN=Zm.78979	2	840.467	0.13216	59.68	no	1.039	0.959	1.173	0.803	1.058	0.968
350	AAFVPSSDSAFDTSYFTSR	A0A096RUI8;A0A096UEA3	A0A096RUI8	Uncharacterized protein OS=Zea mays	3	685.981	0.45357	110.82	yes	0.926	0.96	1.008	1.005	1.197	0.905
351	AAGAAVALE	C0P7V5	C0P7V5	Uncharacterized protein OS=Zea mays GN=LOC100283458	2	386.714	0.20386	55.902	yes	0.929	1.206	0.808	1.119	1.055	0.883
352	AAGADIVGGEDLIEQIK	A0A096PTH3	A0A096PTH3	Ribosomal protein OS=Zea mays GN=LOC100283907	3	566.968	-0.019178	86.497	yes	NA	NA	NA	NA	NA	NA
353	AAGADSIDPTFLEALPEDLR	K7TFK8;K7TND7	K7TFK8	Uncharacterized protein OS=Zea mays GN=LOC100384278	3	701.02	0.25404	80.316	yes	1.121	0.928	0.902	0.854	1.283	0.912
354	AAGADTGGLSR	B6TW65	B6TW65	Beta-glucosidase OS=Zea mays GN=Zm.5375	2	488.246	0.024896	48.188	yes	0.738	0.784	1.079	0.729	1.239	1.432
355	AAGADVVGGDELIEEIR	K7VUP6	K7VUP6	50S ribosomal protein L1 OS=Zea mays GN=Zm.28003	3	571.96	-0.29925	58.98	yes	NA	NA	NA	NA	NA	NA
356	AAGADVVGGDELIEEIR	K7VUP6	K7VUP6	50S ribosomal protein L1 OS=Zea mays GN=Zm.28003	2	857.436	-1.2661	163.41	yes	0.958	0.902	0.961	0.975	1.121	1.082
357	AAGAEDALKELSDSGTER	B6SXY9;K7W7S8	B6SXY9	Putative ARM repeat-containing protein containing family protein OS=Zea mays GN=LOC100279362	3	607.294	-1.2265	32.507	yes	NA	NA	NA	NA	NA	NA
358	AAGAEMMYLLEPNK	C0PF85;A0A096QK01	C0PF85	Uncharacterized protein OS=Zea mays GN=pco068905	3	513.251	-0.29451	48.532	yes	NA	NA	NA	NA	NA	NA
359	AAGAEMMYLLEPNKK	C0PF85;A0A096QK01	C0PF85	Uncharacterized protein OS=Zea mays GN=pco068905	3	555.949	-1.1041	105.19	yes	1.003	0.969	0.998	0.931	1.031	1.067
360	AAGAEMMYLLEPNKK	C0PF85;A0A096QK01	C0PF85	Uncharacterized protein OS=Zea mays GN=pco068905	4	417.214	-0.1003	78.814	yes	0.889	0.849	0.949	1.081	1.099	1.133
361	AAGAKPDTAAPPQAPSAAK	K7UZ44	K7UZ44	Uncharacterized protein OS=Zea mays GN=Zm.988	3	573.972	-0.28124	63.998	yes	1.055	1.003	0.891	0.976	1.179	0.897
362	AAGAQPHVR	A0A096TPB3;A0A096TPB2	A0A096TPB3	Uncharacterized protein OS=Zea mays GN=Zm.137280	3	302.835	-1.5219	75.213	yes	0.814	1.066	0.877	1.093	1.313	0.837
363	AAGAQQPQLR	K7U7M4	K7U7M4	Putative homeobox DNA-binding domain superfamily protein OS=Zea mays GN=Zm.33871	2	520.286	-0.50878	68.371	yes	0.747	0.889	1.084	1.092	1.147	1.041
364	AAGAQQPQLR	K7U7M4	K7U7M4	Putative homeobox DNA-binding domain superfamily protein OS=Zea mays GN=Zm.33871	2	520.286	0.21496	113.74	yes	0.804	0.885	1.109	0.967	1.096	1.139
365	AAGASWIQLDEPTLVK	B8A1R8;A0A096RTH2	B8A1R8	Uncharacterized protein OS=Zea mays GN=Zm.87255	3	566.974	0.8418	110.97	yes	0.931	0.791	0.867	0.701	2.013	0.697
366	AAGASWIQLDEPTLVK	B8A1R8;A0A096RTH2	B8A1R8	Uncharacterized protein OS=Zea mays GN=Zm.87255	2	849.957	0.55875	128.74	yes	NA	NA	NA	NA	NA	NA
367	AAGAVIR	C4J4A0;A0A096QLQ0;A0A096QLP9	C4J4A0	Uncharacterized protein OS=Zea mays GN=LOC100501566	2	329.206	-0.17417	65.897	yes	NA	NA	NA	NA	NA	NA
368	AAGCNVLLIQK	B4F8V9;C0HGT5	B4F8V9	T-complex protein 1 subunit delta OS=Zea mays GN=umc1329	2	593.834	-0.95754	161.17	no	0.859	1.085	1.054	0.877	1.165	0.96
369	AAGCNVLLIQK	B4F8V9;C0HGT5	B4F8V9	T-complex protein 1 subunit delta OS=Zea mays GN=umc1329	3	396.225	0.7186	86.898	no	0.884	1.05	1.046	0.782	1.212	1.025
370	AAGCNVLLIQK	B4F8V9;C0HGT5	B4F8V9	T-complex protein 1 subunit delta OS=Zea mays GN=umc1329	2	593.834	0.44485	140.49	no	0.811	1.071	1.028	1.001	1.077	1.012
371	AAGCNVLLIQK	B4F8V9;C0HGT5	B4F8V9	T-complex protein 1 subunit delta OS=Zea mays GN=umc1329	3	396.225	2.3348	76.228	no	NA	NA	NA	NA	NA	NA
372	AAGCSNLYR	K7TX73	K7TX73	Putative leucine-rich repeat receptor-like protein kinase family protein OS=Zea mays GN=LOC100383417	2	506.237	-1.6867	53.124	yes	NA	NA	NA	NA	NA	NA
373	AAGDAAAELVK	A0A096PM72	A0A096PM72	Uncharacterized protein OS=Zea mays	2	508.275	-0.38629	143.97	yes	0.88	1.039	1.008	0.983	1.11	0.981
374	AAGDDMVLVN	B7ZXD0;A0A096SQI8;B6SGQ1	B6SGQ1	Transposon protein OS=Zea mays GN=Zm.88626	2	502.739	0.35705	64.711	no	NA	NA	NA	NA	NA	NA
375	AAGDGTTCATVLTQAILTEGCK	C0HFM6;A0A096R3R9	C0HFM6	Uncharacterized protein OS=Zea mays GN=LOC100272259	3	746.696	-1.2407	165.17	yes	0.937	1.02	1.033	0.899	1.086	1.025
376	AAGDGTTCATVLTQAILTEGCK	C0HFM6;A0A096R3R9	C0HFM6	Uncharacterized protein OS=Zea mays GN=LOC100272259	4	560.274	-0.43991	68.952	yes	0.896	1.03	0.949	1.146	1.123	0.857
377	AAGDRWK	P27347;A0A096UA85;A0A096UA84	P27347	DNA-binding protein MNB1B OS=Zea mays GN=MNB1B	3	268.477	-0.75163	57.102	yes	1.579	0.884	1.18	1.118	0.209	1.03
378	AAGEDCFR	Q8W519;K7VIL3	Q8W519	Methionine S-methyltransferase OS=Zea mays GN=MMT1	2	463.195	-1.0445	74.486	yes	1.184	0.875	1.06	1.119	1.07	0.691
379	AAGEDFCEIMTR	B6TDE6;A0A096RHJ9	B6TDE6	Deoxyribonuclease tatD OS=Zea mays GN=pco061870a	2	700.303	-1.3375	98.368	yes	1.044	0.874	1.063	1.018	1.035	0.967
380	AAGEPLTIEEIVVDPPK	B4FTP4;A0A096SKZ0	B4FTP4	Uncharacterized protein OS=Zea mays GN=pco147721a	3	593.324	-0.24834	75.316	yes	0.889	0.827	0.921	0.945	1.465	0.952
381	AAGEPLTIEEIVVDPPK	B4FTP4;A0A096SKZ0	B4FTP4	Uncharacterized protein OS=Zea mays GN=pco147721a	4	445.245	0.83629	98.943	yes	1.085	0.786	0.905	0.991	1.286	0.947
382	AAGEPLTIEEIVVDPPK	B4FTP4;A0A096SKZ0	B4FTP4	Uncharacterized protein OS=Zea mays GN=pco147721a	2	889.483	-0.49576	89.624	yes	0.796	0.866	0.918	0.985	1.519	0.916
383	AAGEPLTIEEIVVDPPKAYEIR	B4FTP4;A0A096SKZ0	B4FTP4	Uncharacterized protein OS=Zea mays GN=pco147721a	4	603.327	-0.97726	98.443	yes	NA	NA	NA	NA	NA	NA
384	AAGEPLTIEEIVVDPPKAYEIR	B4FTP4;A0A096SKZ0	B4FTP4	Uncharacterized protein OS=Zea mays GN=pco147721a	3	804.1	-1.1017	65.765	yes	1.292	1.062	1.005	1.203	0.31	1.129
385	AAGEQSVFK	A0A096SDT4	A0A096SDT4	Uncharacterized protein OS=Zea mays GN=si946088d04	2	468.743	-0.15854	115.78	yes	0.809	0.827	0.966	0.94	1.438	1.02
386	AAGEQSVFK	A0A096SDT4	A0A096SDT4	Uncharacterized protein OS=Zea mays GN=si946088d04	2	468.743	-2.1232	85.355	yes	NA	NA	NA	NA	NA	NA
387	AAGEQSVFKEFPEATIMR	A0A096SDT4	A0A096SDT4	Uncharacterized protein OS=Zea mays GN=si946088d04	3	671.003	-1.2513	126.26	yes	0.913	0.987	1.063	1.093	0.731	1.213
388	AAGEQSVFKEFPEATIMRPATMIGTEDR	A0A096SDT4	A0A096SDT4	Uncharacterized protein OS=Zea mays GN=si946088d04	4	771.38	-1.4731	49.094	yes	1.109	1.037	1.147	1.159	0.409	1.138
389	AAGEVEGMKDFALLR	C4JA59	C4JA59	Uncharacterized protein OS=Zea mays GN=LOC100502302	3	536.28	0.79629	81.703	yes	NA	NA	NA	NA	NA	NA
390	AAGEVLALQK	A0A096R4M8;B4FQC6;A0A096SBZ6	A0A096R4M8	Glucose-6-phosphate isomerase OS=Zea mays	3	333.866	1.3046	93.649	no	NA	NA	NA	NA	NA	NA
391	AAGFDGELDASNIR	Q8W519;K7VIL3	Q8W519	Methionine S-methyltransferase OS=Zea mays GN=MMT1	2	718.344	-2.2105	101.61	yes	0.924	0.901	0.986	0.957	1.145	1.088
392	AAGFDGELDASNIR	Q8W519;K7VIL3	Q8W519	Methionine S-methyltransferase OS=Zea mays GN=MMT1	3	479.232	-1.4659	91.093	yes	NA	NA	NA	NA	NA	NA
393	AAGFVQLSEREEWAGLEPGR	C0HI51	C0HI51	Uncharacterized protein OS=Zea mays GN=LOC100304311	3	734.703	-0.074525	88.282	yes	1.03	0.986	1.006	0.889	1.11	0.98
394	AAGGAPANVAIAVSR	B6U666	B6U666	Fructokinase-1 OS=Zea mays GN=LOC100502178	2	662.87	-1.9045	101.52	yes	0.853	0.998	1.124	0.9	1.004	1.122
395	AAGGAVLLTA	B4G1Q1	B4G1Q1	60S ribosomal protein L27a-2 OS=Zea mays GN=pco152633a	2	422.25	1.7084	53.968	yes	0.965	1.101	1.025	0.998	1.042	0.868
396	AAGGAVVLTA	B4FQD7;B4G0Z5	B4G0Z5	60S ribosomal protein L27a-3 OS=Zea mays GN=LOC100285257	2	415.243	0.18354	62.546	no	0.992	1.034	0.857	1.037	1.062	1.019
397	AAGGAVVLTA	B4FQD7;B4G0Z5	B4G0Z5	60S ribosomal protein L27a-3 OS=Zea mays GN=LOC100285257	2	415.243	1.0223	64.265	no	1.206	1.115	0.899	1.211	0.925	0.643
398	AAGGAVVLTA	B4FQD7;B4G0Z5	B4G0Z5	60S ribosomal protein L27a-3 OS=Zea mays GN=LOC100285257	2	415.243	0.85076	64.265	no	0.777	0.948	0.953	1.32	0.938	1.064
399	AAGGAVVLTA	B4FQD7;B4G0Z5	B4G0Z5	60S ribosomal protein L27a-3 OS=Zea mays GN=LOC100285257	2	415.243	0.40629	51.059	no	0.962	0.879	1.01	1.099	1.002	1.048
400	AAGGELAWGEEPVAR	C0PGG5	C0PGG5	Pyruvate kinase OS=Zea mays GN=PK	2	756.876	-2.8929	82.578	yes	0.995	0.902	0.987	0.926	1.204	0.986
401	AAGGFGGITVNNR	C0PG78	C0PG78	Uncharacterized protein OS=Zea mays GN=LOC100383470	2	617.32	0.29655	119.39	yes	0.789	1.033	0.964	1.018	1.052	1.144
402	AAGGFGGIVVNNR	B4F999	B4F999	Uncharacterized protein OS=Zea mays GN=umc1147	2	616.331	0.66424	136.49	yes	1.041	0.854	0.993	1.23	0.959	0.924
403	AAGGGAVVK	B7ZX41;K7UHC4	B7ZX41	tRNA-dihydrouridine(47) synthase [NAD(P)(+)] OS=Zea mays GN=pco088744	2	365.216	-1.6195	73.248	yes	NA	NA	NA	NA	NA	NA
404	AAGGTETPWAQTPVTDLTAVGEGR	A0A096QLV9;K7TYH4	A0A096QLV9	Uncharacterized protein OS=Zea mays GN=Zm.36968	3	795.728	-0.92025	98.887	no	1.028	0.991	0.985	1.012	0.905	1.078
405	AAGGTSGSTNK	A0A096S6Y0	A0A096S6Y0	Uncharacterized protein OS=Zea mays GN=Zm.138279	2	475.731	-4.6115	89.189	yes	0.695	1.02	0.943	1.058	0.932	1.351
406	AAGGYGAIR	B6ST56	B6ST56	L-ascorbate oxidase OS=Zea mays GN=gpm52	2	418.225	-0.50105	92.187	yes	0.789	0.957	0.865	1.104	1.044	1.241
407	AAGIEGGFFK	A0A096TTJ9;A0A096TTK0	A0A096TTJ9	Phenylalanine ammonia-lyase OS=Zea mays GN=LOC100384215	2	498.761	-0.58392	117.7	yes	1.182	1.291	1.059	0.648	0.878	0.942
408	AAGIEGGFFK	A0A096TTJ9;A0A096TTK0	A0A096TTJ9	Phenylalanine ammonia-lyase OS=Zea mays GN=LOC100384215	3	332.843	0.68324	94.309	yes	1.164	1.304	0.975	0.622	0.933	1.003
409	AAGIMVR	A0A096UG46;A0A096UG47	A0A096UG46	Uncharacterized protein OS=Zea mays GN=Zm.25768	2	359.207	1.8136	93.593	yes	0.956	1.013	0.993	0.977	1.073	0.988
410	AAGIYSGLR	A0A096QI12;A0A096QI13;C0PF72	A0A096QI12	Arginine biosynthesis bifunctional protein ArgJ, chloroplastic OS=Zea mays GN=pco075894	2	454.253	0.6151	102.62	yes	0.98	0.926	0.971	0.996	1.057	1.07
411	AAGLEQK	K7V5H3;K7TRR7	K7V5H3	Putative PWWP domain family protein OS=Zea mays GN=LOC100278107	2	358.701	-0.33118	63.21	yes	NA	NA	NA	NA	NA	NA
412	AAGLQVFGQPASTDVAR	Q9FQC6;Q9FQD0	Q9FQD0	Glutathione S-transferase 6 OS=Zea mays GN=Zm.540	2	844.442	-0.98444	118.31	no	1.401	0.868	0.94	0.92	0.954	0.918
413	AAGLQVFGQPASTDVAR	Q9FQC6;Q9FQD0	Q9FQD0	Glutathione S-transferase 6 OS=Zea mays GN=Zm.540	3	563.297	-0.24848	53.255	no	NA	NA	NA	NA	NA	NA
414	AAGLQVFGQPASTDVAR	Q9FQC6;Q9FQD0	Q9FQD0	Glutathione S-transferase 6 OS=Zea mays GN=Zm.540	2	844.442	-1.7483	48.216	no	1.541	0.752	0.911	0.73	1.062	1.004
415	AAGLSEVLAPVEATMEK	A0A096S6K9;B4FLV1;A0A096S6K6	A0A096S6K9	Uncharacterized protein OS=Zea mays GN=LOC100283567	3	577.966	-0.50683	45.083	yes	NA	NA	NA	NA	NA	NA
416	AAGLYTDAEGVAVEK	Q08704;B6TJA9;A0A096SLR1;A0A096RXY5;A0A096RXY4	Q08704	Chalcone--flavonone isomerase OS=Zea mays GN=CHI	3	498.588	1.3906	96.464	yes	0.919	1.241	0.965	0.822	0.971	1.083
417	AAGMEDTAAVVER	A0A096R914;A0A096R915	A0A096R914	Uncharacterized protein OS=Zea mays	2	660.317	-0.71575	99.669	yes	NA	NA	NA	NA	NA	NA
418	AAGNEVIGIDLGTTNSCVSVMEGK	A0A096SKV8	A0A096SKV8	Uncharacterized protein OS=Zea mays GN=LOC100191408	3	808.058	-0.425	64.547	yes	0.946	1.007	0.98	1.019	0.951	1.097
419	AAGPAMETK	A0A096TWY7	A0A096TWY7	Uncharacterized protein OS=Zea mays GN=Zm.22245	2	438.218	-1.1606	55.461	yes	NA	NA	NA	NA	NA	NA
420	AAGSTEPFWYSVK	B4FLK0	B4FLK0	Purple acid phosphatase OS=Zea mays GN=LOC100217133	3	481.57	-0.19344	71.176	yes	NA	NA	NA	NA	NA	NA
421	AAGTDGHK	C0PHC0;K7V6P0;K7UFB4;P49087	C0PHC0	Putative ATPase, V1 complex, subunit A protein OS=Zea mays GN=Zm.6945	3	252.793	-1.0472	62.464	yes	NA	NA	NA	NA	NA	NA
422	AAGTDGHK	C0PHC0;K7V6P0;K7UFB4;P49087	C0PHC0	Putative ATPase, V1 complex, subunit A protein OS=Zea mays GN=Zm.6945	2	378.685	-2.0122	101.54	yes	0.87	1.224	1.254	1.086	0.337	1.229
423	AAGTDGQK	A0A096S4A0;A0A096S4A1;A0A096S4A2	A0A096S4A0	Uncharacterized protein OS=Zea mays GN=Zm.160505	2	374.185	-0.17971	69.598	yes	1.084	0.908	1.211	1.008	0.753	1.035
424	AAGTEVGR	B4G233;B6T8I3	B4G233	Disease resistance response protein 206 OS=Zea mays GN=LOC100274585	2	380.701	-0.91871	75.692	no	1.006	0.904	1.098	1.051	0.893	1.047
425	AAGTVTAR	B4FP99;B4FQK8	B4FP99	Harpin-induced protein OS=Zea mays GN=Zm.62437	2	373.711	-0.068973	101.6	yes	0.769	0.963	1.089	0.914	1.054	1.212
426	AAGVGNVAVRPLPALK	K7VYF2	K7VYF2	12-oxo-phytodienoic acid reductase OS=Zea mays GN=LOC100193970	3	511.647	0	73.386	yes	NA	NA	NA	NA	NA	NA
427	AAGVLCSYDPNVR	Q6XZ78;A0A096QMX4;A0A096QMX3	Q6XZ78	Fructokinase-2 OS=Zea mays GN=FRK2	2	711.346	0.084353	115.57	yes	0.972	0.952	0.981	1.005	1.035	1.055
428	AAGVLCSYDPNVR	Q6XZ78;A0A096QMX4;A0A096QMX3	Q6XZ78	Fructokinase-2 OS=Zea mays GN=FRK2	3	474.566	1.1341	96.604	yes	0.898	0.989	0.985	0.956	1.089	1.082
429	AAGVLCSYDPNVR	Q6XZ78;A0A096QMX4;A0A096QMX3	Q6XZ78	Fructokinase-2 OS=Zea mays GN=FRK2	2	711.346	-0.53122	101.89	yes	0.866	1.181	0.841	1.057	1.182	0.873
430	AAGVLCSYDPNVR	Q6XZ78;A0A096QMX4;A0A096QMX3	Q6XZ78	Fructokinase-2 OS=Zea mays GN=FRK2	3	474.566	1.0646	106.67	yes	1	0.967	0.946	1.1	0.99	0.998
431	AAGVLENHEEGR	B6T144;A0A096TEB2;B6T1H8	B6T144	B12D protein OS=Zea mays	3	427.878	-0.88806	100.93	no	NA	NA	NA	NA	NA	NA
432	AAGVLENHEEGRR	B6T144;A0A096TEB2;B6T1H8	B6T144	B12D protein OS=Zea mays	4	360.185	-2.4109	127.17	no	1.052	0.929	0.958	1.034	0.982	1.045
433	AAGVLENHEEGRR	B6T144;A0A096TEB2;B6T1H8	B6T144	B12D protein OS=Zea mays	3	479.911	-3.0245	102.97	no	1.183	0.857	0.821	1.071	0.891	1.177
434	AAGVLENHEEGRR	B6T144;A0A096TEB2;B6T1H8	B6T144	B12D protein OS=Zea mays	2	719.363	-3.8095	78.324	no	1.256	0.779	0.952	0.798	1.102	1.112
435	AAGVLENHEEGRR	B6T144;A0A096TEB2;B6T1H8	B6T144	B12D protein OS=Zea mays	4	360.185	-1.7484	119.74	no	NA	NA	NA	NA	NA	NA
436	AAGVLENHEEGRR	B6T144;A0A096TEB2;B6T1H8	B6T144	B12D protein OS=Zea mays	3	479.911	-2.3823	39.267	no	NA	NA	NA	NA	NA	NA
437	AAGVNPYPHK	A0A096TIX9	A0A096TIX9	Lysine--tRNA ligase OS=Zea mays GN=Zm.95819	3	351.854	-0.059523	38.303	yes	NA	NA	NA	NA	NA	NA
438	AAGWKEPSFDFEEQGPPHNR	B4FCR3	B4FCR3	Double-stranded RNA binding motif family protein OS=Zea mays GN=LOC100192817	4	575.519	-0.86642	80.459	yes	NA	NA	NA	NA	NA	NA
439	AAGYITAHSR	B6TZE6	B6TZE6	Pectinesterase OS=Zea mays GN=LOC100284984	3	349.517	-1.7252	88.364	yes	NA	NA	NA	NA	NA	NA
440	AAHFEESMK	A0A0B4J312	A0A0B4J312	Uncharacterized protein OS=Zea mays GN=pco097024a	3	355.827	-1.177	76.221	yes	NA	NA	NA	NA	NA	NA
441	AAHFEESMK	A0A0B4J312	A0A0B4J312	Uncharacterized protein OS=Zea mays GN=pco097024a	3	355.827	0.74715	58.23	yes	1.09	0.866	0.937	0.91	1.115	1.082
442	AAHFEESMK	A0A0B4J312	A0A0B4J312	Uncharacterized protein OS=Zea mays GN=pco097024a	3	355.827	0.92111	57.859	yes	1.04	0.947	0.963	1.024	1.056	0.97
443	AAHFEESMK	A0A0B4J312	A0A0B4J312	Uncharacterized protein OS=Zea mays GN=pco097024a	3	350.496	0.24575	117.89	yes	0.967	0.836	1.015	0.968	1.132	1.082
444	AAHFEESMK	A0A0B4J312	A0A0B4J312	Uncharacterized protein OS=Zea mays GN=pco097024a	2	525.24	-0.69183	123.86	yes	0.943	0.937	0.95	1.025	0.995	1.151
445	AAHGDKK	A0A096RLC4	A0A096RLC4	Uncharacterized protein OS=Zea mays GN=Zm.10282	4	182.353	-2.7209	49.358	yes	NA	NA	NA	NA	NA	NA
446	AAHGEPGTGK	B6SN46;B6T373	B6SN46	Uncharacterized protein OS=Zea mays GN=LOC100275069	3	308.823	0.35073	56.013	yes	NA	NA	NA	NA	NA	NA
447	AAHGRPK	B6SP36	B6SP36	Uncharacterized protein OS=Zea mays GN=Zm.142708	3	246.145	-1.9425	50.12	yes	0.77	0.987	0.91	1.241	0.825	1.267
448	AAHHGIK	A0A096PXD3;A0A096PXD4	A0A096PXD3	Uncharacterized protein OS=Zea mays GN=Zm.25532	3	245.142	-5.6021	80.377	yes	0.817	1.092	0.934	0.882	0.981	1.295
449	AAHHGIK	A0A096PXD3;A0A096PXD4	A0A096PXD3	Uncharacterized protein OS=Zea mays GN=Zm.25532	2	367.209	-6.7843	121.68	yes	0.864	0.962	1.022	0.88	0.974	1.297
450	AAHLALK	Q41739;B4G015;Q41738;K7VJ31	Q41739	Thiamine thiazole synthase 2, chloroplastic OS=Zea mays GN=THI1-2	3	241.822	1.4769	80.377	no	1.281	1.173	1.155	0.744	0.759	0.888
451	AAHLALK	Q41739;B4G015;Q41738;K7VJ31	Q41739	Thiamine thiazole synthase 2, chloroplastic OS=Zea mays GN=THI1-2	2	362.229	0.017066	118.06	no	NA	NA	NA	NA	NA	NA
452	AAHLEEAVVSLK	A1XCI0;A0A096RLY2;C0P840	A1XCI0	Lipoxygenase OS=Zea mays GN=LOX5	3	422.907	0.24767	98.156	no	1.212	0.759	0.736	1.461	0.978	0.853
453	AAHLEEAVVSLK	A1XCI0;A0A096RLY2;C0P840	A1XCI0	Lipoxygenase OS=Zea mays GN=LOX5	2	633.856	-1.398	164.11	no	1.355	0.624	0.922	1.429	0.747	0.921
454	AAHLEEAVVSLK	A1XCI0;A0A096RLY2;C0P840	A1XCI0	Lipoxygenase OS=Zea mays GN=LOX5	4	317.432	0.38054	81.017	no	1.278	0.712	0.865	1.405	0.854	0.886
455	AAHLVDSTNQVGHFQK	A0A096QCL2;A0A096QCL3;A0A096RN19;A0A096SEH9	A0A096QCL2	Plasma membrane ATPase OS=Zea mays GN=LOC100502231	3	584.632	0.47197	111.72	no	NA	NA	NA	NA	NA	NA
456	AAHLVDSTNQVGHFQK	A0A096QCL2;A0A096QCL3;A0A096RN19;A0A096SEH9	A0A096QCL2	Plasma membrane ATPase OS=Zea mays GN=LOC100502231	4	438.726	0.92675	35.037	no	NA	NA	NA	NA	NA	NA
457	AAHMLGQPAVLDFFAK	Q8W0Q2;A0A096RDQ2	Q8W0Q2	Putative aldehyde dehydrogenase MIS1 OS=Zea mays GN=mis1	3	577.968	0.63541	96.673	yes	0.956	0.977	0.967	1.021	1.092	0.988
458	AAHMLGQPAVLDFFAK	Q8W0Q2;A0A096RDQ2	Q8W0Q2	Putative aldehyde dehydrogenase MIS1 OS=Zea mays GN=mis1	4	433.728	1.6507	77.776	yes	0.984	0.971	0.942	1.05	1.023	1.03
459	AAHMLGQPAVLDFFAK	Q8W0Q2;A0A096RDQ2	Q8W0Q2	Putative aldehyde dehydrogenase MIS1 OS=Zea mays GN=mis1	3	572.636	0.12115	92.265	yes	NA	NA	NA	NA	NA	NA
460	AAHMLGQPAVLDFFAK	Q8W0Q2;A0A096RDQ2	Q8W0Q2	Putative aldehyde dehydrogenase MIS1 OS=Zea mays GN=mis1	4	429.729	0.96961	85.837	yes	1.06	0.843	1.011	0.997	0.975	1.115
461	AAHPEWSPAAIR	A0A096REM3	A0A096REM3	Uncharacterized protein OS=Zea mays GN=Zm.67038	2	653.339	-0.77177	80.69	yes	0.913	0.948	0.99	0.953	1.108	1.089
462	AAHSAWR	A0A096T8Q5;A0A096T8Q7;A0A096T8Q6;A0A096T8Q4;B4FJU6	A0A096T8Q5	Uncharacterized protein OS=Zea mays GN=LOC100216809	2	399.704	-2.9467	106.43	yes	1.081	0.982	1.005	0.887	0.954	1.091
463	AAHVAAGATQEQESSPNR	B4FZP8;A0A096PRK9	B4FZP8	Uncharacterized protein OS=Zea mays GN=LOC100274235	3	608.626	-3.3503	140.22	yes	0.832	1.02	1.197	1.013	1.082	0.856
464	AAHVELAER	K7U8U3	K7U8U3	Uncharacterized protein OS=Zea mays GN=Zm.163032	3	332.514	-1.181	84.615	yes	0.837	1.041	1.179	0.88	0.998	1.066
465	AAHVELAER	K7U8U3	K7U8U3	Uncharacterized protein OS=Zea mays GN=Zm.163032	2	498.267	-2.4725	112.71	yes	0.929	1.055	1.059	0.787	1.091	1.078
466	AAHVLQNQVGR	C4J4C0;A0A096SWN7	C4J4C0	Uncharacterized protein OS=Zea mays GN=Zm.20847	3	398.223	-0.20314	51.436	yes	NA	NA	NA	NA	NA	NA
467	AAHVLQNQVGR	C4J4C0;A0A096SWN7	C4J4C0	Uncharacterized protein OS=Zea mays GN=Zm.20847	3	398.223	0.53838	65.933	yes	NA	NA	NA	NA	NA	NA
468	AAIADYFR	A0A096UJ47	A0A096UJ47	DNA primase OS=Zea mays GN=Zm.26327	2	463.74	0.16072	82.671	yes	0.965	0.926	1.007	0.885	1.125	1.092
469	AAIAEAK	K7UA86;K7U2H0;K7V1E0	K7UA86	Uncharacterized protein OS=Zea mays GN=LOC100193455	2	337.198	-1.0613	101.64	yes	NA	NA	NA	NA	NA	NA
470	AAIAETYNLTDSEFLK	A0A096U9I4;A0A096U9I5	A0A096U9I4	Uncharacterized protein OS=Zea mays GN=Zm.85968	2	893.449	0.045641	150.76	yes	0.927	0.823	0.889	1.038	1.267	1.055
471	AAIAETYNLTDSEFLK	A0A096U9I4;A0A096U9I5	A0A096U9I4	Uncharacterized protein OS=Zea mays GN=Zm.85968	3	595.968	0.17919	113.53	yes	0.736	0.829	1.172	1.087	1.056	1.12
472	AAIAETYNLTDSEFLK	A0A096U9I4;A0A096U9I5	A0A096U9I4	Uncharacterized protein OS=Zea mays GN=Zm.85968	4	447.228	0.78045	38.995	yes	NA	NA	NA	NA	NA	NA
473	AAIAETYNLTDSEFLK	A0A096U9I4;A0A096U9I5	A0A096U9I4	Uncharacterized protein OS=Zea mays GN=Zm.85968	3	595.968	0.14005	117.08	yes	0.884	0.978	1.056	1.027	1.204	0.85
474	AAIAETYNR	B4FW31;K7U863	B4FW31	Orphans transcription factor OS=Zea mays GN=Orphan136	2	504.759	-0.97911	55.235	yes	NA	NA	NA	NA	NA	NA
475	AAIAGGAK	A0A096QRS6;C0PHQ7;A0A096QRS8;B4FEE1;A0A096TBR4	A0A096QRS6	Uncharacterized protein OS=Zea mays GN=LOC100193256	2	329.698	-0.78367	90.777	no	NA	NA	NA	NA	NA	NA
476	AAIALIEHIR	A0A096U2S5	A0A096U2S5	Uncharacterized protein OS=Zea mays GN=Zm.16269	3	369.561	0.94432	100.02	yes	0.959	0.88	0.931	1.129	1.017	1.084
477	AAIANAHTLEEAAR	A0A096Q3S8	A0A096Q3S8	Uncharacterized protein OS=Zea mays GN=IDP2400	3	479.92	1.049	81.48	yes	NA	NA	NA	NA	NA	NA
478	AAIANAHTLEEAAR	A0A096Q3S8	A0A096Q3S8	Uncharacterized protein OS=Zea mays GN=IDP2400	2	719.376	-0.58661	164.66	yes	0.958	1.031	1.017	0.98	1.02	0.996
479	AAICGVDDSQGK	A0A096UDB7;A0A096UDB8	A0A096UDB7	Uncharacterized protein OS=Zea mays	2	610.782	-1.4491	127.17	yes	0.831	1.012	0.962	1.107	1.106	0.981
480	AAIDQHEGGLDAFSR	A0A096R2E3;A0A096R2E4	A0A096R2E3	Uncharacterized protein OS=Zea mays GN=Zm.75898	3	529.59	-0.48126	116.78	yes	1.074	1.189	0.897	0.716	0.965	1.158
481	AAIDQHEGGLDAFSR	A0A096R2E3;A0A096R2E4	A0A096R2E3	Uncharacterized protein OS=Zea mays GN=Zm.75898	2	793.882	-1.211	144.73	yes	1.086	0.954	1.028	0.828	1.072	1.032
482	AAIDSMVNDTLMDDDGKADNEK	K7VIA0	K7VIA0	Uncharacterized protein OS=Zea mays GN=Zm.70096	3	790.014	-0.97836	89.859	yes	0.734	0.786	1.015	1.469	1.476	0.521
483	AAIDVVCNPLGK	A0A096QWW3;B4FPJ4;A0A096TE31	B4FPJ4	Uncharacterized protein OS=Zea mays GN=pco098455(713)	3	419.56	0.093319	87.184	no	NA	NA	NA	NA	NA	NA
484	AAIDVVCNPLGK	A0A096QWW3;B4FPJ4;A0A096TE31	B4FPJ4	Uncharacterized protein OS=Zea mays GN=pco098455(713)	2	628.837	-1.2591	121.02	no	0.973	1.102	0.995	0.94	1.175	0.813
485	AAIEASK	B4FZ01;A0A096R2P9;A0A096RTT9;K7UMR9;C0PHF7;K7UBL0	B4FZ01	Uncharacterized protein OS=Zea mays GN=cl21530_1	2	345.195	0.25332	71.501	no	0.829	0.889	0.98	0.969	1.236	1.097
486	AAIGGDRPSLLLR	A0A096TXD3	A0A096TXD3	Uncharacterized protein OS=Zea mays GN=Zm.5486	3	446.933	0.047323	81.48	yes	NA	NA	NA	NA	NA	NA
487	AAIGGDRPSLLLR	A0A096TXD3	A0A096TXD3	Uncharacterized protein OS=Zea mays GN=Zm.5486	3	446.933	0.50779	64.827	yes	NA	NA	NA	NA	NA	NA
488	AAIISQVEDIKETSEK	B6T4K9	B6T4K9	Uncharacterized protein OS=Zea mays GN=Zm.80925	3	587.647	-1.1579	89.484	yes	0.945	0.924	0.999	0.962	1.155	1.015
489	AAILTTR	A0A096S781;A0A096S780;A0A096S782	A0A096S781	Uncharacterized protein OS=Zea mays GN=cl40794_1	2	373.232	0.60577	95.352	yes	1.004	1.039	0.977	0.956	1.024	1.001
490	AAINDIAESVMGFNTNYK	K7VKM2	K7VKM2	Peptidase beta subunit OS=Zea mays GN=Zm.5860	3	653.316	-1.4437	137.81	yes	0.921	0.78	0.834	1.077	1.3	1.088
491	AAINDIAESVMGFNTNYK	K7VKM2	K7VKM2	Peptidase beta subunit OS=Zea mays GN=Zm.5860	4	490.239	-0.5332	58.98	yes	NA	NA	NA	NA	NA	NA
492	AAINDIAESVMGFNTNYK	K7VKM2	K7VKM2	Peptidase beta subunit OS=Zea mays GN=Zm.5860	3	658.647	0.38326	84.94	yes	NA	NA	NA	NA	NA	NA
493	AAINDIAESVMSFNMNYK	B4F932	B4F932	Uncharacterized protein OS=Zea mays GN=LOC100191520	3	673.317	-1.1737	89.358	no	1.06	0.901	0.949	0.959	1.194	0.936
494	AAIPQEAVK	B6SVM0	B6SVM0	Uncharacterized protein OS=Zea mays GN=LOC100192035	2	463.769	-0.92294	94.692	yes	0.816	1.093	1.085	0.897	1.092	1.016
495	AAIPTIQYILSK	A0A096RD23;A0A096RD24	A0A096RD23	Phosphoglycerate kinase OS=Zea mays GN=Zm.86164	2	659.392	-2.6684	124.12	yes	0.941	0.995	0.929	0.978	1.141	1.017
496	AAIPTIQYLLGK	K7V106	K7V106	Phosphoglycerate kinase OS=Zea mays GN=Zm.42367	2	644.387	-1.6237	166.04	yes	1.037	0.959	0.994	1.008	0.939	1.062
497	AAIPTIQYLLGK	K7V106	K7V106	Phosphoglycerate kinase OS=Zea mays GN=Zm.42367	3	429.927	0.035078	108.7	yes	0.892	1.006	0.969	0.903	1.142	1.087
498	AAIPVAR	A0A096U0R8	A0A096U0R8	Uncharacterized protein OS=Zea mays GN=Zm.80005	2	349.221	0.53252	67.889	yes	0.84	1.017	1.022	0.995	1.045	1.08
499	AAISSSTDTAR	B6SLM7	B6SLM7	Uncharacterized protein OS=Zea mays GN=Zm.13456	2	540.27	-0.5152	68.786	yes	0.624	0.656	0.841	0.943	1.624	1.311
500	AAIVEAEPAGK	C0PGF2	C0PGF2	Uncharacterized protein OS=Zea mays GN=Zm.16600	2	528.29	-0.0022105	76.332	yes	1.073	1.097	1.159	0.852	0.717	1.102
501	AAKEEENIDPR	A0A096RLG5;A0A096RLG6	A0A096RLG5	Uncharacterized protein OS=Zea mays GN=Zm.87165	3	424.546	-1.1999	59.198	yes	0.904	1.027	0.942	0.656	1.011	1.46
502	AAKLDLEEK	B4FRS6	B4FRS6	Uncharacterized protein OS=Zea mays GN=LOC100282630	3	339.526	0.47058	56.013	yes	NA	NA	NA	NA	NA	NA
503	AALAAATDPYR	B6TZN5;B6TP03	B6TZN5	Uncharacterized protein OS=Zea mays GN=LOC100277090	2	560.293	0.68377	68.657	yes	NA	NA	NA	NA	NA	NA
504	AALAAYDRR	K7UEM7;K7UAN2;K7UR26	K7UEM7	Uncharacterized protein OS=Zea mays GN=ZEAMMB73_092367	3	336.186	0.90135	54.157	yes	NA	NA	NA	NA	NA	NA
505	AALAESGVAPADLACVCYTK	B4FYG1;A0A096SCN6	B4FYG1	Uncharacterized protein OS=Zea mays GN=LOC100273984	3	689.668	-0.17994	77.871	yes	0.914	1.047	0.934	1.007	1.058	1.041
506	AALAHPGR	B6SS27	B6SS27	AMP-binding protein OS=Zea mays GN=Zm.67898	2	396.727	-2.9464	83.364	yes	1.158	1.199	1.039	0.496	1.013	1.096
507	AALAIIDEMVDAGFTPSK	A0A096QHW6;A0A096QHW8;A0A096UFG2	A0A096QHW6	Uncharacterized protein OS=Zea mays GN=Zm.3145	3	616.985	1.3117	65.231	no	0.766	0.864	0.918	0.867	1.763	0.822
508	AALAIIDEMVDAGFTPSKDTLR	A0A096QHW6;A0A096QHW8;A0A096UFG2	A0A096QHW6	Uncharacterized protein OS=Zea mays GN=Zm.3145	4	584.306	-0.22465	109.65	no	1.058	1.125	0.892	1.031	0.79	1.104
509	AALAIIDEMVDAGFTPSKDTLR	A0A096QHW6;A0A096QHW8;A0A096UFG2	A0A096QHW6	Uncharacterized protein OS=Zea mays GN=Zm.3145	3	778.739	-1.0376	95.622	no	1.017	1.171	0.956	0.986	0.769	1.101
510	AALAPEEVVAR	Q06509;Q6VWG3	Q06509	Caffeic acid 3-O-methyltransferase OS=Zea mays	2	563.317	0.5923	98.898	no	1.201	1.072	1.069	0.852	0.964	0.841
511	AALAPEEVVAR	Q06509;Q6VWG3	Q06509	Caffeic acid 3-O-methyltransferase OS=Zea mays	3	375.88	1.6459	112.36	no	1.084	0.872	1.13	0.813	1.12	0.98
512	AALCSVR	K7VAA4;K7W634	K7VAA4	AP-1 complex subunit gamma-1 OS=Zea mays GN=LOC100193027	2	388.708	0.44741	116.3	yes	0.903	1.006	1.09	0.92	1.068	1.013
513	AALDADDDYEAEPLKEK	A0A096QP97	A0A096QP97	Uncharacterized protein OS=Zea mays GN=Zm.43672	3	631.63	-0.49946	178.14	yes	0.991	0.959	1.05	0.926	0.963	1.111
514	AALDADDDYEAEPPKEK	A0A096RIV3	A0A096RIV3	Uncharacterized protein OS=Zea mays	3	626.286	-1.0041	105.53	yes	1.057	0.86	1.039	1.039	0.838	1.167
515	AALDADDDYEAEPPKEK	A0A096RIV3	A0A096RIV3	Uncharacterized protein OS=Zea mays	3	626.286	-0.99252	124.25	yes	0.925	0.997	1.133	0.811	1.036	1.098
516	AALDIAAIR	K7WBS3	K7WBS3	Uncharacterized protein OS=Zea mays GN=LOC100193995	2	457.277	0.043583	67.507	yes	NA	NA	NA	NA	NA	NA
517	AALDKLEK	A0A096S7G3;A0A096S7G4	A0A096S7G3	Uncharacterized protein OS=Zea mays GN=Zm.100540	3	296.511	0.99704	52.716	yes	NA	NA	NA	NA	NA	NA
518	AALEAACPATVSCADILALAAR	K7VCN5	K7VCN5	Peroxidase OS=Zea mays GN=Zm.16830	2	1108.06	0.18629	137.12	yes	1.682	0.767	0.799	1.036	1.134	0.582
519	AALEAACPATVSCADILALAAR	K7VCN5	K7VCN5	Peroxidase OS=Zea mays GN=Zm.16830	4	554.536	1.4193	81.807	yes	1.341	0.912	1.122	0.876	0.96	0.79
520	AALEAACPATVSCADILALAAR	K7VCN5	K7VCN5	Peroxidase OS=Zea mays GN=Zm.16830	3	739.045	0.69866	102.07	yes	1.038	0.812	0.935	0.953	1.399	0.863
521	AALEAACPGTVSCADIVALAAR	B6T3V1	B6T3V1	Peroxidase OS=Zea mays GN=LOC100282124	3	729.701	-0.62146	61.345	yes	NA	NA	NA	NA	NA	NA
522	AALEAACPGTVSCADIVALAAR	B6T3V1	B6T3V1	Peroxidase OS=Zea mays GN=LOC100282124	2	1094.05	-0.59406	88.945	yes	1.522	0.428	1.013	1.164	1.004	0.868
523	AALECCHK	B4F8B9;A0A096U8S4	B4F8B9	S-(hydroxymethyl)glutathione dehydrogenase OS=Zea mays GN=fdh1	3	330.149	-0.51153	106.04	yes	0.759	1.147	1.092	0.894	1.254	0.853
524	AALECCHK	B4F8B9;A0A096U8S4	B4F8B9	S-(hydroxymethyl)glutathione dehydrogenase OS=Zea mays GN=fdh1	2	494.721	-1.5191	124.98	yes	0.821	1.144	0.968	0.937	1.232	0.897
525	AALEDMGYR	A0A096TD07;B4FU03;B4G1Q4;A0A096QI87;A0A096QG41	A0A096TD07	Uncharacterized protein OS=Zea mays GN=LOC100274532	2	521.237	0.90327	75.043	yes	0.96	0.841	0.94	1.044	1.1	1.115
526	AALEDMGYR	A0A096TD07;B4FU03;B4G1Q4;A0A096QI87;A0A096QG41	A0A096TD07	Uncharacterized protein OS=Zea mays GN=LOC100274532	2	513.24	0.49512	63.816	yes	0.863	0.819	0.819	1.106	1.155	1.238
527	AALEEEIETLK	B4FAQ5;A0A096PV66;K7U0X0;B4FTM9	B4FTM9	Uncharacterized protein OS=Zea mays GN=pco116292	2	623.332	-1.2638	140.24	no	NA	NA	NA	NA	NA	NA
528	AALEEEIETLK	B4FAQ5;A0A096PV66;K7U0X0;B4FTM9	B4FTM9	Uncharacterized protein OS=Zea mays GN=pco116292	3	415.891	-0.90683	102.52	no	0.931	0.85	0.914	0.989	1.368	0.948
529	AALEEGKPIPTELR	B4FJ57	B4FJ57	Uncharacterized protein OS=Zea mays GN=pco083390	3	508.619	0.32567	60.55	yes	NA	NA	NA	NA	NA	NA
530	AALEHDYFR	K7UBZ7	K7UBZ7	Putative cyclin-dependent kinase A family protein OS=Zea mays GN=gpm167a	3	374.517	0.54505	125.82	yes	0.968	1.007	1.002	0.925	1.054	1.043
531	AALELGSSYAPGDSR	K7VJS8	K7VJS8	Uncharacterized protein OS=Zea mays GN=Zm.5791	2	747.365	-1.0425	164.7	yes	0.981	0.892	0.956	1.086	1.09	0.994
532	AALELGSSYAPGDSR	K7VJS8	K7VJS8	Uncharacterized protein OS=Zea mays GN=Zm.5791	3	498.579	0.10736	90.966	yes	NA	NA	NA	NA	NA	NA
533	AALELGSSYASGDSR	B4FQV3	B4FQV3	Uncharacterized protein OS=Zea mays GN=IDP1602	3	495.239	0.35933	119.62	yes	0.952	0.817	0.946	0.992	1.199	1.094
534	AALELGSSYASGDSR	B4FQV3	B4FQV3	Uncharacterized protein OS=Zea mays GN=IDP1602	2	742.355	-0.81067	85.976	yes	0.945	1.022	0.887	1.024	1.023	1.098
535	AALEMLR	B8A0Q3	B8A0Q3	Carboxypeptidase OS=Zea mays GN=IDP781	2	402.226	0.1343	81.381	yes	0.955	0.808	1.108	1.039	1.117	0.973
536	AALEQCQR	B6UI23	B6UI23	Pectinesterase inhibitor domain containing protein OS=Zea mays GN=AC233850.1_FG002	2	488.237	0.17817	122.19	yes	0.698	0.978	0.962	1.171	1.068	1.122
537	AALESDTR	B4FFA7;K7TV14;A0A096S1S0;A0A096R6P5	B4FFA7	Enoyl-[acyl-carrier-protein] reductase isoform 1 OS=Zea mays GN=gpm519	2	431.717	-0.68734	95.815	no	0.755	0.929	1.019	1.085	1.157	1.055
538	AALFTHNDGR	C0HE93;A0A096SGF0	C0HE93	Uncharacterized protein OS=Zea mays GN=LOC100304271	3	367.853	-0.433	85.807	yes	0.984	1.044	0.956	0.893	1.087	1.036
539	AALGAALVPFYPLAGR	K7UV79	K7UV79	Anthranilate N-benzoyltransferase protein 1 OS=Zea mays GN=Zm.28547	3	529.64	-1.1294	48.467	yes	NA	NA	NA	NA	NA	NA
540	AALGGGERPSVAAGQACR	A0A096PZR2;C0PDY9	A0A096PZR2	Uncharacterized protein OS=Zea mays GN=LOC100284946	3	576.625	-1.2186	56.768	yes	1.096	0.857	1.001	0.96	1.142	0.944
541	AALGHADDAMK	A0A096RDX2;A0A096S478	A0A096RDX2	Uncharacterized protein OS=Zea mays GN=Zm.6705	3	372.51	0.34051	60.102	no	NA	NA	NA	NA	NA	NA
542	AALGHADDAMK	A0A096RDX2;A0A096S478	A0A096RDX2	Uncharacterized protein OS=Zea mays GN=Zm.6705	3	367.178	1.1619	94.692	no	NA	NA	NA	NA	NA	NA
543	AALGLDTNNSNEGQLDDLTIMK	C0P9F2;A0A096RZZ0	C0P9F2	Uncharacterized protein OS=Zea mays GN=pco085619	3	778.381	-0.18157	114.55	yes	0.882	0.993	1.03	0.928	0.929	1.239
544	AALGLNVEDAK	K7V5J0	K7V5J0	Uncharacterized protein OS=Zea mays GN=Zm.3107	2	550.801	-0.0050004	136.7	yes	0.992	0.7	0.994	1.008	1.118	1.188
545	AALLDIGKER	K7VGK3;K7VU08	K7VGK3	Uncharacterized protein OS=Zea mays GN=LOC100383148	3	362.549	0.76802	46.406	yes	0.986	1.127	1.034	1.006	0.822	1.025
546	AALLNLSK	K7US08;K7TX56	K7US08	BSD domain containing protein OS=Zea mays GN=BSD10	2	415.261	-0.4444	109.71	yes	NA	NA	NA	NA	NA	NA
547	AALLSQSVSNKPSQTAGTSNVEEDSNK	B4FIX2;C4J0A1	B4FIX2	Uncharacterized protein OS=Zea mays GN=Zm.5604	4	691.341	-1.6182	61.039	yes	0.871	0.672	0.984	0.951	1.468	1.054
548	AALLTQVAGLSEEQAR	A0A096PUR4	A0A096PUR4	Uncharacterized protein OS=Zea mays	3	552.969	0.72577	90.725	yes	0.681	1.001	1.227	1.077	1.168	0.847
549	AALLTQVAGLSEEQAR	A0A096PUR4	A0A096PUR4	Uncharacterized protein OS=Zea mays	2	828.949	-0.16359	142.39	yes	0.978	1.035	0.878	0.97	1.173	0.965
550	AALMDCEEALNK	A0A096TUI7	A0A096TUI7	Uncharacterized protein OS=Zea mays GN=LOC100279374	2	682.813	0.56051	143.42	yes	0.872	0.941	1.024	0.97	1.214	0.978
551	AALNSQSK	B6TH57	B6TH57	Succinyl-CoA ligase alpha-chain 2 OS=Zea mays GN=Zm.12345	2	409.722	-1.7914	111.61	yes	0.689	0.957	1.002	1.068	1.206	1.078
552	AALNTLATAYK	A0A096PW13;A0A096PW12;K7VNZ6;K7V3Z3	K7VNZ6	Uncharacterized protein OS=Zea mays GN=LOC100280369	2	568.819	-1.8823	125.54	no	NA	NA	NA	NA	NA	NA
553	AALNVIACEGTDR	A0A096SPI3;B4FEV3;A0A096T2C2	A0A096SPI3	Uncharacterized protein OS=Zea mays GN=gpm542a	2	695.343	-1.0465	102.5	no	0.697	0.971	0.963	0.922	1.373	1.074
554	AALPFSATCVR	A0A096PSN7;B6SVM3;A0A096UGE5	A0A096PSN7	ATP-dependent 6-phosphofructokinase OS=Zea mays GN=Zm.11949	2	596.811	-0.19034	122.51	no	1.368	1.013	0.916	0.922	1.028	0.752
555	AALPVGTVSGAPK	B4F8P4;A0A096SQL9;A0A096SQM0;A0A096PKF9	B4F8P4	Anthranilate synthase component I-1 OS=Zea mays GN=Zm.14469	3	389.896	1.2253	73.632	no	NA	NA	NA	NA	NA	NA
556	AALPVGTVSGAPK	B4F8P4;A0A096SQL9;A0A096SQM0;A0A096PKF9	B4F8P4	Anthranilate synthase component I-1 OS=Zea mays GN=Zm.14469	2	584.34	-0.19999	127.71	no	NA	NA	NA	NA	NA	NA
557	AALQAAQR	K7VHP4;K7WHB1;K7VQG9;K7W385	K7VHP4	Uncharacterized protein OS=Zea mays GN=umc2794	2	414.738	-1.9796	118.89	yes	0.851	0.983	1.026	0.976	1.087	1.077
558	AALQAEVHNLDVEKER	A0A096PQJ7	A0A096PQJ7	Uncharacterized protein OS=Zea mays GN=LOC100272361	4	456.242	0.43731	124.25	yes	0.999	0.946	0.996	1.025	1.038	0.996
559	AALQAGVEK	B6SXW8;A0A096PMM2	B6SXW8	RuBisCO large subunit-binding protein subunit alpha OS=Zea mays GN=pco140434	3	296.171	-0.14761	83.948	no	0.905	0.993	1.005	0.907	1.154	1.036
560	AALQAGVEK	B6SXW8;A0A096PMM2	B6SXW8	RuBisCO large subunit-binding protein subunit alpha OS=Zea mays GN=pco140434	2	443.753	-1.3245	93.096	no	0.902	0.92	1.041	0.953	1.195	0.988
561	AALQALGNAALAGELHR	A0A096TJ37	A0A096TJ37	Uncharacterized protein OS=Zea mays GN=si618024d08	3	559.313	-0.74997	101.04	yes	NA	NA	NA	NA	NA	NA
562	AALQEITGLVDGQLQSGR	A0A096QA17;A0A096QA18	A0A096QA17	Uncharacterized protein OS=Zea mays GN=Zm.19546	3	619.334	-1.0732	90.819	yes	0.815	0.86	0.996	1.109	1.078	1.142
563	AALQEITGLVDGQLQSGR	A0A096QA17;A0A096QA18	A0A096QA17	Uncharacterized protein OS=Zea mays GN=Zm.19546	3	619.334	1.1893	117.3	yes	0.955	0.632	1.399	0.896	1.227	0.891
564	AALQEITGLVDGQLQSGR	A0A096QA17;A0A096QA18	A0A096QA17	Uncharacterized protein OS=Zea mays GN=Zm.19546	2	928.497	0.22872	90.718	yes	1.141	0.652	0.918	1.059	1.118	1.112
565	AALQSSGQNCAGAER	A0A096S8Q3	A0A096S8Q3	Uncharacterized protein OS=Zea mays GN=Zm.85401	3	507.235	-1.8684	185.27	yes	0.929	0.917	1.074	1.005	1.144	0.931
566	AALQSSGQNCAGAER	A0A096S8Q3	A0A096S8Q3	Uncharacterized protein OS=Zea mays GN=Zm.85401	2	760.35	-2.9213	135.23	yes	1.023	0.812	1	1.353	1.18	0.632
567	AALSAADCAACLR	A0A096T1G4	A0A096T1G4	Uncharacterized protein OS=Zea mays GN=LOC100277789	2	675.319	-0.30204	101.38	yes	1.128	1.009	0.936	0.927	1.01	0.99
568	AALSAAR	A0A096TAR8;C0PFY6;A0A096TAR7	A0A096TAR8	Uncharacterized protein OS=Zea mays GN=LOC100279562	2	330.195	-1.8498	110.34	yes	0.908	0.883	1.061	1.101	0.975	1.073
569	AALSDEYFIK	A0A096S8W2;A0A096S8W3	A0A096S8W2	Citrate synthase OS=Zea mays GN=pco138377	2	578.798	-0.74311	120.06	yes	NA	NA	NA	NA	NA	NA
570	AALSDFDR	B4FUA9;A0A096SV38	B4FUA9	60 ribosomal protein L14 OS=Zea mays	2	447.719	0.69239	185.47	yes	0.817	0.939	0.882	1.044	1.379	0.94
571	AALSDFDRFK	B4FUA9;A0A096SV38	B4FUA9	60 ribosomal protein L14 OS=Zea mays	3	390.537	0.58946	63.216	yes	1.266	1.052	1.061	1.477	0.26	0.883
572	AALSDFDRFK	B4FUA9;A0A096SV38	B4FUA9	60 ribosomal protein L14 OS=Zea mays	2	585.301	0.95952	93.096	yes	1.211	1.079	1.206	1.07	0.625	0.809
573	AALSDFDRFK	B4FUA9;A0A096SV38	B4FUA9	60 ribosomal protein L14 OS=Zea mays	3	390.537	2.6443	73.233	yes	1.301	1.094	1.176	1.172	0.283	0.974
574	AALSFDPRPPLFVPLDSGAYK	C0P415;C0HIZ1;A0A096SLZ5;B2LXS7	C0P415	Uncharacterized protein OS=Zea mays	3	754.404	0.56141	61.942	yes	0.915	0.965	0.913	0.948	1.122	1.138
575	AALSFDPRPPLFVPLDSGAYK	C0P415;C0HIZ1;A0A096SLZ5;B2LXS7	C0P415	Uncharacterized protein OS=Zea mays	4	566.055	1.4668	33.656	yes	NA	NA	NA	NA	NA	NA
576	AALSHVPEER	K7U084;A0A096QNE8	A0A096QNE8	Uncharacterized protein OS=Zea mays GN=LOC100193617	3	370.196	-1.5778	76.85	no	0.904	0.971	1.024	1.038	1.045	1.018
577	AALSHVPEER	K7U084;A0A096QNE8	A0A096QNE8	Uncharacterized protein OS=Zea mays GN=LOC100193617	2	554.791	-2.1539	105.98	no	1.029	0.916	0.998	0.981	0.972	1.105
578	AALSIIDK	K7W0J9	K7W0J9	Uncharacterized protein OS=Zea mays GN=Zm.124914	2	415.753	0.33667	74.92	no	NA	NA	NA	NA	NA	NA
579	AALTALAYAMNDEFSR	B6U726;B4FEZ1;B4FPM8	B6U726	Uncharacterized protein OS=Zea mays GN=Zm.28686	3	581.951	0.57786	125.36	no	0.925	0.993	0.904	1.184	0.926	1.069
580	AALTALAYAMNDEFSR	B6U726;B4FEZ1;B4FPM8	B6U726	Uncharacterized protein OS=Zea mays GN=Zm.28686	3	581.951	-0.74057	160.87	no	1	0.852	0.737	1.178	1.227	1.006
581	AALTHPAR	B4FAE2	B4FAE2	AMP-binding protein OS=Zea mays GN=LOC100191849	3	279.496	-2.3375	97.798	yes	NA	NA	NA	NA	NA	NA
582	AALTSATTLATSSASEAASASSK	K7UGQ0;K7UT96	K7UGQ0	Uncharacterized protein OS=Zea mays GN=Zm.20170	3	695.35	-1.6588	121.21	yes	1.103	0.81	0.862	1.072	1.059	1.094
583	AALVGLYQETSMLTFEGQK	B4FC92;C0PEZ5	B4FC92	Nuclear transport factor 2 OS=Zea mays GN=TIDP3001	4	526.267	-0.13499	115.8	yes	0.984	0.949	0.907	0.949	1.085	1.126
584	AALVGLYQETSMLTFEGQK	B4FC92;C0PEZ5	B4FC92	Nuclear transport factor 2 OS=Zea mays GN=TIDP3001	3	701.354	-1.3796	106.28	yes	0.922	0.846	0.957	1.087	1.045	1.142
585	AALVGLYQETSMLTFEGQK	B4FC92;C0PEZ5	B4FC92	Nuclear transport factor 2 OS=Zea mays GN=TIDP3001	3	701.354	1.5736	46.892	yes	0.99	1.385	0.741	0.526	1.216	1.142
586	AALVGLYQETSMLTFEGQK	B4FC92;C0PEZ5	B4FC92	Nuclear transport factor 2 OS=Zea mays GN=TIDP3001	4	526.267	1.6054	66.826	yes	1.121	1.052	0.882	0.789	1.19	0.966
587	AALVGLYQETSMLTFEGQK	B4FC92;C0PEZ5	B4FC92	Nuclear transport factor 2 OS=Zea mays GN=TIDP3001	3	696.022	-1.9932	116.06	yes	0.923	0.969	1.034	0.94	0.979	1.154
588	AALVGLYQETSMLTFEGQK	B4FC92;C0PEZ5	B4FC92	Nuclear transport factor 2 OS=Zea mays GN=TIDP3001	4	522.269	-1.1342	89.484	yes	0.857	0.946	1	1.017	0.988	1.192
589	AALVGLYQETSMLTFEGQK	B4FC92;C0PEZ5	B4FC92	Nuclear transport factor 2 OS=Zea mays GN=TIDP3001	2	1043.53	-2.086	70.783	yes	0.82	0.983	0.881	0.916	1.065	1.335
590	AALVGLYQETSMLTFEGQK	B4FC92;C0PEZ5	B4FC92	Nuclear transport factor 2 OS=Zea mays GN=TIDP3001	3	696.022	1.4249	65.231	yes	0.857	1.265	0.756	0.865	1.183	1.074
591	AALVGLYQETSMLTFEGQK	B4FC92;C0PEZ5	B4FC92	Nuclear transport factor 2 OS=Zea mays GN=TIDP3001	3	696.022	1.46	67.685	yes	0.838	0.768	1.09	0.856	1.301	1.146
592	AALVHVAR	C4J723	C4J723	Uncharacterized protein OS=Zea mays GN=LOC100501933	3	279.508	-0.68291	80.462	yes	0.936	0.95	1.037	0.887	1.101	1.089
593	AALVSGR	A0A096RB66	A0A096RB66	Uncharacterized protein OS=Zea mays GN=Zm.24416	2	337.203	0.32052	90.777	yes	1.202	0.613	0.833	1.194	1.127	1.03
594	AALVVNR	A0A096RBU8	A0A096RBU8	Uncharacterized protein OS=Zea mays GN=Zm.148561	2	371.732	1.0533	88.201	yes	0.888	1.003	1.009	0.947	1.048	1.105
595	AALWSAR	A0A096RLB4	A0A096RLB4	Uncharacterized protein OS=Zea mays GN=LOC100279862	2	387.716	-0.69407	79.146	yes	1.046	1.012	0.964	0.959	1.055	0.964
596	AAMAEDDLDKIK	C4JBB8	C4JBB8	Uncharacterized protein OS=Zea mays GN=Zm.4665	3	440.555	0.31841	96.604	yes	1.166	0.999	0.925	0.916	0.945	1.049
597	AAMAEDDLDKIK	C4JBB8	C4JBB8	Uncharacterized protein OS=Zea mays GN=Zm.4665	2	660.329	-0.30845	127.17	yes	1.144	1.041	1.037	0.865	0.927	0.987
598	AAMEAEGFK	B4F7Y5	B4F7Y5	Acid phosphatase 1 OS=Zea mays GN=LOC100191194	2	485.221	0.9361	56.916	yes	0.888	1.034	0.986	0.935	1.05	1.106
599	AAMEAEGFK	B4F7Y5	B4F7Y5	Acid phosphatase 1 OS=Zea mays GN=LOC100191194	3	318.485	1.7745	109.11	yes	NA	NA	NA	NA	NA	NA
600	AAMFEPMWDAIR	C0P8K5;K7VM65;A0A096T1U8;K7TS30	C0P8K5	Uncharacterized protein OS=Zea mays GN=Zm.94392	2	719.336	-0.92467	81.709	yes	0.917	1.007	1.105	0.721	1.253	0.996
601	AAMFEPMWDAIR	C0P8K5;K7VM65;A0A096T1U8;K7TS30	C0P8K5	Uncharacterized protein OS=Zea mays GN=Zm.94392	3	479.893	-0.091712	49.448	yes	NA	NA	NA	NA	NA	NA
602	AAMGHPEPFLVK	A0A096PTM1;A0A096PTM3;C0P4P5;A0A096PTL9;A0A096PTM0	A0A096PTM1	Uncharacterized protein OS=Zea mays GN=Zm.5548	3	432.897	-0.85801	53.237	yes	NA	NA	NA	NA	NA	NA
603	AAMLDEILDYVK	B4FJ93;B6U846;B4FMK3	B4FJ93	Uncharacterized protein OS=Zea mays GN=LOC100272246	2	690.858	0	90.614	yes	NA	NA	NA	NA	NA	NA
604	AAMLQGVNDLADAVK	C0HFM6;A0A096R3R9;A0A096R3R8	C0HFM6	Uncharacterized protein OS=Zea mays GN=LOC100272259	2	766.393	-0.020016	68.044	yes	0.857	1.055	1.039	1.004	1.059	0.985
605	AAMLQGVNDLADAVK	C0HFM6;A0A096R3R9;A0A096R3R8	C0HFM6	Uncharacterized protein OS=Zea mays GN=LOC100272259	3	505.933	0.84678	112.42	yes	0.903	0.942	0.953	1.041	1.116	1.046
606	AAMLQGVNDLADAVK	C0HFM6;A0A096R3R9;A0A096R3R8	C0HFM6	Uncharacterized protein OS=Zea mays GN=LOC100272259	2	758.395	0.11804	191.78	yes	0.85	0.981	1.008	0.983	1.129	1.048
607	AAMLQGVNDLADAVK	C0HFM6;A0A096R3R9;A0A096R3R8	C0HFM6	Uncharacterized protein OS=Zea mays GN=LOC100272259	3	505.933	0.64812	68.972	yes	NA	NA	NA	NA	NA	NA
608	AAMLQGVNDLADAVK	C0HFM6;A0A096R3R9;A0A096R3R8	C0HFM6	Uncharacterized protein OS=Zea mays GN=LOC100272259	2	758.395	-0.23296	40.278	yes	0.881	0.982	0.928	1.026	0.965	1.218
609	AAMNLDGK	K7UYX0	K7UYX0	Ubiquitin carboxyl-terminal hydrolase OS=Zea mays GN=pco107820(625)	2	410.205	0.12143	85.676	yes	0.701	0.889	0.986	1.016	1.359	1.049
610	AAMNLDGKEVSNEDIVRPR	K7UYX0	K7UYX0	Ubiquitin carboxyl-terminal hydrolase OS=Zea mays GN=pco107820(625)	4	529.272	0.21986	108.96	yes	NA	NA	NA	NA	NA	NA
611	AAMNSVEWNPK	B4FPK4;A0A096R6F0	B4FPK4	Uncharacterized protein OS=Zea mays GN=pco114428	3	416.201	0.53024	72.434	yes	0.837	0.966	0.989	0.969	1.171	1.068
612	AAMNSVNPK	K7VGK3	K7VGK3	Uncharacterized protein OS=Zea mays GN=LOC100383148	2	466.237	-0.56918	105.98	yes	NA	NA	NA	NA	NA	NA
613	AAMQAAEK	B4FJP1	B4FJP1	Nucleic acid-binding/nucleotide-binding protein OS=Zea mays GN=LOC100216777	2	418.203	-1.6704	52.937	yes	0.785	0.952	1.108	0.954	1.068	1.133
614	AAMQAAEK	B4FJP1	B4FJP1	Nucleic acid-binding/nucleotide-binding protein OS=Zea mays GN=LOC100216777	2	410.205	-0.55507	113.18	yes	NA	NA	NA	NA	NA	NA
615	AAMSGGGAAAR	K7W6D2	K7W6D2	Splicing factor 45 OS=Zea mays GN=Zm.118411	2	460.224	-2.8373	106.16	yes	0.781	1.003	0.994	1.117	1.1	1.005
616	AAMSGSGSAAR	B4FLF6;A0A096SEN0	B4FLF6	Uncharacterized protein OS=Zea mays GN=cl549_1b	2	483.227	-1.4196	80.782	yes	0.705	0.997	1.094	1.073	1.001	1.13
617	AAMVDDLQNK	C0HET0;C4IZ13	C0HET0	Uncharacterized protein OS=Zea mays GN=LOC100304320	2	552.771	-2.0289	121.9	no	0.794	1.012	0.978	0.863	1.379	0.973
618	AAMVDDMQNK	A0A096U9Z0;B7ZZU6	A0A096U9Z0	Uncharacterized protein OS=Zea mays GN=Zm.3206	2	561.75	-0.52205	117.52	yes	NA	NA	NA	NA	NA	NA
619	AAMVVEK	C0PGX3	C0PGX3	Uncharacterized protein OS=Zea mays GN=Zm.101407	2	374.207	-0.47937	94.262	yes	0.762	0.807	1.066	0.954	1.801	0.61
620	AANAGAATAQADK	K7U7Q6	K7U7Q6	Uncharacterized protein OS=Zea mays GN=Zm.94058	3	387.195	-0.080591	98.368	yes	NA	NA	NA	NA	NA	NA
621	AANAGAATAQADK	K7U7Q6	K7U7Q6	Uncharacterized protein OS=Zea mays GN=Zm.94058	2	580.289	-1.6061	133.47	yes	0.592	0.937	1.042	0.521	1.419	1.489
622	AANAGAATAQADKK	K7U7Q6	K7U7Q6	Uncharacterized protein OS=Zea mays GN=Zm.94058	3	429.893	-0.93768	128.22	yes	0.585	1.03	1.107	0.615	1.255	1.407
623	AANATGTSK	A0A096QB69;A0A096QB70;A0A096QB71	A0A096QB69	Uncharacterized protein OS=Zea mays GN=Zm.5844	2	410.712	-1.449	85.813	yes	0.753	1.223	1.217	1.049	0.447	1.312
624	AANDDGAWK	B4FET0	B4FET0	Uncharacterized protein OS=Zea mays GN=AC207342.3_FG007	2	474.215	-1.5591	88.596	yes	0.968	0.936	1.049	0.96	1.099	0.99
625	AANDLNAIAAILGK	A0A096Q4J3;A0A096Q4J4	A0A096Q4J3	Uncharacterized protein OS=Zea mays GN=LOC100280382	3	452.261	1.4407	89.507	yes	0.971	1.001	0.949	0.862	1.21	1.006
626	AANDLNAIAAILGK	A0A096Q4J3;A0A096Q4J4	A0A096Q4J3	Uncharacterized protein OS=Zea mays GN=LOC100280382	2	677.888	0.55579	142.45	yes	0.918	0.991	1.021	0.851	1.125	1.093
627	AANGVVIATEK	B6T969;B4FFX7	B4FFX7	Proteasome subunit alpha type OS=Zea mays GN=LOC100193683	2	536.803	-1.1068	105.65	no	NA	NA	NA	NA	NA	NA
628	AANGVVIATEK	B6T969;B4FFX7	B4FFX7	Proteasome subunit alpha type OS=Zea mays GN=LOC100193683	3	358.205	0.43062	37.18	no	NA	NA	NA	NA	NA	NA
629	AANHSGFLDAVATEMEAPFDR	A0A096R2K8;A0A096R2K9;A0A096R2L0	A0A096R2K8	Glycosyltransferase OS=Zea mays GN=Zm.85357	3	750.348	-0.04663	120.41	yes	NA	NA	NA	NA	NA	NA
630	AANLQGAQNR	C0P9Q9	C0P9Q9	Uncharacterized protein OS=Zea mays GN=LOC100382675	2	521.773	-1.9689	145.46	yes	0.701	1.111	1.098	0.946	1.093	1.051
631	AANNSATPIAK	B6TF54;C0PPE1;K7V8J3;K7VPQ5	B6TF54	Chorismate mutase OS=Zea mays GN=LOC100279511	2	529.285	-1.0713	80.69	yes	0.912	1.016	1.071	0.898	0.976	1.126
632	AANNSATPVAK	B4FNK8	B4FNK8	Uncharacterized protein OS=Zea mays GN=LOC100272431	2	522.278	-0.61148	101.53	yes	NA	NA	NA	NA	NA	NA
633	AANNSATPVAKEER	B4FNK8	B4FNK8	Uncharacterized protein OS=Zea mays GN=LOC100272431	3	486.583	-2.0612	69.92	yes	1.038	1.23	1.169	1.005	0.436	1.122
634	AANPSGGR	B8A305;C0P9S2	B8A305	Uncharacterized protein OS=Zea mays GN=pco101966	2	365.186	-6.2355	119.86	no	0.736	1.029	0.97	1.066	1.009	1.191
635	AANPSVSK	B4FF76	B4FF76	Uncharacterized protein OS=Zea mays GN=LOC100193496	2	387.211	0.18669	56.432	no	0.757	0.968	0.969	1.04	1.215	1.051
636	AANTQINDAVR	B6U0M0;C0PFA8	B6U0M0	Uncharacterized protein OS=Zea mays GN=LOC100277845	2	586.805	0.68792	123.26	yes	0.897	0.933	1.039	1.058	1.085	0.988
637	AANVAMAAVLDGFQK	A0A096S7X5;C0P9B1	A0A096S7X5	Uncharacterized protein OS=Zea mays GN=LOC100382613	3	502.598	-0.4493	61.409	yes	NA	NA	NA	NA	NA	NA
638	AANVTPTSTMSEGDR	K7VUA0;K7VGT8	K7VUA0	Uncharacterized protein OS=Zea mays GN=Zm.56182	2	768.852	-1.4649	45.614	yes	0.826	0.869	1.193	0.94	1.102	1.07
639	AAPAAPR	A0A096RUP9;A0A096RUQ0	A0A096RUP9	Uncharacterized protein OS=Zea mays GN=LOC100502412	2	327.19	-1.49	107.65	yes	NA	NA	NA	NA	NA	NA
640	AAPAEKAPAGK	P54348	P54348	Histone H2B.5 OS=Zea mays	3	337.526	0.93234	53.08	yes	0.691	1.025	1.51	0.878	0.133	1.763
641	AAPAEKAPAGK	P54348	P54348	Histone H2B.5 OS=Zea mays	3	337.526	0.58995	62.466	yes	NA	NA	NA	NA	NA	NA
642	AAPAPPASVEK	A0A096R040;B4FWN0	A0A096R040	Uncharacterized protein OS=Zea mays GN=pco108558	2	519.285	-2.0288	64.64	yes	0.835	1.087	0.961	0.816	1.145	1.156
643	AAPASASVLPDTLER	K7U403;K7TW36	K7U403	Uncharacterized protein OS=Zea mays GN=ZEAMMB73_876946	2	749.399	-0.11564	90.707	yes	0.864	0.83	0.986	1.327	1.005	0.988
644	AAPAVVPAPDK	A0A096SMW4	A0A096SMW4	Uncharacterized protein OS=Zea mays	2	518.295	-1.7193	101.39	yes	0.865	0.921	0.896	0.901	1.473	0.943
645	AAPDFPDAVAR	B4F922	B4F922	Acyltransferase OS=Zea mays GN=LOC100191512	2	565.285	0.16457	58.172	yes	0.709	1.157	0.85	1.344	1.093	0.846
646	AAPDLAECLAVMQSLK	B4F917	B4F917	Putative RAN GTPase activating family protein OS=Zea mays GN=Zm.75200	3	572.96	-0.98145	98.676	yes	0.712	0.738	0.95	1.245	1.271	1.084
647	AAPDLAECLAVMQSLK	B4F917	B4F917	Putative RAN GTPase activating family protein OS=Zea mays GN=Zm.75200	2	858.937	-1.3515	112.34	yes	0.903	1.003	0.909	0.976	1.286	0.923
648	AAPDLAECLAVMQSLKK	B4F917	B4F917	Putative RAN GTPase activating family protein OS=Zea mays GN=Zm.75200	3	615.658	-0.85881	161.19	yes	1.042	1.014	1.065	1.058	0.731	1.09
649	AAPDLAK	A0A096SGZ3;A0A096TN48	A0A096SGZ3	Uncharacterized protein OS=Zea mays GN=LOC100381804	2	343.198	0.20368	68.915	yes	NA	NA	NA	NA	NA	NA
650	AAPESPELMQILLR	K7VGK6	K7VGK6	Uncharacterized protein OS=Zea mays GN=LOC100502456	3	523.289	1.744	107.17	yes	NA	NA	NA	NA	NA	NA
651	AAPESPELMQILLR	K7VGK6	K7VGK6	Uncharacterized protein OS=Zea mays GN=LOC100502456	2	784.429	1.1148	95.264	yes	1.094	0.931	1.047	0.825	1.056	1.048
652	AAPGERPTAR	A0A0B4J3E7	A0A0B4J3E7	Uncharacterized protein OS=Zea mays GN=LOC100382055	3	342.521	-3.9432	59.645	yes	NA	NA	NA	NA	NA	NA
653	AAPGFGSEK	K7V608;K7V9W1;K7VM50	K7V608	Uncharacterized protein OS=Zea mays GN=Zm.82671	2	432.217	-1.6792	86.898	no	0.959	1.004	0.968	1.006	1.075	0.989
654	AAPGGTGDIK	A0A096QK82;A0A096QK81;C0HF14	A0A096QK82	Uncharacterized protein OS=Zea mays GN=Zm.10852	2	443.735	-1.1513	74.841	yes	0.807	0.985	1.052	0.853	1.179	1.124
655	AAPGLDR	B4FPA3;A0A096S449	B4FPA3	Uncharacterized protein OS=Zea mays GN=LOC100272560	2	350.193	0.73336	66.138	yes	NA	NA	NA	NA	NA	NA
656	AAPGLDREQLK	B4FPA3;A0A096S449	B4FPA3	Uncharacterized protein OS=Zea mays GN=LOC100272560	3	399.891	-1.7231	45.908	yes	NA	NA	NA	NA	NA	NA
657	AAPGVTIIDDR	A0A096R557	A0A096R557	Uncharacterized protein OS=Zea mays GN=cl345_1a	2	564.306	-0.23714	103.08	yes	0.906	0.998	0.867	1.131	1.138	0.96
658	AAPIIIVPGK	B4FVQ8	B4FVQ8	Pathogen induced protein 2-4 OS=Zea mays GN=pco102102	2	489.821	0	107.57	yes	NA	NA	NA	NA	NA	NA
659	AAPINVHAHPLEDR	A0A096RUV9;A0A096RUW1	A0A096RUV9	Uncharacterized protein OS=Zea mays GN=Zm.80263	4	385.706	0.93536	77.776	yes	1.031	0.929	1.102	1.061	0.914	0.963
660	AAPIQEQVLADALR	A0A096T5Z2	A0A096T5Z2	Uncharacterized protein OS=Zea mays	3	498.947	-0.28752	74.475	yes	NA	NA	NA	NA	NA	NA
661	AAPLSSLLSSLVAK	A0A096TY18	A0A096TY18	Uncharacterized protein OS=Zea mays GN=Zm.86064	3	452.941	0	111.94	no	NA	NA	NA	NA	NA	NA
662	AAPMSAAR	K7TY84	K7TY84	Uncharacterized protein (Fragment) OS=Zea mays GN=Zm.22661	2	395.697	-4.4452	84.368	yes	0.907	0.875	1.15	0.941	1.051	1.077
663	AAPMSAAR	K7TY84	K7TY84	Uncharacterized protein (Fragment) OS=Zea mays GN=Zm.22661	2	395.697	-3.9428	55.902	yes	0.828	1.075	1.054	1.025	0.959	1.059
664	AAPMSAEAR	C0PBS0	C0PBS0	Uncharacterized protein OS=Zea mays GN=LOC100382929	2	452.221	0.8702	76.064	yes	NA	NA	NA	NA	NA	NA
665	AAPPFEAVK	C4J9M6;A0A096U051	C4J9M6	Uncharacterized protein OS=Zea mays GN=LOC100502248	2	465.258	1.2747	78.939	yes	1.03	1.043	1.077	0.864	1.011	0.974
666	AAPPPPAPPAAPLFSTEK	A0A096SI67	A0A096SI67	Adenylyl cyclase-associated protein OS=Zea mays GN=Zm.144290	4	440.491	2.5462	32.858	yes	NA	NA	NA	NA	NA	NA
667	AAPPPYPAAFEDELELQEVELRR	B4G1W8;A0A096SK23	B4G1W8	Myosin-like protein OS=Zea mays GN=cl30719_1	3	880.782	-0.87888	81.016	yes	1.13	0.863	1.136	0.957	0.688	1.225
668	AAPSKAELAK	B6TD33	B6TD33	Nucleic acid binding protein OS=Zea mays GN=pco075454	3	329.194	-1.2616	61.161	yes	1.121	1.133	1.195	0.961	0.483	1.107
669	AAPSKEPK	A0A096S0A2;A0A096S0A5;A0A096S0A4	A0A096S0A2	Uncharacterized protein OS=Zea mays GN=LOC100192872	3	276.492	0.56404	50.04	yes	NA	NA	NA	NA	NA	NA
670	AAPSSGEVTKK	A0A096TC07	A0A096TC07	Uncharacterized protein OS=Zea mays	3	358.865	1.195	55.806	yes	NA	NA	NA	NA	NA	NA
671	AAPTDDGPAAAAR	A0A096PX51;A0A096PX50;A0A096PX49	A0A096PX51	Uncharacterized protein OS=Zea mays GN=LOC100191340	2	592.289	-2.1415	118.61	yes	0.733	0.857	0.886	0.912	1.677	0.935
672	AAPTTAQGSAAADAATSTSR	K7V0N6	K7V0N6	Uncharacterized protein OS=Zea mays GN=LOC100273939	3	602.626	-0.079469	101.38	yes	NA	NA	NA	NA	NA	NA
673	AAPVAPDTTEEPFAAAR	A0A096S0H1	A0A096S0H1	Adenylosuccinate synthetase OS=Zea mays GN=pco144935	2	857.426	-2.1111	69.331	yes	0.96	1.137	0.962	0.982	1.081	0.878
674	AAPVEPK	K7TU70;A0A096SS43	K7TU70	Eukaryotic translation initiation factor 4B OS=Zea mays GN=LOC100284982	2	356.205	-1.5132	81.297	no	0.897	0.876	0.992	1.014	1.096	1.126
675	AAPVLNPEPGAPTDWQGR	B4FX20;A0A096QMZ1;A0A096QMZ4	B4FX20	AKIN gamma OS=Zea mays GN=pco100151b	3	625.983	-1.2187	65.949	yes	0.939	0.935	1.059	0.926	1.173	0.969
676	AAPVLNPEPGAPTDWQGR	B4FX20;A0A096QMZ1;A0A096QMZ4	B4FX20	AKIN gamma OS=Zea mays GN=pco100151b	2	938.471	-1.9178	104.76	yes	0.856	0.972	1.02	1	1.261	0.891
677	AAPWQADPSDMEK	A0A096TQL5;K7V096	A0A096TQL5	Uncharacterized protein OS=Zea mays GN=Zm.19669	3	482.55	1.0629	66.393	yes	NA	NA	NA	NA	NA	NA
678	AAPWQADPSDMEK	A0A096TQL5;K7V096	A0A096TQL5	Uncharacterized protein OS=Zea mays GN=Zm.19669	3	482.55	1.0535	53.448	yes	NA	NA	NA	NA	NA	NA
679	AAPWQADPSDMEK	A0A096TQL5;K7V096	A0A096TQL5	Uncharacterized protein OS=Zea mays GN=Zm.19669	2	723.322	0.051873	98.592	yes	0.872	0.926	1.016	0.898	1.345	0.944
680	AAPWQADPSDMEKIENFK	A0A096TQL5;K7V096	A0A096TQL5	Uncharacterized protein OS=Zea mays GN=Zm.19669	3	692.995	-0.96741	59.502	yes	NA	NA	NA	NA	NA	NA
681	AAPWVEK	B4FJC2	B4FJC2	Uncharacterized protein OS=Zea mays GN=LOC100216703	2	400.719	1.0613	89.142	yes	NA	NA	NA	NA	NA	NA
682	AAPYPPAAPK	B4FF68	B4FF68	THO complex subunit 4 OS=Zea mays GN=cl8663_2a	2	491.771	-1.1903	85.676	yes	0.96	0.834	0.919	0.952	1.214	1.122
683	AAPYPPAAPK	B4FF68	B4FF68	THO complex subunit 4 OS=Zea mays GN=cl8663_2a	3	328.183	0.37664	65.224	yes	NA	NA	NA	NA	NA	NA
684	AAPYPPVAPK	A0A096Q277;A0A096Q278;B6U704	A0A096Q277	Uncharacterized protein OS=Zea mays GN=pco131625	2	505.787	0.34786	83.783	yes	NA	NA	NA	NA	NA	NA
685	AAQAAAAHPAVTR	A0A096QBH5	A0A096QBH5	Pyruvate dehydrogenase E1 component subunit alpha OS=Zea mays GN=LOC100272834	3	412.227	-2.4809	107.65	yes	0.847	1.078	0.931	0.886	1.304	0.953
686	AAQAAAAHPAVTR	A0A096QBH5	A0A096QBH5	Pyruvate dehydrogenase E1 component subunit alpha OS=Zea mays GN=LOC100272834	2	617.836	-3.7687	139.78	yes	0.823	1.028	1.041	0.85	1.278	0.981
687	AAQAAAEPTAPVLFFFGCR	A0A096R0E7	A0A096R0E7	NADPH-dependent diflavin oxidoreductase 1 OS=Zea mays GN=LOC100192885	3	675.34	0.4671	70.802	yes	0.919	0.967	0.983	0.878	1.322	0.932
688	AAQAADSVAEK	K7VGV9;K7WC85	K7VGV9	Uncharacterized protein OS=Zea mays GN=ZEAMMB73_916543	2	530.767	-1.8566	77.894	yes	0.736	0.833	1.161	1.043	1.137	1.088
689	AAQADEEVGSLLQER	B6TD27	B6TD27	Plastidic phosphate translocator-like protein1 OS=Zea mays GN=LOC100381781	3	539.269	0.87727	116.79	yes	0.988	1.027	1.044	0.853	1.01	1.077
690	AAQADEEVGSLLQER	B6TD27	B6TD27	Plastidic phosphate translocator-like protein1 OS=Zea mays GN=LOC100381781	2	808.4	0.076599	126.63	yes	1.054	0.988	1.039	0.79	1.147	0.982
691	AAQAHLK	C0P732	C0P732	Uncharacterized protein OS=Zea mays GN=LOC100272917	3	246.813	-1.1116	55.441	yes	0.729	0.951	1.001	1.197	0.82	1.301
692	AAQAHLK	C0P732	C0P732	Uncharacterized protein OS=Zea mays GN=LOC100272917	2	369.716	-2.2144	105.39	yes	0.731	0.978	0.956	1.117	0.948	1.271
693	AAQASSAAIVLASPSGIQEEFK	A0A096T241;A0A096T242;K7UXJ2	A0A096T241	Uncharacterized protein OS=Zea mays GN=pco101682(581)	3	725.715	0.22213	123.58	yes	0.939	0.888	1.009	0.881	1.231	1.052
694	AAQASSAAIVLASPSGIQEEFK	A0A096T241;A0A096T242;K7UXJ2	A0A096T241	Uncharacterized protein OS=Zea mays GN=pco101682(581)	4	544.538	1.107	96.234	yes	0.829	0.922	1.003	0.929	1.357	0.959
695	AAQDIALADLAPTHPIR	B4FRG1;A0A096TMJ4;A0A096TMJ5;A0A096RIR2;A0A096RIR0;A0A096THI2;A0A096THI3;A0A096T989;A0A096T988;A0A096TFH3;K7U5A5	K7U5A5	14-3-3-like protein OS=Zea mays GN=LOC100273134	3	591.66	0.19474	48.907	no	NA	NA	NA	NA	NA	NA
696	AAQDIALADLAPTHPIR	B4FRG1;A0A096TMJ4;A0A096TMJ5;A0A096RIR2;A0A096RIR0;A0A096THI2;A0A096THI3;A0A096T989;A0A096T988;A0A096TFH3;K7U5A5	K7U5A5	14-3-3-like protein OS=Zea mays GN=LOC100273134	2	886.986	-1.7631	159.26	no	0.89	0.907	0.982	1.029	1.147	1.045
697	AAQDIALADLAPTHPIR	B4FRG1;A0A096TMJ4;A0A096TMJ5;A0A096RIR2;A0A096RIR0;A0A096THI2;A0A096THI3;A0A096T989;A0A096T988;A0A096TFH3;K7U5A5	K7U5A5	14-3-3-like protein OS=Zea mays GN=LOC100273134	3	591.66	-0.8771	85.362	no	0.619	1.089	1.061	0.875	1.258	1.098
698	AAQDIALADLAPTHPIR	B4FRG1;A0A096TMJ4;A0A096TMJ5;A0A096RIR2;A0A096RIR0;A0A096THI2;A0A096THI3;A0A096T989;A0A096T988;A0A096TFH3;K7U5A5	K7U5A5	14-3-3-like protein OS=Zea mays GN=LOC100273134	4	443.997	-0.081897	57.525	no	NA	NA	NA	NA	NA	NA
699	AAQDIALADLAPTHPIR	B4FRG1;A0A096TMJ4;A0A096TMJ5;A0A096RIR2;A0A096RIR0;A0A096THI2;A0A096THI3;A0A096T989;A0A096T988;A0A096TFH3;K7U5A5	K7U5A5	14-3-3-like protein OS=Zea mays GN=LOC100273134	3	591.66	-0.72501	96.143	no	NA	NA	NA	NA	NA	NA
700	AAQDIALAELAPTHPIR	B6SRI4;B6U284;B6TDI1;P49106;A0A096RLS0;K7TL05;K7UJ05;Q01526	P49106	14-3-3-like protein GF14-6 OS=Zea mays GN=GRF1	3	596.332	-1.4252	109.04	no	0.937	0.977	0.921	1.026	1.199	0.941
701	AAQDIALAELAPTHPIR	B6SRI4;B6U284;B6TDI1;P49106;A0A096RLS0;K7TL05;K7UJ05;Q01526	P49106	14-3-3-like protein GF14-6 OS=Zea mays GN=GRF1	2	893.994	-2.6045	150.68	no	0.908	1.121	1.028	0.976	1.046	0.92
702	AAQDIALAELAPTHPIR	B6SRI4;B6U284;B6TDI1;P49106;A0A096RLS0;K7TL05;K7UJ05;Q01526	P49106	14-3-3-like protein GF14-6 OS=Zea mays GN=GRF1	4	447.501	-0.79811	66.809	no	1.047	1.057	0.963	1.042	1.143	0.748
703	AAQDIALAELAPTHPIR	B6SRI4;B6U284;B6TDI1;P49106;A0A096RLS0;K7TL05;K7UJ05;Q01526	P49106	14-3-3-like protein GF14-6 OS=Zea mays GN=GRF1	3	596.332	0.12502	45.876	no	NA	NA	NA	NA	NA	NA
704	AAQDIALAELAPTHPIR	B6SRI4;B6U284;B6TDI1;P49106;A0A096RLS0;K7TL05;K7UJ05;Q01526	P49106	14-3-3-like protein GF14-6 OS=Zea mays GN=GRF1	3	596.332	-0.37234	58.427	no	NA	NA	NA	NA	NA	NA
705	AAQDIALAELAPTHPIR	B6SRI4;B6U284;B6TDI1;P49106;A0A096RLS0;K7TL05;K7UJ05;Q01526	P49106	14-3-3-like protein GF14-6 OS=Zea mays GN=GRF1	3	596.332	1.9246	89.468	no	0.949	1.077	0.992	0.917	1.051	1.014
706	AAQDIALAELASTHPIR	A0A0B4J3C1;A0A096SKV9;A0A096SKW0	A0A0B4J3C1	Uncharacterized protein OS=Zea mays GN=IDP1950	3	592.992	-0.0123	45.347	yes	NA	NA	NA	NA	NA	NA
707	AAQDIALAELPPIHPIR	B4FT23	B4FT23	14-3-3-like protein OS=Zea mays GN=LOC100273122	4	457.014	1.5594	91.657	yes	0.949	0.972	1.141	0.951	1.043	0.944
708	AAQDIALAELPPIHPIR	B4FT23	B4FT23	14-3-3-like protein OS=Zea mays GN=LOC100273122	2	913.02	0.26907	81.51	yes	0.976	1.043	0.952	0.914	1.149	0.966
709	AAQDIALAELPPIHPIR	B4FT23	B4FT23	14-3-3-like protein OS=Zea mays GN=LOC100273122	3	609.016	0.63556	87.429	yes	0.923	0.829	0.913	1.005	1.147	1.183
710	AAQDNILYKDEQLR	A0A096Q226;A0A096Q225;A0A096Q229;A0A096Q227	A0A096Q226	Uncharacterized protein OS=Zea mays GN=pco095940	3	559.625	-1.5229	118.52	yes	0.999	0.977	0.962	0.866	1.087	1.109
711	AAQEAAEKEAALAR	B6TD00	B6TD00	Fas-associated factor 1-like protein OS=Zea mays GN=LOC100282935	3	476.92	0.033366	52.821	yes	1.017	1.003	1.041	0.992	0.822	1.124
712	AAQEAIVLPPWVALAIR	K7VDR8;K7V5Z8;K7VR61;P04712	K7VDR8	Shrunken1 isoform 1 OS=Zea mays GN=SH-1	3	606.693	0.64537	66.826	yes	1.28	0.942	0.698	0.838	1.38	0.863
713	AAQEHLK	B4FQT3	B4FQT3	Uncharacterized protein OS=Zea mays GN=Zm.84716	3	266.149	-1.2429	47.849	yes	NA	NA	NA	NA	NA	NA
714	AAQEHLK	B4FQT3	B4FQT3	Uncharacterized protein OS=Zea mays GN=Zm.84716	2	398.719	-2.0114	80.438	yes	0.753	1.047	0.849	1.32	1.115	0.916
715	AAQENILYKDEQLR	C0PH29;K7V2U2	C0PH29	Uncharacterized protein OS=Zea mays GN=LOC100383560	3	564.297	-1.4624	110.97	yes	0.994	0.996	1.026	0.912	0.986	1.086
716	AAQEVVDK	A0A096QLJ2	A0A096QLJ2	Uncharacterized protein OS=Zea mays GN=Zm.149771	2	430.23	-1.4022	85.355	yes	NA	NA	NA	NA	NA	NA
717	AAQGMPTR	A0A096RSG7;B6TKY3;K7U1J0	B6TKY3	Putative TCP-1/cpn60 chaperonin family protein OS=Zea mays GN=pco140702	2	416.211	0.10455	60.436	no	0.776	0.995	1.001	0.998	1.04	1.19
718	AAQIFSDPK	P25462;B4FMX4;B4FT28	P25462	Glutamine synthetase, chloroplastic OS=Zea mays GN=GLN2	3	326.175	2.1349	47.706	yes	NA	NA	NA	NA	NA	NA
719	AAQLDIVVTNK	B6T872;B4FFZ7;B8A2K5;A0A096QXT1;B4FI53	B6T872	60S ribosomal protein L32 OS=Zea mays GN=LOC100282508	2	586.338	0.79669	160.38	no	0.924	1.049	0.906	1.118	1.05	0.953
720	AAQLDIVVTNK	B6T872;B4FFZ7;B8A2K5;A0A096QXT1;B4FI53	B6T872	60S ribosomal protein L32 OS=Zea mays GN=LOC100282508	3	391.228	1.9812	110.54	no	0.837	0.989	0.939	1.184	1.093	0.958
721	AAQLDIVVTNK	B6T872;B4FFZ7;B8A2K5;A0A096QXT1;B4FI53	B6T872	60S ribosomal protein L32 OS=Zea mays GN=LOC100282508	3	391.228	3.757	58.172	no	NA	NA	NA	NA	NA	NA
722	AAQLDIVVTNK	B6T872;B4FFZ7;B8A2K5;A0A096QXT1;B4FI53	B6T872	60S ribosomal protein L32 OS=Zea mays GN=LOC100282508	3	391.228	4.1561	50.354	no	1.042	0.704	0.782	1.658	1.37	0.444
723	AAQMAQIER	A0A096T3M2;B7ZXD3;A0A096RVE2;A0A096RVE3	A0A096T3M2	Uncharacterized protein OS=Zea mays GN=Zm.8577	2	517.258	-1.796	50.372	yes	NA	NA	NA	NA	NA	NA
724	AAQMLSGIDLDSGIR	B4FCA4	B4FCA4	COP9 signalosome complex subunit 4 OS=Zea mays GN=LOC100192688	2	773.898	0.17311	107.73	yes	0.952	1.036	0.967	0.832	1.161	1.051
725	AAQPAATTK	B4FR90;A0A096QQE3;A0A096QQE4;B6T8U0;A0A096RW64;A0A096RW66;A0A096RW67	B6T8U0	Plasminogen activator inhibitor 1 RNA-binding protein OS=Zea mays	2	429.738	0.43313	133.75	no	0.666	0.526	1.351	1.103	0.989	1.366
726	AAQPAGADAAVGR	B4FNP2	B4FNP2	Uncharacterized protein OS=Zea mays GN=LOC100272448	2	577.799	-0.1685	108.23	yes	0.861	1.07	0.972	0.869	1.206	1.022
727	AAQPAGADAAVGR	B4FNP2	B4FNP2	Uncharacterized protein OS=Zea mays GN=LOC100272448	2	577.799	-0.40683	106.55	yes	0.899	1.003	0.967	0.93	1.196	1.005
728	AAQPMVYAPGAPPGSTMIPMVLPDGR	A0A096RLE4	A0A096RLE4	Uncharacterized protein OS=Zea mays GN=umc2110	3	875.439	-0.23745	58.272	yes	NA	NA	NA	NA	NA	NA
729	AAQSLLEGFISANSR	A0A096RZ51;A0A096RZ53;A0A096RZ55	A0A096RZ51	Uncharacterized protein OS=Zea mays GN=Zm.118320	3	521.942	0.097445	109.07	yes	1.052	1.471	0.912	0.684	0.665	1.217
730	AAQSLLEGFISANSR	A0A096RZ51;A0A096RZ53;A0A096RZ55	A0A096RZ51	Uncharacterized protein OS=Zea mays GN=Zm.118320	2	782.41	-0.89294	111.03	yes	NA	NA	NA	NA	NA	NA
731	AAQSLLQGFISANSR	A0A096UF44;B6UDK8;A0A096UF42;A0A096UF41;A0A096UF40	A0A096UF44	Uncharacterized protein OS=Zea mays GN=umc2780	3	521.614	-0.90808	97.073	yes	NA	NA	NA	NA	NA	NA
732	AAQSLNGQLDIAGR	B4FWC4;B4FBM8;A0A096R4Z4;A0A096R4Z5;A0A096R1K6;A0A096R1K8;C0PDC1	A0A096R1K6	Uncharacterized protein OS=Zea mays GN=LOC100383130	2	707.376	-0.66489	79.804	no	1.02	0.995	1.044	0.871	1.075	0.994
733	AAQSLTDAIIPSAQK	A0A096QHL6;A0A096QHL5	A0A096QHL6	Uncharacterized protein OS=Zea mays GN=cl715_-2a	3	505.279	-0.70753	87.519	yes	NA	NA	NA	NA	NA	NA
734	AAQTGGGGAGGAAR	A0A096TJ04	A0A096TJ04	Uncharacterized protein OS=Zea mays GN=Zm.30187	2	551.273	-4.6564	97.203	yes	0.684	0.963	1.161	0.962	1.027	1.204
735	AAQTGGISEK	A0A096SZD6;K7USY6;B4FN06	K7USY6	Uncharacterized protein OS=Zea mays GN=LOC100283479	2	481.251	-2.1794	114.72	no	0.683	0.872	1.075	1.008	1.2	1.162
736	AARPPPK	A0A096QSZ7	A0A096QSZ7	Uncharacterized protein OS=Zea mays GN=Zm.96077	3	246.154	-3.2868	57.463	yes	0.764	1.033	1.049	1.007	1.054	1.092
737	AASAAAAAVPAPGDDASPK	B4FPJ4;A0A096TE31;A0A096TE32	B4FPJ4	Uncharacterized protein OS=Zea mays GN=pco098455(713)	3	546.609	-0.042477	58.693	yes	NA	NA	NA	NA	NA	NA
738	AASAGGGAVR	K7VGZ6;B6SRH0	K7VGZ6	40S ribosomal protein SA OS=Zea mays GN=LOC100282918	2	429.725	-0.41292	59.908	yes	0.883	1.118	1.084	0.896	1.134	0.885
739	AASAGQSTFFDVLK	B4FEW8;B4FCN5	B4FEW8	Uncharacterized protein OS=Zea mays GN=LOC100217240	2	721.37	-0.85283	166.9	yes	1.057	1.04	1.116	0.79	0.999	0.998
740	AASAQDSSLR	A0A096SET4	A0A096SET4	Uncharacterized protein OS=Zea mays	2	503.252	-1.2757	96.756	yes	NA	NA	NA	NA	NA	NA
741	AASASADFSAK	B4G1G6;K7VVS6;C0PKD2	C0PKD2	Uncharacterized protein OS=Zea mays	3	342.501	-0.068368	107.55	no	NA	NA	NA	NA	NA	NA
742	AASDDLMMLK	B4FM35;C4J925;A0A096SX70;A0A096SX74;K7TZ08;A0A096UFY5;A0A096UFY6	B4FM35	Uncharacterized protein OS=Zea mays GN=Zm.13422	2	547.765	-0.10275	104.82	yes	1.13	1.152	1.03	0.68	1.088	0.92
743	AASDGVSSR	K7VF28	K7VF28	Kinesin-like protein OS=Zea mays GN=ZEAMMB73_591586	2	425.207	-4.8159	149.27	yes	0.821	1.023	1.028	0.903	1.049	1.176
744	AASDKQPEPVSR	A0A096Q226;A0A096Q225;A0A096Q229;A0A096Q230	A0A096Q226	Uncharacterized protein OS=Zea mays GN=pco095940	3	428.89	-0.20243	70.54	yes	0.908	1.071	1.072	0.886	0.911	1.152
745	AASDLESK	B4FQV3;K7VJS8	B4FQV3	Uncharacterized protein OS=Zea mays GN=IDP1602	2	410.706	-1.2551	70.908	no	0.98	0.868	1.084	0.96	1.002	1.106
746	AASDLESK	B4FQV3;K7VJS8	B4FQV3	Uncharacterized protein OS=Zea mays GN=IDP1602	2	431.711	-0.99975	65.224	no	0.989	1.004	0.935	1.002	1.122	0.947
747	AASEAASGPACAR	B6SGY5	B6SGY5	RNA binding protein OS=Zea mays GN=LOC100280485	3	406.856	-0.42511	124.6	yes	NA	NA	NA	NA	NA	NA
748	AASEGALK	B4FAK9	B4FAK9	Glyceraldehyde-3-phosphate dehydrogenase OS=Zea mays GN=LOC100191900	2	373.706	-0.65215	97.431	yes	0.82	0.963	1.02	0.888	1.149	1.159
749	AASEGPLK	Q09054;A0A096T366;B4FQW6;K7U1H6;C4JBS8;K7UBU3;K7UBU0;K7US90;P08735	Q09054	Glyceraldehyde-3-phosphate dehydrogenase 2, cytosolic OS=Zea mays GN=GAPC2	2	386.714	-1.7232	89.355	no	0.775	1.005	0.964	0.955	1.201	1.1
750	AASEGPLK	Q09054;A0A096T366;B4FQW6;K7U1H6;C4JBS8;K7UBU3;K7UBU0;K7US90;P08735	Q09054	Glyceraldehyde-3-phosphate dehydrogenase 2, cytosolic OS=Zea mays GN=GAPC2	3	258.145	-0.98657	82.671	no	0.75	1.016	0.977	1.02	1.137	1.099
751	AASEQAALDAK	A0A096QPA3;A0A096QPA4	A0A096QPA3	Uncharacterized protein OS=Zea mays GN=LOC100285710	2	537.775	-2.1746	116.51	yes	0.861	0.937	1.077	0.873	1.118	1.135
752	AASEQAAMDAK	A0A096T8M9	A0A096T8M9	Uncharacterized protein OS=Zea mays	2	554.751	0	70.089	yes	NA	NA	NA	NA	NA	NA
753	AASFNIIPSSTGAAK	Q09054;A0A096T366;B4FQW6;K7U1H6;C4JBS8;K7UBU3;K7UBU0;K7US90;P08735;Q43247;A0A096T094;K7UGF5	Q09054	Glyceraldehyde-3-phosphate dehydrogenase 2, cytosolic OS=Zea mays GN=GAPC2	2	717.883	-2.2071	115.91	no	0.926	0.948	1.029	1.059	1.184	0.853
754	AASFNIIPSSTGAAK	Q09054;A0A096T366;B4FQW6;K7U1H6;C4JBS8;K7UBU3;K7UBU0;K7US90;P08735;Q43247;A0A096T094;K7UGF5	Q09054	Glyceraldehyde-3-phosphate dehydrogenase 2, cytosolic OS=Zea mays GN=GAPC2	3	478.924	-0.25775	83.633	no	0.931	1.024	0.909	1.025	1.078	1.032
755	AASFNIIPSSTGAAK	Q09054;A0A096T366;B4FQW6;K7U1H6;C4JBS8;K7UBU3;K7UBU0;K7US90;P08735;Q43247;A0A096T094;K7UGF5	Q09054	Glyceraldehyde-3-phosphate dehydrogenase 2, cytosolic OS=Zea mays GN=GAPC2	2	717.883	-1.1162	107.74	no	0.92	0.983	0.999	0.978	1.056	1.064
756	AASFNIIPSSTGAAK	Q09054;A0A096T366;B4FQW6;K7U1H6;C4JBS8;K7UBU3;K7UBU0;K7US90;P08735;Q43247;A0A096T094;K7UGF5	Q09054	Glyceraldehyde-3-phosphate dehydrogenase 2, cytosolic OS=Zea mays GN=GAPC2	3	478.924	-0.63251	91.812	no	0.878	0.967	0.941	1.074	1.09	1.051
757	AASFNIIPSSTGAAK	Q09054;A0A096T366;B4FQW6;K7U1H6;C4JBS8;K7UBU3;K7UBU0;K7US90;P08735;Q43247;A0A096T094;K7UGF5	Q09054	Glyceraldehyde-3-phosphate dehydrogenase 2, cytosolic OS=Zea mays GN=GAPC2	2	717.883	-1.3685	103.79	no	0.874	0.953	1.039	0.99	1.086	1.058
758	AASFNIIPSSTGAAK	Q09054;A0A096T366;B4FQW6;K7U1H6;C4JBS8;K7UBU3;K7UBU0;K7US90;P08735;Q43247;A0A096T094;K7UGF5	Q09054	Glyceraldehyde-3-phosphate dehydrogenase 2, cytosolic OS=Zea mays GN=GAPC2	3	478.924	3.4364	31.319	no	NA	NA	NA	NA	NA	NA
759	AASFNIIPSSTGAAK	Q09054;A0A096T366;B4FQW6;K7U1H6;C4JBS8;K7UBU3;K7UBU0;K7US90;P08735;Q43247;A0A096T094;K7UGF5	Q09054	Glyceraldehyde-3-phosphate dehydrogenase 2, cytosolic OS=Zea mays GN=GAPC2	3	478.924	2.187	82.651	no	0.916	0.883	0.897	1.032	1.073	1.199
760	AASFNIIPSSTGAAK	Q09054;A0A096T366;B4FQW6;K7U1H6;C4JBS8;K7UBU3;K7UBU0;K7US90;P08735;Q43247;A0A096T094;K7UGF5	Q09054	Glyceraldehyde-3-phosphate dehydrogenase 2, cytosolic OS=Zea mays GN=GAPC2	2	717.883	1.2023	123.29	no	0.775	0.964	0.904	1.117	1	1.24
761	AASHDAATGVR	B4FR28;A0A096QT51	B4FR28	Uncharacterized protein OS=Zea mays GN=gpm9	3	352.512	-2.5616	117.02	yes	0.742	1.076	1.477	0.992	0.872	0.841
762	AASHDAATGVR	B4FR28;A0A096QT51	B4FR28	Uncharacterized protein OS=Zea mays GN=gpm9	2	528.265	-3.3415	160.91	yes	0.95	0.989	1.071	0.916	1.012	1.062
763	AASHTADPNPGR	K7V7Y7	K7V7Y7	CASP-like protein OS=Zea mays GN=Zm.20578	3	398.527	-3.8576	105.2	yes	0.836	0.94	1.122	0.929	1.077	1.097
764	AASHTADPNPGR	K7V7Y7	K7V7Y7	CASP-like protein OS=Zea mays GN=Zm.20578	2	597.287	-4.9422	71.03	yes	0.586	0.895	1.085	1.106	1.268	1.059
765	AASLSKHLR	A0A096PZE2;A0A096PZE3	A0A096PZE2	Uncharacterized protein OS=Zea mays GN=Zm.21536	4	246.4	-0.70407	32.999	yes	NA	NA	NA	NA	NA	NA
766	AASLYGGALR	K7UYX2;K7VHX8;A0A096TEQ4;A0A096T2F0;B6T6P3;A0A096QHP8;A0A096T2F1	A0A096T2F0	Uncharacterized protein OS=Zea mays GN=LOC100284220	2	489.772	0.61013	84.054	no	NA	NA	NA	NA	NA	NA
767	AASMEEK	A0A096SPN8;A0A096SPN9	A0A096SPN8	Uncharacterized protein OS=Zea mays GN=Zm.27440	2	383.176	-1.7357	84.498	yes	0.738	0.886	1.004	1.082	1.14	1.151
768	AASMIEEILK	Q32SG5;C0PJ88	Q32SG5	Protein RIK OS=Zea mays	2	552.802	-0.4216	128.01	yes	NA	NA	NA	NA	NA	NA
769	AASNQILSLFQDNYPEMVAR	A0A096PSZ1;A0A096PSZ2;A0A096PSZ3;K7UBF2;B6T219;K7UZ01;B8A3F3	A0A096PSZ1	Uncharacterized protein OS=Zea mays GN=Zm.118685	3	756.376	-1.2161	155.49	no	0.899	1.088	1.172	0.759	1.241	0.842
770	AASNQILSLFQDNYPEMVAR	A0A096PSZ1;A0A096PSZ2;A0A096PSZ3;K7UBF2;B6T219;K7UZ01;B8A3F3	A0A096PSZ1	Uncharacterized protein OS=Zea mays GN=Zm.118685	3	756.376	-0.6458	127.59	no	0.961	0.876	1.083	1.017	0.925	1.138
771	AASNQILSLFQDNYPEMVAR	A0A096PSZ1;A0A096PSZ2;A0A096PSZ3;K7UBF2;B6T219;K7UZ01;B8A3F3	A0A096PSZ1	Uncharacterized protein OS=Zea mays GN=Zm.118685	3	756.376	-0.42467	53.033	no	NA	NA	NA	NA	NA	NA
772	AASPTSSLAPPVVPMELHAGNR	B4FQH9	B4FQH9	Uncharacterized protein OS=Zea mays GN=pco081178	3	748.72	-1.4898	60.332	yes	1.011	1.004	1.127	0.935	0.934	0.989
773	AASQLTGSPSIMK	K7VWB5	K7VWB5	Putative PWWP domain family protein (Fragment) OS=Zea mays GN=Zm.64513	3	430.896	-0.18128	105.65	yes	NA	NA	NA	NA	NA	NA
774	AASQLTGSPSIMK	K7VWB5	K7VWB5	Putative PWWP domain family protein (Fragment) OS=Zea mays GN=Zm.64513	2	645.84	-1.6118	148.57	yes	0.958	0.924	0.89	1.088	1.054	1.086
775	AASSATSGGSGGPATKR	A0A096PXF3	A0A096PXF3	Uncharacterized protein OS=Zea mays GN=Zm.73544	3	488.246	-1.9765	30.332	yes	0.711	1.032	1.191	1.189	0.536	1.341
776	AASSAVEK	B6SPH3	B6SPH3	Uncharacterized protein OS=Zea mays GN=Zm.156348	2	381.703	-1.9869	91.087	yes	0.72	1.125	0.983	0.962	1.038	1.173
777	AASSGGVTSAPVASGQTPPSYVVR	B4FMW6	B4FMW6	Uncharacterized protein OS=Zea mays GN=LOC100192462	3	749.385	-0.84455	132.65	yes	0.803	1.043	0.891	1.1	0.824	1.34
778	AASSGGVTSAPVASGQTPPSYVVR	B4FMW6	B4FMW6	Uncharacterized protein OS=Zea mays GN=LOC100192462	3	749.385	-0.98583	92.01	yes	0.987	1.021	1.101	0.851	0.933	1.107
779	AASSGTSLNTK	B4FGM4;A0A096U5Q0;B4FI06;B4FTK3;K7UR24;K7U0A5;K7UAL0	B4FI06	MBF1 transcription factor OS=Zea mays GN=MBF1.2	2	518.767	0.20401	99.5	no	0.614	0.674	1.053	0.983	1.303	1.373
780	AASTGWLPMSR	A0A096TFW2;B4FRP2	A0A096TFW2	Uncharacterized protein OS=Zea mays GN=Zm.13728	2	588.795	-0.34955	72.29	yes	1.15	0.863	0.976	1.076	0.997	0.939
781	AASTSAPVRK	C0PDH9	C0PDH9	Uncharacterized protein OS=Zea mays GN=cl3093_1(521)	3	329.858	-0.51502	36.424	yes	NA	NA	NA	NA	NA	NA
782	AASVATAR	K7VWF2	K7VWF2	Uncharacterized protein OS=Zea mays GN=TIDP3511	2	373.711	-0.51599	87.696	yes	0.765	0.979	0.95	1.069	1.083	1.154
783	AASVGQNTFFDVLK	A0A096RLM8;A0A096RLM5;B4FPG4;C0PK57;K7VQ21	A0A096RLM8	HVA22-like protein OS=Zea mays GN=pco125364	2	748.891	-0.80648	75.589	yes	1	1.027	1.039	0.772	1.218	0.945
784	AASVGQNTFFDVLK	A0A096RLM8;A0A096RLM5;B4FPG4;C0PK57;K7VQ21	A0A096RLM8	HVA22-like protein OS=Zea mays GN=pco125364	3	499.596	-0.23987	103.76	yes	0.918	1.044	0.961	0.799	1.208	1.07
785	AASVLDDPAAR	K7VHP4;K7WHB1;K7VQG9;K7W385	K7VHP4	Uncharacterized protein OS=Zea mays GN=umc2794	2	543.283	-1.0673	63.415	yes	0.945	1.095	0.907	1.004	0.912	1.137
786	AASVSQASTSSR	A0A096SUG9	A0A096SUG9	Uncharacterized protein OS=Zea mays GN=Zm.27002	2	576.286	-0.51557	55.261	yes	0.924	0.836	1.057	0.948	1.155	1.081
787	AATAAANSLKR	A0A096RN81	A0A096RN81	Uncharacterized protein OS=Zea mays	3	358.54	-0.88654	74.962	yes	0.895	1.153	1.101	1.012	0.835	1.004
788	AATAAANSLNR	B4FP96;A0A096QPN1	B4FP96	Uncharacterized protein OS=Zea mays GN=LOC100282952	2	530.281	-1.5143	65.695	no	NA	NA	NA	NA	NA	NA
789	AATAAANSLNR	B4FP96;A0A096QPN1	B4FP96	Uncharacterized protein OS=Zea mays GN=LOC100282952	2	530.281	-1.521	95.417	no	0.896	0.987	1.028	0.845	1.096	1.147
790	AATADFGGK	C0PEI6;K7U590;K7U586;K7TUY4;K7TQT6;B6U5W5;K7UKB0;K7TQT2	C0PEI6	Uncharacterized protein OS=Zea mays GN=IDP372	2	419.209	-0.66057	88.495	yes	NA	NA	NA	NA	NA	NA
791	AATAGFAAGNIVSESGEK	B4FVV1;A0A096RJX5	B4FVV1	Uncharacterized protein OS=Zea mays GN=LOC100273485	3	560.613	-1.6918	82.121	yes	NA	NA	NA	NA	NA	NA
792	AATALELAQAFSTSMSDTAPQNR	A0A096SNK7	A0A096SNK7	Uncharacterized protein OS=Zea mays GN=LOC100273768	3	794.385	-0.83302	65.833	yes	NA	NA	NA	NA	NA	NA
793	AATALELLR	A0A0B4J3G5	A0A0B4J3G5	Uncharacterized protein OS=Zea mays GN=LOC100502438	2	479.29	0.087863	98.044	yes	0.828	1.28	1.057	0.777	0.993	1.066
794	AATDGFAR	B6SVR3	B6SVR3	RKF3 OS=Zea mays GN=LOC100194105	2	404.701	-1.1914	80.684	yes	NA	NA	NA	NA	NA	NA
795	AATDLELIEK	A0A096SVF4;A0A096RBW9	A0A096SVF4	Uncharacterized protein OS=Zea mays GN=LOC100383206	2	551.803	0.32178	135.99	yes	0.865	0.906	0.958	0.895	1.466	0.91
796	AATEEGGVTPSVYSR	K7WDS0;K7VIL4;A0A096PWQ0	K7WDS0	Uncharacterized protein OS=Zea mays GN=ZEAMMB73_738687	2	762.37	-1.8325	146.27	yes	0.953	0.972	1.02	0.918	0.992	1.146
797	AATEEGGVTPSVYSR	K7WDS0;K7VIL4;A0A096PWQ0	K7WDS0	Uncharacterized protein OS=Zea mays GN=ZEAMMB73_738687	3	508.583	-0.7398	101.97	yes	NA	NA	NA	NA	NA	NA
798	AATEQLNK	K7URA3;K7TSU8;A0A096U7Y9	A0A096U7Y9	Uncharacterized protein OS=Zea mays GN=Zm.33261	2	437.735	-1.3594	70.908	no	NA	NA	NA	NA	NA	NA
799	AATFGDQDAFGSQNVATGVQDAAK	Q8H6B0	Q8H6B0	Histone-lysine N-methyltransferase OS=Zea mays GN=sdg113	3	790.372	0.60597	108.77	yes	1.057	1.152	0.867	0.793	1.059	1.072
800	AATGELLEK	Q7SIC9	Q7SIC9	Transketolase, chloroplastic OS=Zea mays	2	466.258	0.91686	102.52	yes	1.129	0.896	0.884	1.06	1.051	0.98
801	AATGELLEK	Q7SIC9	Q7SIC9	Transketolase, chloroplastic OS=Zea mays	3	311.175	1.5635	46.462	yes	NA	NA	NA	NA	NA	NA
802	AATGGFMK	B6T5L9;B4FY28	B6T5L9	Fiber protein Fb34 OS=Zea mays GN=Zm.95890	2	391.697	-0.24383	64.42	yes	0.918	1.141	0.99	0.742	1.267	0.942
803	AATGGSSDGNVTVASQDGSR	K7TW55	K7TW55	Uncharacterized protein OS=Zea mays GN=Zm.10794	3	612.949	-0.7717	173.35	yes	0.871	1.015	1.017	0.956	1.025	1.116
804	AATGGSSDGNVTVASQDGSR	K7TW55	K7TW55	Uncharacterized protein OS=Zea mays GN=Zm.10794	2	918.92	-1.3291	207.1	yes	0.814	1.046	0.821	0.902	1.245	1.172
805	AATGKPDTLGDCPFSQR	B4F817	B4F817	Dehydroascorbate reductase OS=Zea mays GN=DHAR1	3	607.625	-1.1574	130.56	yes	1.019	1.077	0.981	0.926	1.142	0.856
806	AATGKPDTLGDCPFSQR	B4F817	B4F817	Dehydroascorbate reductase OS=Zea mays GN=DHAR1	2	910.933	-1.1824	77.506	yes	0.952	1.058	0.966	0.965	1.161	0.898
807	AATGQFTK	A0A096RGS5	A0A096RGS5	Coatomer subunit beta OS=Zea mays GN=LOC100384159	2	412.219	0.79282	85.533	yes	0.821	0.937	1.083	1.058	1.053	1.048
808	AATLAHK	B4FT34	B4FT34	Uncharacterized protein OS=Zea mays GN=Zm.4554	3	237.81	0.34882	79.454	yes	0.762	0.938	1.016	1.062	1.023	1.198
809	AATLAHK	B4FT34	B4FT34	Uncharacterized protein OS=Zea mays GN=Zm.4554	2	356.211	-0.63573	72.789	yes	NA	NA	NA	NA	NA	NA
810	AATLATGPR	K7V1J9	K7V1J9	Uncharacterized protein OS=Zea mays GN=Zm.30077	2	429.246	-1.6947	125.71	yes	1.173	1.016	1.081	0.85	0.986	0.895
811	AATNGAGEGGVPTDRPIR	B4F7T8;B6SY63	B4F7T8	Choline-phosphate cytidylyltransferase B OS=Zea mays GN=umc2734	3	580.299	0.71021	92.236	yes	0.92	1.171	0.988	1.05	0.865	1.006
812	AATRPDDGGGCKPTWNER	B4FGP1	B4FGP1	Ras association and pleckstrin homology domains 1 isoform 2 OS=Zea mays GN=LOC100193897	4	497.731	-1.5724	45.347	yes	NA	NA	NA	NA	NA	NA
813	AATSDPAAPDLPSKR	A0A096RBC1;C0PEW9;A0A096RBC2	A0A096RBC1	Uncharacterized protein OS=Zea mays GN=LOC100279732	3	499.595	-0.49712	79.614	yes	0.953	0.981	0.953	0.977	1.052	1.084
814	AATSLQEALASAR	B4FF76	B4FF76	Uncharacterized protein OS=Zea mays GN=LOC100193496	2	644.846	0.47473	64.405	yes	NA	NA	NA	NA	NA	NA
815	AATVQAHEEEAQILAEKDVAR	K7TJA7;A0A096PNA8	A0A096PNA8	Uncharacterized protein OS=Zea mays GN=LOC100501212	4	570.546	-0.10414	105.96	no	0.909	1.025	1.133	0.953	0.948	1.031
816	AATVSSNLAK	C0HFQ3;A0A096RF23;A0A096RF19;A0A096RF20;C0PCD4	C0HFQ3	Uncharacterized protein OS=Zea mays GN=LOC100383017	2	481.269	-0.51281	112.94	yes	NA	NA	NA	NA	NA	NA
817	AATVTEVDVK	B8A2W4	B8A2W4	Uncharacterized protein OS=Zea mays GN=LOC100280282	2	516.782	-0.50713	136.02	yes	NA	NA	NA	NA	NA	NA
818	AATVVTPK	B4F848;K7V9N5	B4F848	Chaperonin OS=Zea mays GN=pco135715c	2	393.74	-0.2874	78.516	yes	NA	NA	NA	NA	NA	NA
819	AAVAAAELLPYLPEDDEPSPR	A0A096QHZ5	A0A096QHZ5	Uncharacterized protein OS=Zea mays	3	742.043	-0.4358	44.641	yes	NA	NA	NA	NA	NA	NA
820	AAVAAMPELLR	A0A096UHC7	A0A096UHC7	Uncharacterized protein OS=Zea mays	3	381.218	0.6945	112.71	yes	0.943	1.201	0.79	0.954	1.156	0.957
821	AAVAAMPELLR	A0A096UHC7	A0A096UHC7	Uncharacterized protein OS=Zea mays	2	579.321	0.19174	49.742	yes	NA	NA	NA	NA	NA	NA
822	AAVAECSGR	A0A096RUG9	A0A096RUG9	Uncharacterized protein OS=Zea mays GN=Zm.26538	2	460.716	-1.2019	59.931	yes	NA	NA	NA	NA	NA	NA
823	AAVAEDLAEGCCDVGPR	A0A096RAX3;A0A096RAX7	A0A096RAX3	Malic enzyme OS=Zea mays GN=LOC100501486	3	597.266	-0.66174	97.065	yes	NA	NA	NA	NA	NA	NA
824	AAVAEDLAEGCCDVGPR	A0A096RAX3;A0A096RAX7	A0A096RAX3	Malic enzyme OS=Zea mays GN=LOC100501486	2	895.396	-1.4011	35.473	yes	1.185	1.031	0.988	0.876	0.988	0.931
825	AAVAQAK	B4FRC9	B4FRC9	Transaldolase 2 OS=Zea mays GN=IDP2350	2	329.698	-1.5149	126.24	yes	0.761	1.03	0.898	1.05	1.086	1.176
826	AAVAQER	A0A096Q9Q2;A0A096TXK4;K7V1D8	K7V1D8	Uncharacterized protein OS=Zea mays GN=LOC100272243	2	372.704	-0.34415	70.69	no	0.705	1.034	1.106	0.937	1.065	1.153
827	AAVAVEAEAFAAASK	C0P3Z2	C0P3Z2	Uncharacterized protein OS=Zea mays GN=LOC100278282	3	469.249	0.92585	84.753	yes	NA	NA	NA	NA	NA	NA
828	AAVAVLGDLADTLGQSSK	K7UWG3;A0A096RA88	A0A096RA88	Uncharacterized protein OS=Zea mays GN=Zm.26107	2	858.462	-0.36333	119.46	no	0.831	1.002	0.911	1.104	1.122	1.029
829	AAVAWEAGKPLSIEEVEVAPPQAMEVR	Q43264;P00333;A0A096TTS2;A0A096TTS5;A0A096TTS6;A0A096TTS4;A0A096TTS7;B6SUD1	Q43264	Alcohol dehydrogenase 1 OS=Zea mays GN=adh1	4	724.125	-1.8588	80.664	no	1.085	0.982	0.922	0.853	1.135	1.023
830	AAVAWEAGKPLSIEEVEVAPPQAMEVR	Q43264;P00333;A0A096TTS2;A0A096TTS5;A0A096TTS6;A0A096TTS4;A0A096TTS7;B6SUD1	Q43264	Alcohol dehydrogenase 1 OS=Zea mays GN=adh1	3	965.164	-2.0605	73.435	no	1.124	1.099	0.912	0.628	1.218	1.02
831	AAVAWEAGKPLSIEEVEVAPPQAMEVR	Q43264;P00333;A0A096TTS2;A0A096TTS5;A0A096TTS6;A0A096TTS4;A0A096TTS7;B6SUD1	Q43264	Alcohol dehydrogenase 1 OS=Zea mays GN=adh1	3	965.164	-1.2977	75.193	no	0.926	0.906	0.878	0.818	1.226	1.246
832	AAVAWEAGKPLSIEEVEVAPPQAMEVR	Q43264;P00333;A0A096TTS2;A0A096TTS5;A0A096TTS6;A0A096TTS4;A0A096TTS7;B6SUD1	Q43264	Alcohol dehydrogenase 1 OS=Zea mays GN=adh1	4	724.125	-0.9492	63.701	no	1.005	1.026	0.953	0.605	1.173	1.238
833	AAVAWEAGKPLSIEEVEVAPPQAMEVR	Q43264;P00333;A0A096TTS2;A0A096TTS5;A0A096TTS6;A0A096TTS4;A0A096TTS7;B6SUD1	Q43264	Alcohol dehydrogenase 1 OS=Zea mays GN=adh1	4	720.126	-0.0043985	93.876	no	0.942	1.037	0.925	0.886	0.965	1.246
834	AAVAWEAGKPLSIEEVEVAPPQAMEVR	Q43264;P00333;A0A096TTS2;A0A096TTS5;A0A096TTS6;A0A096TTS4;A0A096TTS7;B6SUD1	Q43264	Alcohol dehydrogenase 1 OS=Zea mays GN=adh1	3	959.832	-0.4874	130.57	no	0.89	1.045	0.982	0.734	1.128	1.22
835	AAVAWEAGKPLSIEEVEVAPPQAMEVR	Q43264;P00333;A0A096TTS2;A0A096TTS5;A0A096TTS6;A0A096TTS4;A0A096TTS7;B6SUD1	Q43264	Alcohol dehydrogenase 1 OS=Zea mays GN=adh1	3	959.832	0.24651	157.24	no	1.144	0.949	0.962	0.741	1.182	1.023
836	AAVAWEAGKPLSIEEVEVAPPQAMEVR	Q43264;P00333;A0A096TTS2;A0A096TTS5;A0A096TTS6;A0A096TTS4;A0A096TTS7;B6SUD1	Q43264	Alcohol dehydrogenase 1 OS=Zea mays GN=adh1	4	720.126	-0.20213	88.573	no	NA	NA	NA	NA	NA	NA
837	AAVDAQAEAVR	C0PGQ1;K7U3U8;K7V2R1	C0PGQ1	Uncharacterized protein OS=Zea mays GN=LOC100383520	2	550.788	-1.1561	109.16	yes	0.888	0.941	0.911	0.958	1.29	1.012
838	AAVDFEK	A0A096SJE9;B6TYE1;B4FP72	A0A096SJE9	Uncharacterized protein OS=Zea mays GN=Zm.92374	2	390.2	1.2631	84.568	no	0.973	0.921	0.955	1.015	1.183	0.953
839	AAVDGEDMEMESLFSR	B6SVI8	B6SVI8	Cytochrome P450 CYP97A16 OS=Zea mays GN=Zm.32089	2	893.885	-0.57763	61.265	yes	0.916	1.116	1.024	0.853	1.151	0.94
840	AAVEAAGGTVR	A0A096QSZ7	A0A096QSZ7	Uncharacterized protein OS=Zea mays GN=Zm.96077	2	501.272	-1.2299	62.466	yes	0.778	0.933	0.838	1.111	1.206	1.133
841	AAVEALAHAADLPPPPLAR	A0A096Q4H5	A0A096Q4H5	Uncharacterized protein OS=Zea mays GN=Zm.25229	3	627.351	0.11479	108.18	yes	1.04	0.922	1.058	0.883	1.188	0.909
842	AAVEALPGCAGK	B4G0X5	B4G0X5	Peroxidase OS=Zea mays GN=Zm.115370	2	572.295	-1.8481	110.08	yes	0.842	1.199	0.98	0.924	1.048	1.007
843	AAVEALPGCAGK	B4G0X5	B4G0X5	Peroxidase OS=Zea mays GN=Zm.115370	3	381.866	-0.4664	61.344	yes	NA	NA	NA	NA	NA	NA
844	AAVEALPGCAGK	B4G0X5	B4G0X5	Peroxidase OS=Zea mays GN=Zm.115370	2	572.295	-0.89249	93.345	yes	0.89	1.115	0.991	0.931	1.043	1.03
845	AAVEALQAIEK	C4J5Y0;K7TP80	C4J5Y0	Protein binding protein OS=Zea mays GN=pco091486(738)	2	571.824	-1.7749	119.39	yes	0.377	0.475	0.408	3.211	0.542	0.987
846	AAVEATIEEVGR	B4FW76;K7U8E0	B4FW76	Division protein OS=Zea mays GN=si486102h02	2	622.828	-1.2998	106.26	yes	0.931	1.043	1.05	0.994	1.005	0.977
847	AAVEEGIVPGGGVALLYASK	P29185;A0A096RT08;Q43298	P29185	Chaperonin CPN60-1, mitochondrial OS=Zea mays GN=CPN60I	3	634.351	-0.62588	63.998	no	0.851	0.802	0.945	1.188	1.089	1.125
848	AAVEEGIVPGGGVALLYASK	P29185;A0A096RT08;Q43298	P29185	Chaperonin CPN60-1, mitochondrial OS=Zea mays GN=CPN60I	2	951.023	-0.83764	106.75	no	0.856	0.864	0.888	1.077	1.053	1.262
849	AAVEEGIVPGGGVALLYASK	P29185;A0A096RT08;Q43298	P29185	Chaperonin CPN60-1, mitochondrial OS=Zea mays GN=CPN60I	4	476.015	0.19346	58.024	no	0.77	0.974	0.961	1.113	1.035	1.147
850	AAVEEGIVPGGGVALLYATK	C0HFM6;A0A096R3R9;A0A096R3R8	C0HFM6	Uncharacterized protein OS=Zea mays GN=LOC100272259	2	958.03	1.1069	77.08	yes	0.749	0.923	1.072	1.06	0.982	1.214
851	AAVEEGIVVGGGCTLLR	A0A096RH43;A0A096RH42;C0P530;C0PHP3;K7UGR2	C0P530	Putative TCP-1/cpn60 chaperonin family protein isoform 1 OS=Zea mays GN=Zm.3461	3	567.638	-1.0762	60.307	no	1.083	0.959	1.038	1.035	1.051	0.834
852	AAVEEGIVVGGGCTLLR	A0A096RH43;A0A096RH42;C0P530;C0PHP3;K7UGR2	C0P530	Putative TCP-1/cpn60 chaperonin family protein isoform 1 OS=Zea mays GN=Zm.3461	2	850.954	-1.9408	154.88	no	1.175	1.105	0.968	0.879	1.109	0.764
853	AAVEEGIVVGGGCTLLR	A0A096RH43;A0A096RH42;C0P530;C0PHP3;K7UGR2	C0P530	Putative TCP-1/cpn60 chaperonin family protein isoform 1 OS=Zea mays GN=Zm.3461	3	567.638	-0.075264	46.249	no	1.195	0.803	1.329	0.83	0.869	0.974
854	AAVEETVMPVYASLIAK	K7VWG1;A0A096UET6;C0P682	K7VWG1	Protein binding protein OS=Zea mays GN=Zm.138203	3	597.99	-0.63402	50.04	yes	NA	NA	NA	NA	NA	NA
855	AAVEEVQPVK	C4J473	C4J473	Uncharacterized protein OS=Zea mays GN=prl1	2	535.298	-0.58142	157.38	yes	0.97	1.031	0.981	0.971	1.078	0.969
856	AAVEEVQPVK	C4J473	C4J473	Uncharacterized protein OS=Zea mays GN=prl1	3	357.201	0.87957	71.451	yes	0.878	1.003	1.028	1	1.053	1.038
857	AAVEPDQSPITQPGAADASPSR	K7UA86;K7U2H0;K7ULD9;K7U2H5;K7U637	K7UA86	Uncharacterized protein OS=Zea mays GN=LOC100193455	3	722.354	-1.0463	67.11	yes	NA	NA	NA	NA	NA	NA
858	AAVEQPSLPDPSSLEQR	C0PE32	C0PE32	Uncharacterized protein OS=Zea mays GN=LOC100383198	3	608.643	0.36235	72.433	yes	0.934	1.055	0.927	0.997	1.065	1.022
859	AAVEQPSLPDPSSLEQR	C0PE32	C0PE32	Uncharacterized protein OS=Zea mays GN=LOC100383198	3	608.643	0.87722	55.912	yes	0.911	0.927	1.011	1.025	1.067	1.059
860	AAVESEMEVLLK	A0A096R5D9	A0A096R5D9	Uncharacterized protein OS=Zea mays GN=Zm.68096	3	440.236	2.82	79.659	yes	NA	NA	NA	NA	NA	NA
861	AAVETMDITK	A0A096SIP2;A0A096SIP1	A0A096SIP2	Uncharacterized protein OS=Zea mays GN=LOC100384052	2	539.776	-1.7696	126.19	yes	1.125	0.98	0.969	0.968	1.023	0.935
862	AAVGPPSTSSR	B4FH83;K7V1K5	B4FH83	Uncharacterized protein OS=Zea mays GN=Zm.39587	2	515.27	-1.4067	118.23	yes	0.859	0.841	1.02	1.151	1.105	1.024
863	AAVGVAPLR	A0A096U0P5	A0A096U0P5	Uncharacterized protein OS=Zea mays GN=Zm.1187	2	427.266	0.82698	67.169	yes	NA	NA	NA	NA	NA	NA
864	AAVIGLDLSGR	A0A096SCI1	A0A096SCI1	Uncharacterized protein OS=Zea mays GN=LOC100383797	2	536.311	0.57634	94.791	yes	NA	NA	NA	NA	NA	NA
865	AAVKAEAEGSLK	Q43247;A0A096T094;K7UGF5	Q43247	Glyceraldehyde-3-phosphate dehydrogenase 3, cytosolic OS=Zea mays GN=GAPC3	2	587.327	-1.4887	127.02	yes	1.114	1.226	1.09	1.236	0.14	1.193
866	AAVLAANAR	B8A1W9	B8A1W9	Uncharacterized protein OS=Zea mays GN=LOC100280095	2	428.754	1.5784	77.072	yes	NA	NA	NA	NA	NA	NA
867	AAVLNHHAAALPLPAGADLSR	C0HE58;A0A096Q3T4	C0HE58	Uncharacterized protein OS=Zea mays GN=Zm.17818	4	517.038	-0.078696	89.859	yes	NA	NA	NA	NA	NA	NA
868	AAVLNHHAAVLPLPAGADLSR	K7UBP9;K7UMV8;B4FZF8	K7UBP9	Uncharacterized protein OS=Zea mays GN=LOC100280679	3	698.392	0.63517	73.294	yes	NA	NA	NA	NA	NA	NA
869	AAVLNHHAAVLPLPAGADLSR	K7UBP9;K7UMV8;B4FZF8	K7UBP9	Uncharacterized protein OS=Zea mays GN=LOC100280679	4	524.046	1.5382	48.616	yes	NA	NA	NA	NA	NA	NA
870	AAVLQQLR	A0A096SHZ2;A0A096SHZ1	A0A096SHZ2	DNA polymerase OS=Zea mays GN=LOC100194009	2	449.777	-0.79292	103.91	yes	1.061	0.997	1.022	0.827	1.177	0.917
871	AAVLQQLR	A0A096SHZ2;A0A096SHZ1	A0A096SHZ2	DNA polymerase OS=Zea mays GN=LOC100194009	2	449.777	-0.88626	55.676	yes	NA	NA	NA	NA	NA	NA
872	AAVMDWHTLAPK	Q29SB6;A0A096RTN1	Q29SB6	Pathogenesis-related protein 10 OS=Zea mays GN=IDP2565	3	452.564	-0.8201	44.543	yes	NA	NA	NA	NA	NA	NA
873	AAVMHDVLDAMPEGIK	K7W637;A0A096TSB2	K7W637	Uncharacterized protein OS=Zea mays GN=Zm.6553	3	566.285	-1.6237	96.673	no	0.941	0.981	0.955	0.866	1.255	1.002
874	AAVNTVVLHPNQK	A0A096RGX7;A0A096RGX9;A0A096RGX8	A0A096RGX7	Uncharacterized protein OS=Zea mays GN=pco120776	3	464.265	-1.0886	80.312	yes	NA	NA	NA	NA	NA	NA
875	AAVPSGASTGVYEALELR	C0HGV5;P42895;A0A096QKZ5	C0HGV5	Uncharacterized protein OS=Zea mays GN=eno2	2	895.968	-0.53289	149.73	yes	0.912	1.09	0.84	0.864	1.226	1.067
876	AAVPSGASTGVYEALELR	C0HGV5;P42895;A0A096QKZ5	C0HGV5	Uncharacterized protein OS=Zea mays GN=eno2	3	597.648	0.11815	78.078	yes	NA	NA	NA	NA	NA	NA
877	AAVPSGASTGVYEALELR	C0HGV5;P42895;A0A096QKZ5	C0HGV5	Uncharacterized protein OS=Zea mays GN=eno2	2	895.968	-0.1427	131.84	yes	0.921	0.852	0.972	1	1.026	1.23
878	AAVPSGASTGVYEALELR	C0HGV5;P42895;A0A096QKZ5	C0HGV5	Uncharacterized protein OS=Zea mays GN=eno2	3	597.648	0.26625	54.418	yes	NA	NA	NA	NA	NA	NA
879	AAVPSGASTGVYEALELR	C0HGV5;P42895;A0A096QKZ5	C0HGV5	Uncharacterized protein OS=Zea mays GN=eno2	3	597.648	0.20809	31.41	yes	NA	NA	NA	NA	NA	NA
880	AAVPSGASTGVYEALELR	C0HGV5;P42895;A0A096QKZ5	C0HGV5	Uncharacterized protein OS=Zea mays GN=eno2	3	597.648	0.084019	58.246	yes	0.888	1.071	0.938	0.934	1.129	1.039
881	AAVPSGASTGVYEALELR	C0HGV5;P42895;A0A096QKZ5	C0HGV5	Uncharacterized protein OS=Zea mays GN=eno2	3	597.648	-0.14819	51.495	yes	0.998	1.121	0.926	0.976	1.054	0.925
882	AAVPSGASTGVYEALELR	C0HGV5;P42895;A0A096QKZ5	C0HGV5	Uncharacterized protein OS=Zea mays GN=eno2	3	597.648	0	37.687	yes	NA	NA	NA	NA	NA	NA
883	AAVPVDSDMTEALSR	C0P7P6	C0P7P6	Uncharacterized protein OS=Zea mays GN=LOC100382430	2	781.38	1.4882	92.773	yes	0.936	0.861	0.956	1.068	1.111	1.067
884	AAVPWYAEFR	B4FCQ3;A0A096QHE4	B4FCQ3	Uncharacterized protein OS=Zea mays GN=LOC100192807	2	605.306	0.0155	96.665	yes	0.991	1.037	0.939	0.993	0.99	1.049
885	AAVSALQNQPIVNAVIDGDDIIYR	K7U2T4;C4JBX2;B6TFG5;B6TRW8	K7U2T4	Uncharacterized protein OS=Zea mays GN=Zm.84681	3	852.454	-0.56591	158.37	no	0.971	0.828	1.057	0.753	1.439	0.952
886	AAVSLLQNK	A0A096SH79;P80609	A0A096SH79	Uncharacterized protein OS=Zea mays	2	472.282	-1.4704	171.56	yes	0.873	1.062	0.863	0.996	1.437	0.769
887	AAVSLLQNK	A0A096SH79;P80609	A0A096SH79	Uncharacterized protein OS=Zea mays	3	315.191	0.19936	119.29	yes	0.871	1.108	0.787	1.1	1.265	0.869
888	AAVSQLHTR	C0PGM7	C0PGM7	Uncharacterized protein OS=Zea mays GN=LOC100383511	3	328.186	-1.4967	79.427	yes	NA	NA	NA	NA	NA	NA
889	AAVTAVTAR	B6TYP5	B6TYP5	Histone-lysine N-methyltransferase SUVR3 OS=Zea mays GN=Zm.18459	2	430.253	0.21253	129.63	yes	0.963	1.026	1.063	0.916	1.001	1.032
890	AAVTEGEK	C0P5C6	C0P5C6	Uncharacterized protein OS=Zea mays GN=Zm.138725	2	402.709	-0.46332	60.828	yes	0.894	1.05	1.068	0.92	0.983	1.085
891	AAVTHLHTR	K7VW31	K7VW31	Uncharacterized protein OS=Zea mays GN=TIDP3632	3	335.858	-2.0053	93.649	yes	NA	NA	NA	NA	NA	NA
892	AAVTHLHTR	K7VW31	K7VW31	Uncharacterized protein OS=Zea mays GN=TIDP3632	2	503.283	-2.878	108.26	yes	0.906	1.136	0.997	0.891	0.936	1.134
893	AAVTNAPR	A0A096RBK4;A0A096RBK2;A0A096RBK3;A0A096RBK1;B4FN43;K7V7U3;K7VFN3	B4FN43	Catalytic/ hydrolase isoform 1 OS=Zea mays GN=LOC100191686	2	400.225	-1.7551	57.708	no	0.87	0.926	1.01	1.056	1.132	1.006
894	AAVTNTLER	A0A096SXG9	A0A096SXG9	Uncharacterized protein OS=Zea mays GN=Zm.77743	2	487.767	0.19144	55.461	yes	0.794	1.089	1.021	1.007	1.151	0.939
895	AAVVASVAAFLESAGLSR	A0A096ST13	A0A096ST13	Uncharacterized protein OS=Zea mays GN=cl31341_-1	3	573.653	0.27283	110.12	yes	0.68	1.235	1.196	1.058	1.086	0.744
896	AAVVGGNVLTSQR	A0A096QIP3	A0A096QIP3	Uncharacterized protein OS=Zea mays GN=Zm.142060	2	636.357	0.2355	155.66	yes	0.819	0.972	1.049	1.082	1.112	0.966
897	AAVVGGNVLTSQR	A0A096QIP3	A0A096QIP3	Uncharacterized protein OS=Zea mays GN=Zm.142060	3	424.574	0	110.98	yes	NA	NA	NA	NA	NA	NA
898	AAVVLQR	A0A096RU17	A0A096RU17	Uncharacterized protein OS=Zea mays GN=Zm.156156	2	378.74	0.62168	96.048	yes	NA	NA	NA	NA	NA	NA
899	AAVVLVADVFGFEAPIMR	B4FPA0	B4FPA0	Uncharacterized protein OS=Zea mays GN=LOC100272558	3	641.013	0.65512	54.237	yes	0.862	1.164	1.09	0.923	0.802	1.158
900	AAVVMGGGAVR	K7U1Y7;K7TS24;K7TS09	K7U1Y7	Uncharacterized protein OS=Zea mays GN=Zm.133422	2	494.274	0	100.84	yes	NA	NA	NA	NA	NA	NA
901	AAVVPGETR	A0A096TVA7;A0A096R605	A0A096TVA7	Uncharacterized protein OS=Zea mays GN=LOC100285862	2	450.251	-0.9463	74.376	yes	0.999	1.266	0.93	0.795	1.045	0.965
902	AAVVTAEDGAEASPWR	C0HIL2;B4FBG4	C0HIL2	Uncharacterized protein OS=Zea mays GN=gpm152	3	543.934	-0.43467	143.64	yes	0.978	0.956	0.926	0.994	1.145	1.001
903	AAVVTAEDGAEASPWR	C0HIL2;B4FBG4	C0HIL2	Uncharacterized protein OS=Zea mays GN=gpm152	2	815.397	-1.2594	186.77	yes	1.07	0.942	1.065	0.956	1.044	0.922
904	AAVYLEMGKYDECIKDCDK	C0P732	C0P732	Uncharacterized protein OS=Zea mays GN=LOC100272917	4	577.763	0.4743	103.88	yes	1.148	1.138	0.985	1.067	0.78	0.881
905	AAWDVLDER	B4F9I1;C4IYY2;K7VBH3	B4F9I1	Uncharacterized protein OS=Zea mays GN=Zm.19945	2	537.764	-1.5496	88.495	yes	NA	NA	NA	NA	NA	NA
906	AAWEIFTPLLHDIDGGK	C0PFX0	C0PFX0	Glucose-6-phosphate 1-dehydrogenase OS=Zea mays GN=gpm742	3	628.328	0.8482	160.81	yes	1.101	0.794	0.953	1.071	1.174	0.906
907	AAWEIFTPLLHDIDGGK	C0PFX0	C0PFX0	Glucose-6-phosphate 1-dehydrogenase OS=Zea mays GN=gpm742	4	471.498	1.4032	29.58	yes	NA	NA	NA	NA	NA	NA
908	AAWGDVFEVLK	A0A096TEJ8;K7TQ10;A0A096UAY2	A0A096TEJ8	Uncharacterized protein OS=Zea mays	2	617.827	0.34924	110.08	yes	1.034	0.917	0.998	0.955	1.115	0.981
909	AAWHELIER	B4FZU9	B4FZU9	Uncharacterized protein OS=Zea mays GN=cl32009_1b	3	375.533	-0.062717	86.136	yes	1.048	1.073	0.838	1.084	1.053	0.903
910	AAYALSQNVK	A0A096PR13;B4FTJ0;B4FCE2	B4FTJ0	Triosephosphate isomerase OS=Zea mays GN=LOC100191222	2	532.79	-0.60004	141.88	no	0.813	0.939	0.888	1.146	1.198	1.016
911	AAYEENGGRPENNPFGAR	B4FA39;B4FSV1	B4FA39	Uncharacterized protein OS=Zea mays GN=LOC100217086	3	650.301	0.19334	156.17	yes	0.874	0.86	1.05	1.053	0.947	1.216
912	AAYNNPER	B4FZM9;K7VG47;B6T790;K7UB90;B4FM89;K7V6K8;A0A096QUX1;B4FQ07;A0A096QUW8;A0A096QUX3;B4F8D1	B4FZM9	DNA repair protein RAD23 OS=Zea mays GN=LOC100274222	2	467.722	-1.3724	101.25	no	0.884	0.992	1.095	1.017	1.081	0.931
913	AAYNNPER	B4FZM9;K7VG47;B6T790;K7UB90;B4FM89;K7V6K8;A0A096QUX1;B4FQ07;A0A096QUW8;A0A096QUX3;B4F8D1	B4FZM9	DNA repair protein RAD23 OS=Zea mays GN=LOC100274222	2	467.722	-1.0146	126.24	no	0.835	1.019	1.021	0.905	1.082	1.139
914	AAYNNPER	B4FZM9;K7VG47;B6T790;K7UB90;B4FM89;K7V6K8;A0A096QUX1;B4FQ07;A0A096QUW8;A0A096QUX3;B4F8D1	B4FZM9	DNA repair protein RAD23 OS=Zea mays GN=LOC100274222	3	312.151	0.0017925	38.962	no	NA	NA	NA	NA	NA	NA
915	AAYPESEVK	B6SH65;A0A096U3V5;K7TNM3	B6SH65	Cysteinyl-tRNA synthetase OS=Zea mays GN=LOC100501811	2	497.248	-2.6111	109.66	yes	0.921	0.996	1.121	0.908	1.149	0.905
916	AAYPESEVK	B6SH65;A0A096U3V5;K7TNM3	B6SH65	Cysteinyl-tRNA synthetase OS=Zea mays GN=LOC100501811	2	497.248	-1.7242	114.51	yes	0.862	0.862	1.012	1.327	1.11	0.826
917	AAYPIEYIPNAK	K7VNE0;C0P3W9	K7VNE0	Uncharacterized protein OS=Zea mays GN=pck2	3	450.575	0.32619	63.32	yes	NA	NA	NA	NA	NA	NA
918	AAYPIEYIPNAK	K7VNE0;C0P3W9	K7VNE0	Uncharacterized protein OS=Zea mays GN=pck2	2	675.359	-0.44146	94.767	yes	0.989	0.927	1.134	0.974	1.085	0.891
919	AAYPIEYIPNAK	K7VNE0;C0P3W9	K7VNE0	Uncharacterized protein OS=Zea mays GN=pck2	2	675.359	0.075205	83.045	yes	NA	NA	NA	NA	NA	NA
920	AAYSVLATK	K7VC65;K7W7V3	K7VC65	Uncharacterized protein OS=Zea mays GN=cl57132_1	2	462.263	0.26452	104.22	yes	NA	NA	NA	NA	NA	NA
921	AAYSYYNVSTK	B6T7G0;C0P5P9	B6T7G0	Glycylpeptide N-tetradecanoyltransferase OS=Zea mays GN=LOC100282444	2	633.804	-2.0597	122.39	no	NA	NA	NA	NA	NA	NA
922	AAYVALMQTVSK	A0A096Q7L4	A0A096Q7L4	Uncharacterized protein OS=Zea mays GN=Zm.84850	2	641.347	-2.6794	156.14	yes	0.738	0.969	1.073	0.822	1.12	1.278
923	ACAAQTNATFLK	B4FBJ7;A0A096QAP5;C0P9N3;B4FSV5;A0A096Q783	B4FBJ7	Uncharacterized protein OS=Zea mays GN=LOC100274559	3	432.552	-1.2133	105.2	no	NA	NA	NA	NA	NA	NA
924	ACAAQTNATFLK	B4FBJ7;A0A096QAP5;C0P9N3;B4FSV5;A0A096Q783	B4FBJ7	Uncharacterized protein OS=Zea mays GN=LOC100274559	2	648.324	-2.8147	116.51	no	0.983	1.098	0.923	0.857	1.081	1.058
925	ACAFSEDTHLLLTGGMEK	B4G1G6;K7VVS6;C0PKD2	C0PKD2	Uncharacterized protein OS=Zea mays	3	660.645	0.61682	101.05	no	NA	NA	NA	NA	NA	NA
926	ACASSTTFS	A0A096SAT9	A0A096SAT9	Uncharacterized protein OS=Zea mays	2	466.195	-0.055291	86.833	yes	NA	NA	NA	NA	NA	NA
927	ACAYIAGPAPNR	K7VWJ6;A0A096R2J6	K7VWJ6	Uncharacterized protein OS=Zea mays GN=Zm.1700	2	630.811	-1.5738	113.93	yes	0.959	1.104	1.029	0.934	1.002	0.973
928	ACCEASLQR	B4FLT9;B4FHA1	B4FLT9	Uncharacterized protein OS=Zea mays GN=LOC100194055	2	547.74	-0.40776	107.79	yes	0.838	0.981	1.054	1.012	1.175	0.94
929	ACCEASLR	K7UZN5;B4F840;B4FNF9	B4F840	Uncharacterized protein OS=Zea mays GN=pco122073	2	483.71	-0.36913	82.452	no	0.833	1.1	0.969	0.939	1.18	0.979
930	ACCEASLR	K7UZN5;B4F840;B4FNF9	B4F840	Uncharacterized protein OS=Zea mays GN=pco122073	2	483.71	0.16292	96.492	no	0.888	1.019	0.976	0.902	1.267	0.948
931	ACCEMSR	B6TS01	B6TS01	Anther-specific proline-rich protein APG OS=Zea mays GN=LOC100284279	2	457.17	-0.91227	93.561	yes	0.579	1.221	0.831	1.472	0.816	1.08
932	ACCGAPSTPER	A0A096SPP2	A0A096SPP2	Uncharacterized protein OS=Zea mays GN=pco114073b	2	603.256	-1.3202	100.88	yes	0.968	1.07	1.024	0.87	1.075	0.992
933	ACCGLLTLR	B4F7U1	B4F7U1	Uncharacterized protein OS=Zea mays GN=cl19610_1(367)	2	532.273	-1.4849	95.815	yes	1.048	1.063	1.068	0.863	1.031	0.928
934	ACDDFDGRHPFR	A0A096T4J5;A0A096T4J7;A0A096T4J6	A0A096T4J5	Uncharacterized protein OS=Zea mays GN=AY109995	3	498.218	0.60621	105.46	yes	1.049	1.034	1.05	1.008	0.923	0.936
935	ACDDFDGRHPFR	A0A096T4J5;A0A096T4J7;A0A096T4J6	A0A096T4J5	Uncharacterized protein OS=Zea mays GN=AY109995	4	373.915	1.0175	59.198	yes	NA	NA	NA	NA	NA	NA
936	ACDEQQHWK	A0A096U8K2;A0A096U692;K7TI14;A0A096T8H1;A0A096TK78	K7TI14	Clathrin heavy chain OS=Zea mays GN=Zm.25638	3	401.173	0.25032	76.679	no	0.945	0.884	0.925	0.799	1.47	0.978
937	ACDEQQHWK	A0A096U8K2;A0A096U692;K7TI14;A0A096T8H1;A0A096TK78	K7TI14	Clathrin heavy chain OS=Zea mays GN=Zm.25638	2	601.256	-1.1119	76.943	no	0.942	0.981	0.909	0.73	1.447	0.991
938	ACDEQQHWK	A0A096U8K2;A0A096U692;K7TI14;A0A096T8H1;A0A096TK78	K7TI14	Clathrin heavy chain OS=Zea mays GN=Zm.25638	3	401.173	0.75191	119.21	no	0.969	0.968	1.011	0.767	1.363	0.922
939	ACDEQQHWK	A0A096U8K2;A0A096U692;K7TI14;A0A096T8H1;A0A096TK78	K7TI14	Clathrin heavy chain OS=Zea mays GN=Zm.25638	2	601.256	-0.76872	76.228	no	0.973	0.931	0.913	0.797	1.522	0.864
940	ACEAVGIK	B7ZXD5	B7ZXD5	Uncharacterized protein OS=Zea mays GN=Zm.43265	2	424.221	-0.55988	99.139	yes	0.883	0.96	0.932	0.977	1.212	1.037
941	ACEILLKPQK	A0A096QL89;A0A096QL91;A0A096QL90	A0A096QL89	Uncharacterized protein OS=Zea mays GN=Zm.20791	3	400.565	0	70.908	yes	NA	NA	NA	NA	NA	NA
942	ACELGLEVKPWVK	K7URE0;K7TSY9;K7U0P2;A0A096TY66;A0A096TY67;B6SRL2	A0A096TY66	Aconitate hydratase OS=Zea mays	3	510.278	-0.025843	114.72	no	1.017	1.059	0.882	0.941	1.165	0.936
943	ACELQPTDVRPHFR	B6SSY1;K7VJP9	B6SSY1	Calcium ion binding protein OS=Zea mays GN=LOC100281182	4	432.218	-0.24089	31.215	yes	NA	NA	NA	NA	NA	NA
944	ACEMFILELTHR	B6SII8;K7V395;B6UA50	B6SII8	CCAAT-HAP5 transcription factor OS=Zea mays GN=magi42672	3	512.583	0.19256	108.98	yes	1.271	1.043	0.906	0.737	1.07	0.973
945	ACEMFILELTHR	B6SII8;K7V395;B6UA50	B6SII8	CCAAT-HAP5 transcription factor OS=Zea mays GN=magi42672	3	507.251	0.93365	115.33	yes	0.965	0.91	1.455	0.765	0.825	1.079
946	ACESPDYIK	Q41807;C0PN58;Q41808;Q41874;B4F9R1;K7UU23;A0A096RB32	Q41807	Tubulin gamma-1 chain OS=Zea mays GN=TUBG1	2	541.745	-1.2106	91.867	yes	0.828	1.05	0.92	0.909	1.313	0.979
947	ACESQAEPLK	A0A096U8U9;A0A096U8U8	A0A096U8U9	Uncharacterized protein OS=Zea mays GN=Zm.13856	2	566.769	-1.949	109.72	yes	0.902	1.042	1.044	0.963	1.164	0.885
948	ACESQAEPLK	A0A096U8U9;A0A096U8U8	A0A096U8U9	Uncharacterized protein OS=Zea mays GN=Zm.13856	3	378.182	-0.51123	83.862	yes	0.843	0.924	1.055	0.942	1.168	1.068
949	ACFDAAK	C0PHD8;A0A096S5B9	C0PHD8	Uncharacterized protein OS=Zea mays GN=Zm.1351	2	391.679	-2.4626	100.19	yes	0.826	1.03	1.048	1.076	1.071	0.949
950	ACFSQDAVNK	A0A096PIQ2	A0A096PIQ2	Uncharacterized protein (Fragment) OS=Zea mays	2	570.261	-1.8096	100.93	yes	NA	NA	NA	NA	NA	NA
951	ACGASASDAASTADKQQ	C0PN73	C0PN73	Uncharacterized protein OS=Zea mays GN=ZEAMMB73_173232	3	546.906	-2.9064	85.493	yes	NA	NA	NA	NA	NA	NA
952	ACGAVIVNRPEELQESDVGTGAGLFEVK	C0PL01	C0PL01	T-complex protein 1 subunit gamma OS=Zea mays GN=ZEAMMB73_265885	4	737.122	-0.038321	131.04	yes	0.988	0.964	0.992	1.003	1.157	0.896
953	ACGAVIVNRPEELQESDVGTR	A0A096R0C8;A0A096R0D2	A0A096R0C8	T-complex protein 1 subunit gamma OS=Zea mays GN=Zm.19820	4	575.788	-0.67041	91.64	yes	NA	NA	NA	NA	NA	NA
954	ACGAVIVNRPEELQESDVGTR	A0A096R0C8;A0A096R0D2	A0A096R0C8	T-complex protein 1 subunit gamma OS=Zea mays GN=Zm.19820	3	767.381	-1.3898	107.41	yes	0.984	1.033	0.907	0.972	1.168	0.937
955	ACGITIAR	C0HGZ0;A0A096RDI1;A0A096RDI0	C0HGZ0	Putative argonaute family protein OS=Zea mays GN=LOC100381552	2	431.234	0	98.523	no	NA	NA	NA	NA	NA	NA
956	ACGITIAR	C0HGZ0;A0A096RDI1;A0A096RDI0	C0HGZ0	Putative argonaute family protein OS=Zea mays GN=LOC100381552	2	431.234	0.12512	116.73	no	0.923	1.096	1.098	0.919	1.183	0.781
957	ACGTIAADEK	B6UI69	B6UI69	Acyl-desaturase OS=Zea mays GN=cl27608_1	2	518.242	-1.738	126.19	yes	0.833	1.044	1.028	0.666	1.456	0.973
958	ACGVSVAPK	A0A096SCP7;A0A096SCP6;C0PF24	A0A096SCP7	Uncharacterized protein OS=Zea mays GN=LOC100383316	2	444.734	-1.2599	111.46	yes	0.755	1.117	1.047	0.981	1.083	1.017
959	ACGVTRPVIACSVTSNEGSQLK	B6SIP0;K7VK76;B6ST17;B4FMS0;B6TBE1	B6ST17	NHP2-like protein 1 OS=Zea mays GN=LOC100282785	4	584.294	-1.2318	104.18	no	NA	NA	NA	NA	NA	NA
960	ACGVTRPVIACSVTSNEGSQLK	B6SIP0;K7VK76;B6ST17;B4FMS0;B6TBE1	B6ST17	NHP2-like protein 1 OS=Zea mays GN=LOC100282785	3	778.723	-1.6897	128.29	no	0.975	1.142	0.907	0.933	1.025	1.018
961	ACGVTRPVIACSVTSNEGSQLK	B6SIP0;K7VK76;B6ST17;B4FMS0;B6TBE1	B6ST17	NHP2-like protein 1 OS=Zea mays GN=LOC100282785	5	467.637	-0.37661	133.16	no	0.94	1.074	0.927	1.006	1.07	0.983
962	ACIADDGAERPWK	K7TZS8;K7UYK8;K7U7N7;K7U3I9	K7TZS8	Carbamoyl-phosphate synthase small chain OS=Zea mays GN=pco072185	3	496.902	-1.155	55.258	yes	NA	NA	NA	NA	NA	NA
963	ACIAHAGR	K7U1S1;O04709;K7V0N2	K7U1S1	Lysine-ketoglutarate reductase/saccharopine dehydrogenase1 OS=Zea mays GN=Zm.476	3	285.813	-1.1578	99.139	yes	0.848	0.825	0.894	1.245	0.985	1.203
964	ACIETGLK	C4IZQ7;B4FZ50	C4IZQ7	Uncharacterized protein OS=Zea mays GN=LOC100192804	2	446.234	-0.95833	96.948	yes	0.888	1.004	0.906	0.999	1.145	1.058
965	ACIIEQEPQEFNQFLTK	C0HF97;A0A096SAB1;A0A096SAB3	C0HF97	ATP-dependent DNA helicase 2 subunit KU80 OS=Zea mays GN=Zm.26576	3	699.01	-0.86348	113.11	yes	0.864	0.982	0.946	0.966	1.374	0.867
966	ACIVFFDEVDAIGGAR	B4FQJ6;A0A096RS36;A0A096RS39	B4FQJ6	Uncharacterized protein OS=Zea mays GN=LOC100272769	3	580.619	0.11836	119.62	yes	0.861	0.859	1.137	0.983	0.979	1.181
967	ACIVFFDEVDAIGGAR	B4FQJ6;A0A096RS36;A0A096RS39	B4FQJ6	Uncharacterized protein OS=Zea mays GN=LOC100272769	2	870.425	-0.71935	135.47	yes	1.141	1.117	0.863	0.967	1.093	0.82
968	ACLAVSDTCKK	B4F9T2	B4F9T2	Senescence-associated protein 5 OS=Zea mays GN=Zm.9494	3	418.206	-0.71706	74.841	yes	1.009	0.959	1.133	1.046	0.904	0.949
969	ACLDFLDK	B6T8Q5	B6T8Q5	T-complex protein 1 subunit zeta OS=Zea mays GN=LOC100193477	2	491.239	-1.0676	97.431	yes	0.971	0.955	0.875	0.889	1.446	0.863
970	ACLDFLDK	B6T8Q5	B6T8Q5	T-complex protein 1 subunit zeta OS=Zea mays GN=LOC100193477	3	327.829	0.35758	81.191	yes	0.899	0.898	0.968	0.873	1.468	0.895
971	ACLDFLDKFK	B6T8Q5	B6T8Q5	T-complex protein 1 subunit zeta OS=Zea mays GN=LOC100193477	4	314.914	1.627	79.148	yes	NA	NA	NA	NA	NA	NA
972	ACLDFQTK	A0A096QZW8;A0A096QZW9;B4F8X9;A0A096QZX2;A0A096QZX0	A0A096QZW8	Uncharacterized protein OS=Zea mays GN=LOC100191475	2	491.737	1.063	93.649	yes	1.021	0.937	1.006	1.032	1.079	0.925
973	ACLEEHLEDK	A0A096TM17	A0A096TM17	Uncharacterized protein OS=Zea mays GN=Zm.23630	3	415.192	0	57.785	yes	NA	NA	NA	NA	NA	NA
974	ACNALLLK	A0A096QC57;A0A096PVG9	A0A096QC57	Uncharacterized protein OS=Zea mays GN=Zm.122344	2	451.76	1.7808	130.27	no	1.019	0.904	0.996	0.928	1.151	1.001
975	ACNFASGLVK	A0A096R6P3;A0A096R6P4	A0A096R6P3	Uncharacterized protein OS=Zea mays GN=cl8873_1	2	533.771	0.022139	77.597	yes	NA	NA	NA	NA	NA	NA
976	ACNFSSGLIK	K7U6L3	K7U6L3	Uncharacterized protein (Fragment) OS=Zea mays GN=ZEAMMB73_401568	2	548.776	0.20976	88.338	yes	NA	NA	NA	NA	NA	NA
977	ACPFLFPFETR	A0A096TGS5;A0A096QLF3	A0A096QLF3	Uncharacterized protein OS=Zea mays GN=Zm.84476	2	692.84	0.61978	89.266	no	1.069	0.974	1.094	0.921	1.084	0.859
978	ACPGVVSCADIVALAAR	B6SIU4;K7USX8;K7UX82	B6SIU4	Peroxidase OS=Zea mays GN=Zm.79249	3	577.296	-0.43937	85.493	yes	1.157	0.845	0.931	1.044	1.001	1.021
979	ACPGVVSCADIVALAAR	B6SIU4;K7USX8;K7UX82	B6SIU4	Peroxidase OS=Zea mays GN=Zm.79249	2	865.44	-1.4717	82.837	yes	1.085	0.9	1.142	0.668	1.232	0.974
980	ACQCPECNCK	A0A096T4J5;A0A096T4J7;A0A096T4J8	A0A096T4J5	Uncharacterized protein OS=Zea mays GN=AY109995	3	442.828	-0.13755	98.044	yes	NA	NA	NA	NA	NA	NA
981	ACQCPECNCK	A0A096T4J5;A0A096T4J7;A0A096T4J8	A0A096T4J5	Uncharacterized protein OS=Zea mays GN=AY109995	2	663.738	-1.0411	49.3	yes	0.749	1.251	1.102	1.085	0.58	1.232
982	ACQEVIGYADTDVAEFVYK	B4F845	B4F845	Uncharacterized protein OS=Zea mays GN=Zm.95279	3	726.674	-0.46572	77.08	yes	NA	NA	NA	NA	NA	NA
983	ACQHLNFSR	B6SJQ9;C0PIN2;C0P4Z1;B4FMD6;B4FHT6;C0HDW9	B6SJQ9	RNA-binding protein cabeza OS=Zea mays GN=Zm.6369	2	566.769	-1.6552	84.054	no	1.158	0.934	0.951	0.978	1.279	0.699
984	ACQHLNFSR	B6SJQ9;C0PIN2;C0P4Z1;B4FMD6;B4FHT6;C0HDW9	B6SJQ9	RNA-binding protein cabeza OS=Zea mays GN=Zm.6369	3	378.182	-0.70963	47.706	no	NA	NA	NA	NA	NA	NA
985	ACQHLNFSR	B6SJQ9;C0PIN2;C0P4Z1;B4FMD6;B4FHT6;C0HDW9	B6SJQ9	RNA-binding protein cabeza OS=Zea mays GN=Zm.6369	2	566.769	-1.5344	75.387	no	1.247	0.916	0.941	0.981	1.321	0.594
986	ACQHLNFSR	B6SJQ9;C0PIN2;C0P4Z1;B4FMD6;B4FHT6;C0HDW9	B6SJQ9	RNA-binding protein cabeza OS=Zea mays GN=Zm.6369	3	378.182	-0.86464	72.607	no	1.254	0.983	0.863	0.999	1.211	0.69
987	ACSLGGCSASAVLK	A0A096SRC6	A0A096SRC6	Uncharacterized protein OS=Zea mays GN=Zm.17228	2	690.834	-2.7759	152	yes	1.17	1.046	1.04	0.792	1.068	0.885
988	ACSSAISSTAIDR	C0PNW8	C0PNW8	Uncharacterized protein OS=Zea mays GN=Zm.16736	2	669.82	-0.85524	205.96	yes	0.737	1.071	0.875	1.102	1.003	1.213
989	ACTAEIEK	B4FGK8;K7WEB1;B7ZZM7	B4FGK8	Eukaryotic translation initiation factor 2 alpha subunit OS=Zea mays GN=pco078161	2	461.221	-0.0071477	95.502	no	0.787	0.892	1.085	1.158	1.093	0.985
990	ACTDCVSAAASQLK	A0A096QTG8;C0PA90	A0A096QTG8	Uncharacterized protein OS=Zea mays GN=Zm.34438	2	741.34	-0.20272	133.48	no	1.218	0.907	1.126	0.691	1.019	1.038
991	ACTDPELVAAIVGNAK	A0A096QW82	A0A096QW82	Uncharacterized protein OS=Zea mays GN=Zm.85958	3	543.615	0.50481	107.46	yes	0.993	0.913	1.048	0.911	1.087	1.049
992	ACTVLLR	A0A096R0C8;A0A096R0D2;C0PL01	A0A096R0C8	T-complex protein 1 subunit gamma OS=Zea mays GN=Zm.19820	2	416.739	1.3491	73.039	no	1.067	0.928	0.909	0.94	1.164	0.992
993	ACVDPAPVIDGR	K7V6V5;K7VAL3;A0A096Q284;K7VMY5;A0A096Q282	K7V6V5	Uncharacterized protein OS=Zea mays GN=Zm.122770	2	635.316	-0.56929	89.189	yes	1.119	1.072	0.85	1.127	1.049	0.783
994	ACVEGCQK	B4FUL5;K7VHV2;B4FHP1	B4FUL5	Uncharacterized protein OS=Zea mays GN=LOC100273324	2	476.205	-2.7473	86.67	yes	0.793	1.028	1.074	0.994	1.089	1.022
995	ACVGLAPENNMILEYK	A1JUJ0;A0A0B4J3C4;Q9FPK7;K7VGP9;A0A096SLN9	A1JUJ0	Myo-inositol phosphate synthase OS=Zea mays GN=mips2	3	607.967	-0.91852	88.561	yes	NA	NA	NA	NA	NA	NA
996	ACVGLAPENNMILEYK	A1JUJ0;A0A0B4J3C4;Q9FPK7;K7VGP9;A0A096SLN9	A1JUJ0	Myo-inositol phosphate synthase OS=Zea mays GN=mips2	2	911.447	-1.3109	129.38	yes	0.84	1.354	0.86	0.707	1	1.238
997	ACYECLR	P00874;A0A096TUU6	P00874	Ribulose bisphosphate carboxylase large chain OS=Zea mays GN=rbcL	2	486.207	-0.80026	74.439	yes	0.821	1.081	0.932	1.173	1.123	0.87
998	ACYGVLR	K7TT73;K7URK7;C0HE21;B4FHH2;A0A096RGC2;B6TB97;K7THR2	B6TB97	40S ribosomal protein S3 OS=Zea mays GN=TIDP2739	2	419.716	-0.99037	85.306	no	NA	NA	NA	NA	NA	NA
999	ADAAGSSDLYNAYKGPEEK	A0A096SKE2;A0A096SKE3	A0A096SKE2	Uncharacterized protein OS=Zea mays GN=Zm.21995	3	662.641	-1.5156	44.391	no	0.913	1.024	1.116	0.945	0.946	1.057
1000	ADAALAR	A0A096SRK4;K7VHC3	A0A096SRK4	Uncharacterized protein OS=Zea mays GN=Zm.84308	2	344.193	-1.0672	71.342	yes	NA	NA	NA	NA	NA	NA
1001	ADACVAVAGGR	C0P7W9;B4F9C6	C0P7W9	Xyloglucan endotransglucosylase/hydrolase OS=Zea mays GN=LOC100191584	2	523.756	-0.8075	97.734	yes	0.972	1.034	0.918	1.018	1.166	0.891
1002	ADADFFK	A0A096TRS9;A0A096TRS8	A0A096TRS9	Uncharacterized protein OS=Zea mays GN=Zm.155603	2	407.193	0.66434	73.248	yes	0.952	0.958	1.12	0.898	1.061	1.011
1003	ADADGAIVGASGAR	A0A096PLW5	A0A096PLW5	Uncharacterized protein OS=Zea mays GN=Zm.27940	2	615.807	-2.3564	129.17	yes	0.809	0.989	1.096	0.74	1.008	1.357
1004	ADADVLK	K7UYM2;A0A096RKR6	K7UYM2	Putative XH domain family protein OS=Zea mays GN=Zm.36706	2	366.2	0.09916	83.206	no	0.81	1.096	0.999	0.78	1.155	1.161
1005	ADAEVATVVGHEVGHAIAR	B8A019;A0A096RE86	B8A019	Uncharacterized protein OS=Zea mays GN=TIDP3584	4	476.251	1.6292	66.152	yes	NA	NA	NA	NA	NA	NA
1006	ADAEVKPK	A0A096QDA5	A0A096QDA5	Uncharacterized protein OS=Zea mays GN=Zm.95419	3	286.496	-0.88063	60.436	yes	0.87	1.01	0.98	1.028	1.038	1.074
1007	ADAFFIPR	A0A096QT10	A0A096QT10	Uncharacterized protein OS=Zea mays GN=cl23032_-2	2	468.751	-0.29967	60.436	yes	NA	NA	NA	NA	NA	NA
1008	ADAFLNIFER	A0A096RAD6;B4FY98	A0A096RAD6	Uncharacterized protein OS=Zea mays GN=LOC100281038	2	598.309	-1.3667	80.69	yes	0.933	1.119	0.981	0.827	0.981	1.158
1009	ADAGPTESASASVSTDKNR	K7UTA2	K7UTA2	Uncharacterized protein OS=Zea mays GN=ZEAMMB73_828824	3	621.961	-1.3302	158.45	yes	0.963	0.808	1.172	0.688	0.916	1.452
1010	ADAILEK	A0A096RCW2	A0A096RCW2	Uncharacterized protein OS=Zea mays GN=Zm.98066	2	380.216	-0.53785	80.438	yes	NA	NA	NA	NA	NA	NA
1011	ADALMLSGESAMGR	A0A096R629;B4FEC3;B7ZXH0	B4FEC3	Pyruvate kinase OS=Zea mays GN=Zm.95664	2	704.832	-1.0792	81.632	no	0.805	0.759	1.005	0.74	1.606	1.086
1012	ADALMLSGESAMGR	A0A096R629;B4FEC3;B7ZXH0	B4FEC3	Pyruvate kinase OS=Zea mays GN=Zm.95664	3	470.223	0.33908	74.475	no	NA	NA	NA	NA	NA	NA
1013	ADALMLSGESAMGRYPEK	A0A096R629	A0A096R629	Pyruvate kinase OS=Zea mays GN=Zm.4831	3	642.641	-1.2643	38.996	yes	1.051	0.996	1.032	0.965	0.902	1.055
1014	ADALNWGK	A0A096Q8E7;A0A096Q8E8	A0A096Q8E7	Phenylalanine ammonia-lyase OS=Zea mays GN=LOC100273579	2	437.725	-0.60595	68.224	yes	NA	NA	NA	NA	NA	NA
1015	ADANVMNVSFGK	K7UT89	K7UT89	Putative jumonji-like transcription factor family protein OS=Zea mays GN=Zm.23445	2	626.803	-1.6609	109.83	yes	NA	NA	NA	NA	NA	NA
1016	ADAPDAPPK	K7UV01	K7UV01	Uncharacterized protein OS=Zea mays GN=Zm.84260	2	441.222	-2.0773	62.463	yes	0.746	0.711	1.144	1.182	1.102	1.116
1017	ADAPDAPPKR	K7UV01	K7UV01	Uncharacterized protein OS=Zea mays GN=Zm.84260	3	346.517	0.086112	48.981	yes	0.816	0.626	1.117	1.255	1.018	1.168
1018	ADAPLNVK	A0A096T8V4	A0A096T8V4	Uncharacterized protein OS=Zea mays GN=pco133868b	2	414.235	-1.3887	76.064	yes	NA	NA	NA	NA	NA	NA
1019	ADASAAASELDGLPR	B4FWP6	B4FWP6	Uncharacterized protein OS=Zea mays GN=cl9052_1	2	722.357	-1.9916	123.02	yes	0.909	1.036	1.035	0.912	1.126	0.982
1020	ADASLGVLGGASILPTR	A0A096RXU2;A0A096RXU3	A0A096RXU2	Uncharacterized protein OS=Zea mays GN=LOC100383056	3	533.302	-1.422	79.86	yes	NA	NA	NA	NA	NA	NA
1021	ADAYRPADQPPK	B6SUI6	B6SUI6	Pto kinase interactor 1 OS=Zea mays GN=Zm.16839	3	443.558	-0.92334	39.016	yes	NA	NA	NA	NA	NA	NA
1022	ADAYRPSDQPPKGPQPVK	B6TJX6;K7U163;K7UG80	B6TJX6	Pto kinase interactor 1 OS=Zea mays GN=Zm.120436	5	391.006	0.88628	49.537	yes	NA	NA	NA	NA	NA	NA
1023	ADAYRPSR	A0A096SNK7	A0A096SNK7	Uncharacterized protein OS=Zea mays GN=LOC100273768	3	312.495	0.21784	41.876	yes	NA	NA	NA	NA	NA	NA
1024	ADCLDDLAFAIMHEMSK	B4F932;K7VKM2	K7VKM2	Peptidase beta subunit OS=Zea mays GN=Zm.5860	3	661.627	-1.479	80.361	no	0.918	0.912	1.071	0.888	1.092	1.119
1025	ADCLDDLAFAIMHEMSK	B4F932;K7VKM2	K7VKM2	Peptidase beta subunit OS=Zea mays GN=Zm.5860	3	661.627	-1.3924	92.773	no	1.002	0.845	0.956	1.05	1.067	1.081
1026	ADCLDDLAFAIMHEMSK	B4F932;K7VKM2	K7VKM2	Peptidase beta subunit OS=Zea mays GN=Zm.5860	3	661.627	-0.24499	143.67	no	1.09	1.022	0.847	1.01	1.055	0.977
1027	ADCLDDLAFAIMHEMSK	B4F932;K7VKM2	K7VKM2	Peptidase beta subunit OS=Zea mays GN=Zm.5860	3	661.627	-0.68203	63.681	no	1.133	0.929	0.963	0.888	1.049	1.038
1028	ADCLDDLAFAIMHEMSK	B4F932;K7VKM2	K7VKM2	Peptidase beta subunit OS=Zea mays GN=Zm.5860	3	656.295	1.2037	105.28	no	1.025	0.896	0.908	0.989	1.095	1.087
1029	ADCVIHTHKEEDLY	A0A096RP94;P94044	A0A096RP94	Uncharacterized protein OS=Zea mays GN=pco072676(750)	4	433.202	-0.5271	86.803	yes	1.123	1.058	1.051	0.842	0.93	0.995
1030	ADCVIHTHKEEDLY	A0A096RP94;P94044	A0A096RP94	Uncharacterized protein OS=Zea mays GN=pco072676(750)	3	577.267	-1.3389	91.812	yes	1.165	0.917	1.287	0.703	0.885	1.042
1031	ADDAAAISYQLTPASR	B1P123	B1P123	TRIBOA-glucoside O-methyltransferase BX7 OS=Zea mays GN=BX7	2	825.41	-1.1385	110.12	yes	0.808	0.769	1.112	0.793	1.575	0.943
1032	ADDAAAISYQLTPASR	B1P123	B1P123	TRIBOA-glucoside O-methyltransferase BX7 OS=Zea mays GN=BX7	2	825.41	-0.049411	63.691	yes	1.014	0.969	0.934	0.826	1.301	0.957
1033	ADDAAHFLDVIR	K7TI14;A0A096RSY5;A0A096RSY6;A0A096TK78	K7TI14	Clathrin heavy chain OS=Zea mays GN=Zm.25638	3	448.23	1.4632	89.301	yes	1.165	1.01	1.037	0.853	1.064	0.872
1034	ADDAAHFLDVIR	K7TI14;A0A096RSY5;A0A096RSY6;A0A096TK78	K7TI14	Clathrin heavy chain OS=Zea mays GN=Zm.25638	2	671.841	0.69733	48.568	yes	1.091	0.766	1.022	0.99	1.174	0.957
1035	ADDAAHFLDVIR	K7TI14;A0A096RSY5;A0A096RSY6;A0A096TK78	K7TI14	Clathrin heavy chain OS=Zea mays GN=Zm.25638	3	448.23	0.89555	78.324	yes	NA	NA	NA	NA	NA	NA
1036	ADDAVYDELVK	A0A096U122;A0A096T5J6	A0A096U122	Uncharacterized protein OS=Zea mays	2	619.301	-1.7925	107.09	yes	0.897	0.826	0.946	0.963	1.198	1.17
1037	ADDDIYLRPDR	A0A096S5C3;K7W6E1;A0A096S5C4;B6UBH3	A0A096S5C3	Uncharacterized protein OS=Zea mays GN=Zm.85018	3	450.221	-0.021134	65.179	yes	0.938	0.927	1.111	0.896	1.074	1.055
1038	ADDDYDYLFK	B6TX62;K7VDI4;K7UXF3	B6TX62	Ras-related protein Rab11B OS=Zea mays GN=LOC100272710	2	632.772	-0.51821	108.7	yes	1.022	0.975	1.029	1.098	1.02	0.856
1039	ADDDYDYLFK	B6TX62;K7VDI4;K7UXF3	B6TX62	Ras-related protein Rab11B OS=Zea mays GN=LOC100272710	3	422.184	-1.034	70.028	yes	NA	NA	NA	NA	NA	NA
1040	ADDDYDYLFK	B6TX62;K7VDI4;K7UXF3	B6TX62	Ras-related protein Rab11B OS=Zea mays GN=LOC100272710	2	632.772	-2.3046	83.862	yes	0.827	1.078	0.948	1.027	1.002	1.119
1041	ADDDYDYLFK	B6TX62;K7VDI4;K7UXF3	B6TX62	Ras-related protein Rab11B OS=Zea mays GN=LOC100272710	2	632.772	-2.4018	90.05	yes	NA	NA	NA	NA	NA	NA
1042	ADDFASPLK	A0A0B4J3K6	A0A0B4J3K6	Uncharacterized protein OS=Zea mays GN=Zm.85346	2	482.243	-1.4883	68.847	yes	0.791	0.827	1.077	1.301	1.26	0.745
1043	ADDGSDTVTFMFESPK	Q43266;Q9SAQ3;B4FGB1	Q43266	Proliferating cell nuclear antigen OS=Zea mays GN=PCNA	3	588.254	0.22558	66.246	no	NA	NA	NA	NA	NA	NA
1044	ADDGSDTVTFMFESPK	Q43266;Q9SAQ3;B4FGB1	Q43266	Proliferating cell nuclear antigen OS=Zea mays GN=PCNA	3	588.254	0.087702	103.79	no	0.925	0.904	0.955	0.921	1.284	1.009
1045	ADDGSDTVTFMFESPK	Q43266;Q9SAQ3;B4FGB1	Q43266	Proliferating cell nuclear antigen OS=Zea mays GN=PCNA	2	881.877	0.17582	50.305	no	0.869	0.871	0.856	0.936	1.565	0.903
1046	ADDGSDTVTFMFESPK	Q43266;Q9SAQ3;B4FGB1	Q43266	Proliferating cell nuclear antigen OS=Zea mays GN=PCNA	3	582.922	-0.62438	137.8	no	0.912	0.791	0.78	0.886	1.692	0.939
1047	ADDGSDTVTFMFESPK	Q43266;Q9SAQ3;B4FGB1	Q43266	Proliferating cell nuclear antigen OS=Zea mays GN=PCNA	2	873.88	-0.71521	184	no	0.808	0.817	0.83	0.974	1.602	0.969
1048	ADDGSDTVTFMFESPKQDK	Q43266;Q9SAQ3;B4FGB1	Q43266	Proliferating cell nuclear antigen OS=Zea mays GN=PCNA	3	711.981	-0.22164	60.949	no	0.998	1.101	1.138	1.221	0.415	1.127
1049	ADDGSDTVTFMFESPKQDK	Q43266;Q9SAQ3;B4FGB1	Q43266	Proliferating cell nuclear antigen OS=Zea mays GN=PCNA	3	706.649	-2.6368	168.64	no	1.072	1.134	1.227	1.145	0.331	1.09
1050	ADDGTAAEAFSSLFQSALSK	K7UZT9	K7UZT9	Adaptin region family protein OS=Zea mays GN=pco149758	3	672.657	0.44307	129.11	yes	0.887	0.903	0.834	0.87	1.477	1.029
1051	ADDGTKPLKESVEAR	C4JC55;K7VXS8	C4JC55	RNA binding protein OS=Zea mays GN=LOC100285586	4	404.713	-0.062372	46.249	yes	NA	NA	NA	NA	NA	NA
1052	ADDGTKPLKESVEAR	C4JC55;K7VXS8	C4JC55	RNA binding protein OS=Zea mays GN=LOC100285586	2	808.418	-1.3215	62.861	yes	0.999	0.972	0.93	0.868	0.882	1.348
1053	ADDIVLATYLK	B6TRN9	B6TRN9	Sulfotransferase OS=Zea mays GN=LOC100284251	2	611.34	-0.67103	117.79	yes	1.095	0.972	0.959	0.762	1.282	0.929
1054	ADDIVLATYLK	B6TRN9	B6TRN9	Sulfotransferase OS=Zea mays GN=LOC100284251	3	407.896	0.77354	108.7	yes	0.951	1.057	1.077	0.804	1.153	0.958
1055	ADDRDAVGCAASVNR	B4FA34;C0P557	B4FA34	Uncharacterized protein OS=Zea mays GN=LOC100191771	3	526.243	-0.32859	157.74	yes	0.74	1.377	1.032	0.877	0.999	0.975
1056	ADDTMNLGGIK	C4J009;A0A096QVG4	C4J009	Uncharacterized protein OS=Zea mays GN=LOC100285971	2	567.777	-1.7453	114.72	yes	0.914	0.821	1.131	1.197	1.156	0.781
1057	ADDVIGPEVEK	A0A096RD23;A0A096RD24;K7V106	A0A096RD23	Phosphoglycerate kinase OS=Zea mays GN=Zm.86164	2	586.296	-2.0424	95.417	no	1.028	1.04	0.952	0.859	1.046	1.074
1058	ADDVIGPEVEK	A0A096RD23;A0A096RD24;K7V106	A0A096RD23	Phosphoglycerate kinase OS=Zea mays GN=Zm.86164	3	391.2	-0.84196	75.819	no	NA	NA	NA	NA	NA	NA
1059	ADDVIGPEVEK	A0A096RD23;A0A096RD24;K7V106	A0A096RD23	Phosphoglycerate kinase OS=Zea mays GN=Zm.86164	2	586.296	-1.8585	98.105	no	1.069	0.943	1.031	0.917	1.158	0.881
1060	ADDVIGPEVEK	A0A096RD23;A0A096RD24;K7V106	A0A096RD23	Phosphoglycerate kinase OS=Zea mays GN=Zm.86164	3	391.2	-0.51381	75.819	no	NA	NA	NA	NA	NA	NA
1061	ADDVPLPVR	B6SRJ5	B6SRJ5	Bifunctional 3-phosphoadenosine 5-phosphosulfate synthetase 2 OS=Zea mays GN=Zm.28114	2	491.272	0.7407	68.371	yes	NA	NA	NA	NA	NA	NA
1062	ADDVPLSWR	C0P6J3;C0PFQ7;A0A096QMQ7;A0A096QMQ6	C0PFQ7	Uncharacterized protein OS=Zea mays GN=Zm.95122	2	529.767	-0.007177	91.636	no	NA	NA	NA	NA	NA	NA
1063	ADDVVLYK	B6T1C9;C0PKE3;K7VQH3	B6T1C9	Acyl-protein thioesterase 2 OS=Zea mays GN=LOC100192559	2	461.748	-0.6827	97.431	yes	1.106	1.005	1.008	0.87	1.102	0.908
1064	ADDVVLYK	B6T1C9;C0PKE3;K7VQH3	B6T1C9	Acyl-protein thioesterase 2 OS=Zea mays GN=LOC100192559	2	461.748	0.71786	85.676	yes	1.031	1.039	0.933	0.896	1.071	1.029
1065	ADEAAAAAGSK	B6TQ36	B6TQ36	Pyruvate dehydrogenase E1 component subunit beta OS=Zea mays GN=Zm.84918	2	481.233	-1.3541	122.39	yes	0.758	1.056	1.09	0.909	1.074	1.113
1066	ADEAAAAAGSK	B6TQ36	B6TQ36	Pyruvate dehydrogenase E1 component subunit beta OS=Zea mays GN=Zm.84918	3	321.158	-0.043121	73.632	yes	0.755	1.022	1.058	0.919	1.101	1.145
1067	ADEAAAAAGSK	B6TQ36	B6TQ36	Pyruvate dehydrogenase E1 component subunit beta OS=Zea mays GN=Zm.84918	2	481.233	-0.66171	133.32	yes	0.724	1.011	1.174	0.916	1.124	1.051
1068	ADEADALKR	K7UXM2;A0A096S6Y0	K7UXM2	Uncharacterized protein OS=Zea mays GN=LOC100279216	3	330.173	0.71405	51.445	no	0.684	0.844	0.96	0.899	1.62	0.993
1069	ADEADDWGATK	K7TU70;A0A096SS43	K7TU70	Eukaryotic translation initiation factor 4B OS=Zea mays GN=LOC100284982	2	589.752	-1.9092	105.65	no	1.022	0.773	0.93	0.931	1.274	1.07
1070	ADEADDWGATK	K7TU70;A0A096SS43	K7TU70	Eukaryotic translation initiation factor 4B OS=Zea mays GN=LOC100284982	2	589.752	-0.9978	98.105	no	0.885	0.781	1.08	0.904	1.294	1.055
1071	ADEALFGK	K7TQ02;C0PFW0;K7UAS3;B4FDB2	K7TQ02	Uncharacterized protein OS=Zea mays GN=LOC100381675	2	425.719	-0.56145	97.431	yes	NA	NA	NA	NA	NA	NA
1072	ADEAYCLTVR	B4F9U9;A0A096PRH5;A0A096PRH6	B4F9U9	Uncharacterized protein OS=Zea mays GN=LOC100272926	2	599.282	-0.44365	70.942	yes	NA	NA	NA	NA	NA	NA
1073	ADEFIVKK	Q5EUD6;B4FQR6	Q5EUD6	Protein disulfide isomerase OS=Zea mays GN=PDIL2-2	3	317.183	0.54284	83.206	yes	1.047	1.071	1.095	1.091	0.668	1.027
1074	ADEFIVKK	Q5EUD6;B4FQR6	Q5EUD6	Protein disulfide isomerase OS=Zea mays GN=PDIL2-2	3	317.183	1.9279	41.448	yes	NA	NA	NA	NA	NA	NA
1075	ADEFLALLK	Q9AXT8;K7TNK0;A0A096PT00;Q8LPU5;Q9ARI6	Q9AXT8	DNA (cytosine-5)-methyltransferase 1 OS=Zea mays GN=MET2A	2	510.292	-1.0154	109.66	no	NA	NA	NA	NA	NA	NA
1076	ADEFLALLK	Q9AXT8;K7TNK0;A0A096PT00;Q8LPU5;Q9ARI6	Q9AXT8	DNA (cytosine-5)-methyltransferase 1 OS=Zea mays GN=MET2A	3	340.531	-0.019572	66.27	no	0.954	1.104	1.128	0.493	1.396	0.924
1077	ADEFLALLK	Q9AXT8;K7TNK0;A0A096PT00;Q8LPU5;Q9ARI6	Q9AXT8	DNA (cytosine-5)-methyltransferase 1 OS=Zea mays GN=MET2A	2	510.292	-1.4325	109.66	no	1.041	1.043	1.073	0.54	1.488	0.815
1078	ADEFLALLK	Q9AXT8;K7TNK0;A0A096PT00;Q8LPU5;Q9ARI6	Q9AXT8	DNA (cytosine-5)-methyltransferase 1 OS=Zea mays GN=MET2A	3	340.531	-0.1457	70.816	no	0.968	1.079	1.015	0.638	1.427	0.873
1079	ADEGFSATVR	B4G0K5;C4J722;P80610	B4G0K5	Uncharacterized protein OS=Zea mays GN=LOC100274379	2	526.754	-1.9854	154.05	yes	0.97	0.98	0.913	1.013	1.089	1.034
1080	ADEGFSATVR	B4G0K5;C4J722;P80610	B4G0K5	Uncharacterized protein OS=Zea mays GN=LOC100274379	2	526.754	-1.8103	107.55	yes	0.905	0.983	0.927	1.094	1.078	1.015
1081	ADEGFSATVR	B4G0K5;C4J722;P80610	B4G0K5	Uncharacterized protein OS=Zea mays GN=LOC100274379	3	351.505	-0.99511	107.55	yes	NA	NA	NA	NA	NA	NA
1082	ADEGFSATVR	B4G0K5;C4J722;P80610	B4G0K5	Uncharacterized protein OS=Zea mays GN=LOC100274379	2	526.754	-1.0873	94.692	yes	1.051	0.985	1.057	0.963	0.992	0.952
1083	ADEGFSATVR	B4G0K5;C4J722;P80610	B4G0K5	Uncharacterized protein OS=Zea mays GN=LOC100274379	2	526.754	-1.6385	76.416	yes	NA	NA	NA	NA	NA	NA
1084	ADEGFSATVR	B4G0K5;C4J722;P80610	B4G0K5	Uncharacterized protein OS=Zea mays GN=LOC100274379	2	526.754	-0.62224	89.827	yes	NA	NA	NA	NA	NA	NA
1085	ADEGFSATVR	B4G0K5;C4J722;P80610	B4G0K5	Uncharacterized protein OS=Zea mays GN=LOC100274379	2	526.754	1.8417	99.568	yes	0.937	0.953	0.918	1.063	1.182	0.948
1086	ADEGFSATVR	B4G0K5;C4J722;P80610	B4G0K5	Uncharacterized protein OS=Zea mays GN=LOC100274379	2	526.754	2.7643	112.71	yes	0.817	1.05	1.116	1.018	0.944	1.054
1087	ADEGFSATVR	B4G0K5;C4J722;P80610	B4G0K5	Uncharacterized protein OS=Zea mays GN=LOC100274379	2	526.754	-1.1376	123.38	yes	NA	NA	NA	NA	NA	NA
1088	ADEHVDVTNPATQEVVSR	A0A096PQJ8	A0A096PQJ8	Uncharacterized protein OS=Zea mays GN=pco061337	3	656.32	-0.59687	124.84	yes	0.98	1.075	0.951	0.956	1.077	0.962
1089	ADEHVDVTNPATQEVVSR	A0A096PQJ8	A0A096PQJ8	Uncharacterized protein OS=Zea mays GN=pco061337	2	983.977	-1.3539	80.585	yes	0.797	0.841	1.063	0.927	1.346	1.025
1090	ADEKELIGK	A0A096RU40;B6U0S1;K7VQ65	B6U0S1	Elongation factor 2 OS=Zea mays GN=LOC100272648	3	334.854	-0.99013	77.662	no	1.104	1.147	0.935	0.996	0.932	0.886
1091	ADEKELIGK	A0A096RU40;B6U0S1;K7VQ65	B6U0S1	Elongation factor 2 OS=Zea mays GN=LOC100272648	2	501.777	-2.6245	108.7	no	1.071	1.139	0.998	0.962	0.963	0.867
1092	ADEKELIGK	A0A096RU40;B6U0S1;K7VQ65	B6U0S1	Elongation factor 2 OS=Zea mays GN=LOC100272648	3	334.854	0.77367	67.334	no	1.098	0.978	1.045	0.941	1.023	0.915
1093	ADELETALMEMVK	A0A096RGX4;K7VWC1;A0A096RHW6;A0A096RHW5	A0A096RGX4	Uncharacterized protein OS=Zea mays	2	740.357	0.19334	157.86	no	1.063	1.059	0.986	0.809	1.054	1.027
1094	ADELPIIWEHNR	B4FM65;K7VAZ5	B4FM65	Uncharacterized protein OS=Zea mays GN=LOC100303788	3	498.256	2.009	84.169	yes	0.935	0.902	1.188	0.782	1.137	1.057
1095	ADEMAQIFR	K7VMA9	K7VMA9	30S ribosomal protein S1 OS=Zea mays GN=pco138567b	2	540.761	-0.55497	58.699	yes	NA	NA	NA	NA	NA	NA
1096	ADESNSPSVAVFK	A0A096TH16;A0A096TH17;B4FIQ1	A0A096TH16	Ubiquitin carboxyl-terminal hydrolase OS=Zea mays GN=LOC100216580	2	675.83	-1.4105	50.088	yes	0.83	0.921	1.002	0.697	1.028	1.521
1097	ADEWLEVAR	B4FUY7	B4FUY7	Uncharacterized protein OS=Zea mays GN=LOC100273362	2	544.772	-0.14467	92.428	yes	NA	NA	NA	NA	NA	NA
1098	ADEWNVNK	A0A096QFH2;B4FRD1	A0A096QFH2	Uncharacterized protein OS=Zea mays GN=pco091249(431)	2	488.23	0.14042	57.59	yes	NA	NA	NA	NA	NA	NA
1099	ADEYGGSLSNR	Q49HD7;B8A1D8	Q49HD7	12-oxo-phytodienoic acid reductase OS=Zea mays GN=OPR8	2	584.765	-1.3939	89.805	yes	0.988	0.895	0.979	0.849	1.282	1.006
1100	ADFAETYSDAK	B6U208	B6U208	Uncharacterized protein OS=Zea mays GN=IDP1944	2	609.27	-0.73407	127.17	yes	0.932	0.97	0.882	0.986	0.896	1.333
1101	ADFANMMNPGSR	K7VZV8;K7VIK7	K7VZV8	Putative RNA-binding zinc finger family protein OS=Zea mays GN=Zm.96437	2	655.784	-0.80257	54.09	yes	0.957	0.98	1.052	1.044	0.979	0.989
1102	ADFAPYLAAVSDPFAR	A0A096SAB9;K7UHB3	A0A096SAB9	Uncharacterized protein OS=Zea mays	3	570.954	-1.0448	83.54	no	1.002	0.827	1.13	0.865	1.093	1.084
1103	ADFAPYLAAVSDPFAR	A0A096SAB9;K7UHB3	A0A096SAB9	Uncharacterized protein OS=Zea mays	2	855.928	-1.9656	55.011	no	NA	NA	NA	NA	NA	NA
1104	ADFASMMNPGSR	A0A096PRI1;A0A096PRI0	A0A096PRI1	Uncharacterized protein OS=Zea mays GN=LOC100384253	2	642.279	-0.83193	57.034	yes	NA	NA	NA	NA	NA	NA
1105	ADFDAHMAK	A0A096R942;B6TYJ4	A0A096R942	Uncharacterized protein OS=Zea mays GN=LOC100280800	3	341.152	-0.47668	47.603	yes	NA	NA	NA	NA	NA	NA
1106	ADFDAHMAK	A0A096R942;B6TYJ4	A0A096R942	Uncharacterized protein OS=Zea mays GN=LOC100280800	3	335.82	0.9645	56.258	yes	0.955	0.996	1.013	0.975	0.976	1.086
1107	ADFDAHMAK	A0A096R942;B6TYJ4	A0A096R942	Uncharacterized protein OS=Zea mays GN=LOC100280800	2	503.227	-0.59822	119.68	yes	0.988	1.025	0.993	0.999	0.933	1.063
1108	ADFGAVMDVLK	C0P6C5;A0A096RZ23;A0A096PP63	C0P6C5	Uncharacterized protein OS=Zea mays GN=cl891_1a	3	394.534	2.1177	54.259	yes	1.029	1.011	0.969	0.834	1.056	1.1
1109	ADFGAVMDVLK	C0P6C5;A0A096RZ23;A0A096PP63	C0P6C5	Uncharacterized protein OS=Zea mays GN=cl891_1a	2	591.297	0.19987	45.433	yes	0.952	1.026	1.087	0.959	0.93	1.045
1110	ADFGAVMDVLK	C0P6C5;A0A096RZ23;A0A096PP63	C0P6C5	Uncharacterized protein OS=Zea mays GN=cl891_1a	2	583.3	-0.20483	117.79	yes	0.955	1.073	0.972	0.9	1.058	1.042
1111	ADFGAVMDVLK	C0P6C5;A0A096RZ23;A0A096PP63	C0P6C5	Uncharacterized protein OS=Zea mays GN=cl891_1a	3	389.202	1.6381	86.014	yes	1.015	1.013	1.106	0.79	0.945	1.131
1112	ADFGAVMDVLKK	C0P6C5;A0A096RZ23;A0A096PP63	C0P6C5	Uncharacterized protein OS=Zea mays GN=cl891_1a	3	431.901	-0.73764	113.24	yes	NA	NA	NA	NA	NA	NA
1113	ADFGSVMDVLQK	B6THZ8	B6THZ8	Threonine synthase OS=Zea mays GN=LOC100283397	3	437.22	1.407	124.42	yes	0.878	1	0.983	0.975	1.115	1.049
1114	ADFITYYEDVNTK	B6TW11	B6TW11	Uncharacterized protein OS=Zea mays GN=IDP603	3	526.916	0.53865	154.28	yes	NA	NA	NA	NA	NA	NA
1115	ADFTGDEMFADFEPSPEAR	A0A096SMD4;A0A096SMD3	A0A096SMD4	Uncharacterized protein OS=Zea mays GN=Zm.20634	3	711.302	-0.40686	38.878	yes	NA	NA	NA	NA	NA	NA
1116	ADFVSNCRPTWVK	A0A096S5X6;B6T8C0	A0A096S5X6	Uncharacterized protein (Fragment) OS=Zea mays GN=LOC100276300	3	527.261	0.3087	41.621	yes	NA	NA	NA	NA	NA	NA
1117	ADFYNQPWVEDAVIR	A0A096QNE2	A0A096QNE2	Uncharacterized protein OS=Zea mays GN=LOC100382816	2	911.942	-1.2527	110.12	yes	0.853	0.896	1.047	0.968	1.137	1.099
1118	ADGAEYACK	K7V3X5;K7TMS2	K7V3X5	Putative calcium-dependent protein kinase family protein OS=Zea mays GN=Zm.15817	2	492.708	-1.031	75.509	no	0.854	1.118	0.828	0.928	1.165	1.107
1119	ADGAFIPFAHDFDISTVTTTVR	C0PD42;K7ULU3;K7TSE6;K7TWB5	C0PD42	Uncharacterized protein OS=Zea mays GN=LOC100383111	3	794.397	0.4781	81.144	yes	0.913	0.982	0.993	1.025	1.062	1.025
1120	ADGDDLVPEYLVK	A0A096PWF8;A0A096SCD2	A0A096PWF8	Uncharacterized protein OS=Zea mays GN=Zm.83083	2	717.362	-0.18871	83.204	yes	NA	NA	NA	NA	NA	NA
1121	ADGDLTIDEVKK	A0A096SMQ4;B4FRQ8;A0A096SMQ7	A0A096SMQ4	Uncharacterized protein OS=Zea mays GN=pco076728	2	652.341	-0.27089	87.719	yes	0.931	0.951	0.928	1.03	1.149	1.012
1122	ADGDMWMPCGPK	B8A2W9;K7UYI3;A0A096RCV8;A0A096RCV9	B8A2W9	Uncharacterized protein OS=Zea mays GN=LOC100283774	2	682.775	-0.60505	100.93	yes	1.033	1.094	0.961	0.961	0.994	0.957
1123	ADGEFTPTSVFR	A0A096QT00	A0A096QT00	Uncharacterized protein OS=Zea mays	2	663.82	-0.16276	48.513	yes	NA	NA	NA	NA	NA	NA
1124	ADGEFTPTSVFR	A0A096QT00	A0A096QT00	Uncharacterized protein OS=Zea mays	2	663.82	-0.21765	110.58	yes	NA	NA	NA	NA	NA	NA
1125	ADGETCK	B8A2B0;C0P7L5	B8A2B0	Uncharacterized protein OS=Zea mays GN=LOC100280169	2	390.663	-2.5324	81.296	yes	0.606	1.269	0.955	1.217	0.606	1.346
1126	ADGETCK	B8A2B0;C0P7L5	B8A2B0	Uncharacterized protein OS=Zea mays GN=LOC100280169	2	390.663	-1.858	81.296	yes	0.622	1.186	1.141	1.173	0.569	1.309
1127	ADGFAGVFPEHK	A0A096Q2C3;A0A096RN21;K7TX67;K7U7J3;A0A096QCL2;A0A096QCL3;K7WAJ9;A0A096PL51;K7U545;A0A096RN19;A0A096RN22;A0A096RN20;C0PDG5;A0A096QZC1;K7VRG8;K7UUB3	A0A096QCL2	Plasma membrane ATPase OS=Zea mays GN=LOC100502231	3	425.544	1.2076	83.182	no	1.061	0.939	0.977	1.073	1.014	0.935
1128	ADGFAGVFPEHK	A0A096Q2C3;A0A096RN21;K7TX67;K7U7J3;A0A096QCL2;A0A096QCL3;K7WAJ9;A0A096PL51;K7U545;A0A096RN19;A0A096RN22;A0A096RN20;C0PDG5;A0A096QZC1;K7VRG8;K7UUB3	A0A096QCL2	Plasma membrane ATPase OS=Zea mays GN=LOC100502231	3	425.544	-0.77185	73.435	no	1.038	0.923	1.061	0.9	1.153	0.925
1129	ADGFAGVFPEHK	A0A096Q2C3;A0A096RN21;K7TX67;K7U7J3;A0A096QCL2;A0A096QCL3;K7WAJ9;A0A096PL51;K7U545;A0A096RN19;A0A096RN22;A0A096RN20;C0PDG5;A0A096QZC1;K7VRG8;K7UUB3	A0A096QCL2	Plasma membrane ATPase OS=Zea mays GN=LOC100502231	2	637.812	-2.2648	102.87	no	0.983	0.899	1.074	0.912	1.196	0.935
1130	ADGFAGVFPEHK	A0A096Q2C3;A0A096RN21;K7TX67;K7U7J3;A0A096QCL2;A0A096QCL3;K7WAJ9;A0A096PL51;K7U545;A0A096RN19;A0A096RN22;A0A096RN20;C0PDG5;A0A096QZC1;K7VRG8;K7UUB3	A0A096QCL2	Plasma membrane ATPase OS=Zea mays GN=LOC100502231	4	319.41	-0.4222	83.182	no	1.094	0.752	0.947	0.972	1.277	0.959
1131	ADGGEHHINVPK	A0A096SPA0	A0A096SPA0	Uncharacterized protein OS=Zea mays GN=Zm.1281	4	319.163	0.82604	42.031	yes	NA	NA	NA	NA	NA	NA
1132	ADGGEYACK	C0HH11	C0HH11	Uncharacterized protein OS=Zea mays GN=LOC100381559	2	485.7	-2.3252	98.048	yes	0.823	1.052	1.088	0.896	1.154	0.986
1133	ADGKEEQK	Q9M4U5;B4FHA8;K7V2Q5	Q9M4U5	Histone deacetylase HDT2 OS=Zea mays GN=HDT2	3	302.151	-3.4414	47.603	yes	0.694	1.101	0.931	1.183	0.512	1.579
1134	ADGKPGMSDEEVMDFVSR	B8A228;A0A096Q1W2;B4FYT5;A0A096QQ14;A0A096QQ13	B8A228	Uncharacterized protein OS=Zea mays GN=pco079415(520)	3	657.293	0.021744	49.655	yes	NA	NA	NA	NA	NA	NA
1135	ADGLAAGK	C0PFX3	C0PFX3	Phosphoribosylamine--glycine ligase OS=Zea mays GN=LOC100383422	2	351.693	0	88.819	yes	NA	NA	NA	NA	NA	NA
1136	ADGQNTGNFLTDRPSTK	K7VL24;B4FFI2;B4G213;A0A096SXS8	K7VL24	Uncharacterized protein (Fragment) OS=Zea mays GN=TIDP2933	3	607.962	-1.0541	92.439	yes	0.991	0.846	1.089	0.933	1.036	1.104
1137	ADGSALFEMGNTR	K7VDD9;B4FDA8	K7VDD9	Uncharacterized protein OS=Zea mays GN=rph1	2	684.814	-1.0983	104.09	yes	1.006	0.956	0.966	0.985	1.05	1.038
1138	ADGSFAISEDTWNEPLGR	A0A096SCS1;A0A096SCS4;A0A096SCS3;A0A096TKU0;A0A096TKT9	A0A096SCS1	Uncharacterized protein OS=Zea mays GN=Zm.95196	3	655.638	-0.35838	143.88	no	1.239	1.041	0.71	0.846	1.099	1.065
1139	ADGSFAISEDTWNEPLGR	A0A096SCS1;A0A096SCS4;A0A096SCS3;A0A096TKU0;A0A096TKT9	A0A096SCS1	Uncharacterized protein OS=Zea mays GN=Zm.95196	2	982.953	-0.3677	141.6	no	1.079	0.981	0.997	0.918	1.152	0.872
1140	ADGSFAISEDTWNEPLGR	A0A096SCS1;A0A096SCS4;A0A096SCS3;A0A096TKU0;A0A096TKT9	A0A096SCS1	Uncharacterized protein OS=Zea mays GN=Zm.95196	3	655.638	1.0146	39.338	no	NA	NA	NA	NA	NA	NA
1141	ADGTGPLIYLK	K7UBR2;K7TTR0;P43284;K7TR93;P43283	K7UBR2	Orange pericarp1 OS=Zea mays GN=Zm.95762	2	574.322	-1.9165	114.86	yes	0.955	1.007	1.034	0.894	1.084	1.025
1142	ADGTGPLIYLK	K7UBR2;K7TTR0;P43284;K7TR93;P43283	K7UBR2	Orange pericarp1 OS=Zea mays GN=Zm.95762	3	383.217	-0.21597	73.499	yes	0.874	1.087	1.012	0.811	1.209	1.008
1143	ADGTNVHNWHWAER	B6U7Y1;K7TVD2	B6U7Y1	Activator of 90 kDa heat shock protein ATPase OS=Zea mays GN=Zm.83931	4	423.946	0.45542	79.337	no	0.935	0.963	1.006	1.007	0.951	1.139
1144	ADGTNVHNWHWAER	B6U7Y1;K7TVD2	B6U7Y1	Activator of 90 kDa heat shock protein ATPase OS=Zea mays GN=Zm.83931	2	846.885	-1.1089	81.656	no	NA	NA	NA	NA	NA	NA
1145	ADGYILEGK	C0PCV2;Q08069;K7UR51;A0A096TYV3	C0PCV2	40S ribosomal protein S8 OS=Zea mays GN=pco103958	3	322.503	0.32749	74.464	yes	0.883	0.905	1.001	1.031	1.133	1.047
1146	ADGYILEGK	C0PCV2;Q08069;K7UR51;A0A096TYV3	C0PCV2	40S ribosomal protein S8 OS=Zea mays GN=pco103958	2	483.251	-0.99798	68.657	yes	NA	NA	NA	NA	NA	NA
1147	ADGYILEGK	C0PCV2;Q08069;K7UR51;A0A096TYV3	C0PCV2	40S ribosomal protein S8 OS=Zea mays GN=pco103958	2	483.251	0.62543	85.355	yes	0.972	1.05	1.041	0.966	1.175	0.796
1148	ADGYILEGK	C0PCV2;Q08069;K7UR51;A0A096TYV3	C0PCV2	40S ribosomal protein S8 OS=Zea mays GN=pco103958	3	322.503	2.0167	63.816	yes	0.878	1.056	0.942	1.129	1.17	0.824
1149	ADHDDFSIR	A0A096SWN0	A0A096SWN0	Uncharacterized protein OS=Zea mays	3	359.165	0.67397	42.336	yes	NA	NA	NA	NA	NA	NA
1150	ADHFNPFVLDDGVR	K7UGU4	K7UGU4	Putative WD40-like beta propeller repeat family protein OS=Zea mays GN=Zm.33976	3	534.595	-0.4982	78.505	yes	0.861	0.983	0.952	0.888	1.169	1.147
1151	ADHFNPFVLDDGVR	K7UGU4	K7UGU4	Putative WD40-like beta propeller repeat family protein OS=Zea mays GN=Zm.33976	2	801.389	-1.6597	46.41	yes	0.826	1.231	0.799	0.944	0.989	1.212
1152	ADHFVDHGDK	A0A096U7R9;A0A096U7S0	A0A096U7R9	Uncharacterized protein OS=Zea mays GN=IDP546	4	285.882	-1.1197	81.017	yes	0.684	0.856	0.824	0.831	1.869	0.935
1153	ADHFVDHGDK	A0A096U7R9;A0A096U7S0	A0A096U7R9	Uncharacterized protein OS=Zea mays GN=IDP546	3	380.84	-2.0449	79.311	yes	0.76	0.854	0.861	0.875	1.663	0.987
1154	ADHLGFHK	K7U4U2;B6THW0;K7UNQ6	K7U4U2	Uncharacterized protein OS=Zea mays GN=LOC100276768	2	462.738	0.1166	111.95	yes	0.911	1.006	0.995	0.953	1.081	1.055
1155	ADHLLKDFCK	A0A096SXG9;A0A096QGB9;C0PGQ1;K7U3U8;K7V2R1	C0PGQ1	Uncharacterized protein OS=Zea mays GN=LOC100383520	3	416.213	-1.0125	85.813	no	NA	NA	NA	NA	NA	NA
1156	ADHLLKDFCK	A0A096SXG9;A0A096QGB9;C0PGQ1;K7U3U8;K7V2R1	C0PGQ1	Uncharacterized protein OS=Zea mays GN=LOC100383520	4	312.412	-0.28508	54.486	no	NA	NA	NA	NA	NA	NA
1157	ADHSAPFR	K7USZ5;C0PG74	K7USZ5	Uncharacterized protein OS=Zea mays GN=Zm.139558	2	450.72	-1.7837	113.26	yes	0.972	0.94	0.968	0.922	1.08	1.117
1158	ADHSAPFR	K7USZ5;C0PG74	K7USZ5	Uncharacterized protein OS=Zea mays GN=Zm.139558	3	300.816	-0.94052	58.815	yes	0.972	0.862	0.954	1.01	1.137	1.065
1159	ADIAGLMADMVR	B4FB19	B4FB19	Glucan endo-1,3-beta-glucosidase 5 OS=Zea mays GN=LOC100192029	2	631.815	0.52263	67.749	yes	NA	NA	NA	NA	NA	NA
1160	ADICQLGMDQR	K7U0V6;B6TBW5;K7UBN6	K7U0V6	Uncharacterized protein OS=Zea mays GN=Zm.12433	2	661.795	0.020219	42.031	no	1.028	1.013	1.035	0.905	1.04	0.98
1161	ADICQLGMDQR	K7U0V6;B6TBW5;K7UBN6	K7U0V6	Uncharacterized protein OS=Zea mays GN=Zm.12433	2	653.798	-0.20548	97.463	no	0.99	1.128	0.956	0.924	1.054	0.947
1162	ADICQLGMDQR	K7U0V6;B6TBW5;K7UBN6	K7U0V6	Uncharacterized protein OS=Zea mays GN=Zm.12433	2	653.798	0.036109	46.88	no	0.927	1.12	0.965	0.915	1.088	0.985
1163	ADICTIMYTSGTTGDPK	A0A096PQY2	A0A096PQY2	Uncharacterized protein OS=Zea mays GN=Zm.3507	3	610.946	-1.9026	99.344	yes	0.906	0.907	0.986	0.94	1.182	1.078
1164	ADIDMNK	B4FUS2;B6SQS0;A0A096S5E2;B4G286	B4FUS2	40S ribosomal protein S18 OS=Zea mays GN=LOC100273341	2	403.689	0.76703	71.379	no	NA	NA	NA	NA	NA	NA
1165	ADIDMNKR	B4FUS2;B6SQS0;A0A096S5E2;B4G286	B4FUS2	40S ribosomal protein S18 OS=Zea mays GN=LOC100273341	3	321.496	-0.72139	50.04	no	NA	NA	NA	NA	NA	NA
1166	ADIDQASLAMENQ	A0A096S2P1;A0A096S2P0	A0A096S2P1	Uncharacterized protein OS=Zea mays GN=Zm.21570	2	711.314	-0.78131	70.628	yes	1.02	0.929	1.069	0.887	1.083	1.012
1167	ADIDQASLAMENQ	A0A096S2P1;A0A096S2P0	A0A096S2P1	Uncharacterized protein OS=Zea mays GN=Zm.21570	2	703.317	-0.74372	76.073	yes	0.833	0.819	1.142	0.894	1.088	1.224
1168	ADIEDYLAK	K7V5R7	K7V5R7	Acetyltransferase component of pyruvate dehydrogenase complex OS=Zea mays GN=ZEAMMB73_345545	2	519.261	0.61057	105.98	yes	1.056	0.953	0.925	0.926	1.266	0.875
1169	ADIEDYLAK	K7V5R7	K7V5R7	Acetyltransferase component of pyruvate dehydrogenase complex OS=Zea mays GN=ZEAMMB73_345545	3	346.51	2.0384	64.711	yes	1.015	0.852	0.823	1.082	1.288	0.939
1170	ADIEDYLASVAK	Q9SWR9	Q9SWR9	Acetyltransferase component of pyruvate dehydrogenase complex OS=Zea mays GN=LOC541781	3	432.222	0.71249	91.961	yes	0.863	0.84	0.919	0.889	1.386	1.103
1171	ADIEDYLASVAK	Q9SWR9	Q9SWR9	Acetyltransferase component of pyruvate dehydrogenase complex OS=Zea mays GN=LOC541781	2	647.83	-0.59388	141.13	yes	0.857	0.851	0.879	0.996	1.413	1.005
1172	ADIGIAVADATDAAR	A0A096Q2C3;K7TX67;K7U7J3;A0A096QCL2;A0A096QCL3;K7WAJ9;A0A096PL51;A0A096QZC1;K7UUB3	A0A096QCL2	Plasma membrane ATPase OS=Zea mays GN=LOC100502231	3	477.248	1.2082	94.532	no	1.121	0.932	0.823	0.954	1.084	1.087
1173	ADIGIAVADSTDAAR	A0A096RN19;A0A096SEH9;A0A096RN22;A0A096RN20	A0A096RN19	Plasma membrane ATPase OS=Zea mays GN=pco106203	2	723.365	-2.2321	55.011	yes	NA	NA	NA	NA	NA	NA
1174	ADIGSASQEF	K7TYE5	K7TYE5	Histone H2A OS=Zea mays GN=Zm.16740	2	512.733	0.024594	93.649	yes	1.075	0.808	0.954	0.857	1.214	1.092
1175	ADIKDILER	A0A096R0A2;A0A096R0A3	A0A096R0A2	Uncharacterized protein OS=Zea mays GN=Zm.2051	3	358.205	-0.54295	53.124	yes	1.02	1.071	0.956	0.962	0.95	1.042
1176	ADILDPALMR	B4FBJ7;A0A096QAP5;C0P9N3;B4FSV5;A0A096Q783	B4FBJ7	Uncharacterized protein OS=Zea mays GN=LOC100274559	2	557.8	-1.5347	89.827	no	1.044	0.995	0.894	1.014	0.962	1.091
1177	ADILDPALMR	B4FBJ7;A0A096QAP5;C0P9N3;B4FSV5;A0A096Q783	B4FBJ7	Uncharacterized protein OS=Zea mays GN=LOC100274559	2	557.8	-0.10587	93.096	no	0.972	1.028	0.937	0.962	1.075	1.026
1178	ADILDPALMR	B4FBJ7;A0A096QAP5;C0P9N3;B4FSV5;A0A096Q783	B4FBJ7	Uncharacterized protein OS=Zea mays GN=LOC100274559	3	372.202	0.95045	69.275	no	0.974	0.915	0.935	0.878	1.198	1.099
1179	ADILDSALLRPGR	B1P2H4;K7VXL2	B1P2H4	Filamentation temperature-sensitive H 2B OS=Zea mays GN=FtsH2B	3	466.268	-0.25955	131.06	no	0.947	0.953	0.97	0.934	1.206	0.991
1180	ADILDSALLRPGRFDR	B1P2H4;K7VXL2	B1P2H4	Filamentation temperature-sensitive H 2B OS=Zea mays GN=FtsH2B	4	454.502	0.58538	44.925	no	1.134	0.921	0.954	0.842	0.629	1.52
1181	ADIPIAK	C0PI43	C0PI43	Uncharacterized protein OS=Zea mays GN=LOC100383654	2	364.221	0.67806	67.981	yes	NA	NA	NA	NA	NA	NA
1182	ADIPIIIVFR	A0A096RUL7	A0A096RUL7	Uncharacterized protein OS=Zea mays GN=LOC100277195	2	578.858	0.89613	51.445	yes	NA	NA	NA	NA	NA	NA
1183	ADIVPVIVPR	K7U7Y7;K7TTJ7;K7TXL0;K7UN87	K7U7Y7	Uncharacterized protein (Fragment) OS=Zea mays GN=Zm.123397	2	539.835	-1.2134	73.499	yes	NA	NA	NA	NA	NA	NA
1184	ADKAAAAVEPK	B4F9G6;K7UWM1;K7TXR0;K7UG99;K7TXR3;C0PLU5;K7UG96;B6SHW0	B6SHW0	60S ribosomal protein L6 OS=Zea mays GN=Zm.77320	3	357.533	-2.7698	76.073	no	1.154	1.242	1.041	1.238	0.291	1.033
1185	ADKEGFEVNVVK	K7VE34;C0PHH5	K7VE34	Uncharacterized protein OS=Zea mays GN=LOC100383599	3	445.57	-0.58286	54.343	yes	NA	NA	NA	NA	NA	NA
1186	ADKLMEFYK	A0A096U3P0;A0A096U3P1	A0A096U3P0	Uncharacterized protein OS=Zea mays GN=pco131239	3	382.195	0.27326	77.662	yes	1.092	0.995	1.1	1.096	0.532	1.186
1187	ADKLVEDAR	B6TXB0	B6TXB0	Uncharacterized protein OS=Zea mays GN=LOC100277624	2	508.772	0.58852	72.848	yes	1.032	1.026	0.97	0.938	0.997	1.037
1188	ADKLVEDAR	B6TXB0	B6TXB0	Uncharacterized protein OS=Zea mays GN=LOC100277624	3	339.517	1.9966	40.496	yes	NA	NA	NA	NA	NA	NA
1189	ADKVNEK	K7TGW6	K7TGW6	Putative polyphenol oxidase family protein OS=Zea mays GN=Zm.92805	2	402.217	-1.2676	83.948	yes	0.551	1.081	0.821	1.375	0.821	1.351
1190	ADLAGPR	A0A096RC05	A0A096RC05	Uncharacterized protein OS=Zea mays GN=Zm.29666	2	350.193	-1.0883	92.187	yes	0.858	0.943	1.114	0.985	1.043	1.057
1191	ADLALQFFR	B6SVM0	B6SVM0	Uncharacterized protein OS=Zea mays GN=LOC100192035	2	540.795	-1.2971	98.048	yes	1.024	1.068	1.002	0.919	1.062	0.926
1192	ADLASGLPAVAAALDR	B4FPA3;A0A096S448	B4FPA3	Uncharacterized protein OS=Zea mays GN=LOC100272560	3	504.279	1.8003	76.82	yes	0.956	0.991	0.97	0.873	1.189	1.022
1193	ADLDHIFTK	C0PI82;A0A096RIE4;A0A096RIE5	C0PI82	Uncharacterized protein OS=Zea mays GN=Zm.95610	3	353.854	0.11002	53.756	yes	1.066	0.929	0.908	1.028	1.091	0.978
1194	ADLEEVSGLYLDAK	B4FRM0;A0A0B4J311;B4F9I2;K7UST9;K7UG81;K7V7Q7	B4F9I2	Uncharacterized protein OS=Zea mays GN=LOC100191624	3	508.259	1.1622	79.875	no	0.977	1.004	0.858	1.052	1.028	1.081
1195	ADLEEVSGLYLDAK	B4FRM0;A0A0B4J311;B4F9I2;K7UST9;K7UG81;K7V7Q7	B4F9I2	Uncharacterized protein OS=Zea mays GN=LOC100191624	2	761.885	0.56891	83.692	no	0.994	0.916	1.061	1.05	1.068	0.91
1196	ADLEGSDGPAK	K7USP8;A0A096PX16	K7USP8	Coatomer subunit beta OS=Zea mays GN=LOC100383446	2	530.251	-2.2678	153.34	yes	0.885	0.994	0.917	0.912	1.363	0.929
1197	ADLEGSDGPAK	K7USP8;A0A096PX16	K7USP8	Coatomer subunit beta OS=Zea mays GN=LOC100383446	3	353.837	-0.3353	94.692	yes	0.82	1.004	0.99	0.826	1.326	1.034
1198	ADLEQATLSKK	C4IYX8;K7TZL2	C4IYX8	AAA domain-containing protein 3, ATPase family OS=Zea mays GN=si946027f07	3	401.891	-0.61786	55.04	yes	NA	NA	NA	NA	NA	NA
1199	ADLFLELR	A0A096Q3G0;K7UYE6;K7U3B4	A0A096Q3G0	DNA topoisomerase 2 OS=Zea mays GN=LOC100193866	2	488.777	0.54023	58.981	no	0.993	0.999	1.189	0.724	1.098	0.998
1200	ADLGATVGTFK	A0A096QRS4;A0A096QRS3	A0A096QRS4	Uncharacterized protein OS=Zea mays GN=LOC100383383	3	360.529	0.29521	96.229	yes	1.023	0.996	0.976	0.951	1.053	1.001
1201	ADLHDNR	B6TCI5	B6TCI5	Ras protein RHN1 OS=Zea mays GN=cl35311_1	3	280.803	-4.2726	52.403	yes	0.748	1.108	0.923	1.031	1.009	1.181
1202	ADLHHLR	K7VVR7;A0A096R6L8;A0A096R6L9;A0A096R6L7	K7VVR7	Putative argonaute family protein OS=Zea mays GN=gpm721	3	287.828	-0.75905	40.203	yes	NA	NA	NA	NA	NA	NA
1203	ADLIAALGETTGKPAFER	K7UN56	K7UN56	Ubiquinone biosynthesis protein COQ4 isoform 1 OS=Zea mays GN=Zm.65792	3	620.667	0.052753	96.143	yes	0.966	0.949	0.901	0.936	1.245	1.003
1204	ADLIAVLSR	A0A096SIU0	A0A096SIU0	Uncharacterized protein OS=Zea mays	2	479.29	-0.36347	89.171	yes	0.954	0.912	0.89	0.836	1.46	0.948
1205	ADLIAYLK	A0A096TME2;P00056;B4FYS2;B6TGS7;C0PK55	A0A096TME2	Uncharacterized protein OS=Zea mays	2	453.768	-2.3319	99.442	no	1.045	0.826	0.99	0.96	1.057	1.123
1206	ADLIAYLK	A0A096TME2;P00056;B4FYS2;B6TGS7;C0PK55	A0A096TME2	Uncharacterized protein OS=Zea mays	3	302.848	-0.9851	51.346	no	1.06	0.787	0.925	1.067	0.972	1.19
1207	ADLILGEIQSQIK	B4FT85	B4FT85	Isochorismate synthase 1 OS=Zea mays GN=vdac1a	3	476.608	-1.0077	87.216	yes	1.093	0.932	0.949	0.939	1.131	0.955
1208	ADLILGEIQSQIK	B4FT85	B4FT85	Isochorismate synthase 1 OS=Zea mays GN=vdac1a	2	714.409	-2.2535	121.24	yes	1.063	0.97	0.814	0.955	1.34	0.858
1209	ADLLAWANDAGVK	A0A096QFD8	A0A096QFD8	Uncharacterized protein OS=Zea mays GN=LOC100304345	3	448.57	1.1844	69.03	yes	NA	NA	NA	NA	NA	NA
1210	ADLLPLNIR	A0A096Q8A1	A0A096Q8A1	Uncharacterized protein OS=Zea mays GN=LOC100501989	2	512.811	-1.1392	61.78	yes	NA	NA	NA	NA	NA	NA
1211	ADLLSDSQR	B4FGL3;C0P4U8;K7V7V4	C0P4U8	ATP synthase OS=Zea mays GN=pco126068	2	502.754	0.5086	48.981	no	NA	NA	NA	NA	NA	NA
1212	ADLLVLLSDVDGLYSGPPSEPGSK	C4IYE1;K7VUR5	C4IYE1	Uncharacterized protein OS=Zea mays GN=Zm.80133	4	608.067	1.2621	51.827	yes	NA	NA	NA	NA	NA	NA
1213	ADLNVPLDDAQK	B4G0K4;A0A096TIB6;A0A096TIB7	B4G0K4	Phosphoglycerate kinase OS=Zea mays GN=umc1110	4	325.42	1.0383	62.088	yes	NA	NA	NA	NA	NA	NA
1214	ADLNVPLDDAQK	B4G0K4;A0A096TIB6;A0A096TIB7	B4G0K4	Phosphoglycerate kinase OS=Zea mays GN=umc1110	3	433.558	0.63685	71.176	yes	0.873	1.064	0.916	1.03	1.198	0.92
1215	ADLNVPLDDAQK	B4G0K4;A0A096TIB6;A0A096TIB7	B4G0K4	Phosphoglycerate kinase OS=Zea mays GN=umc1110	2	649.833	-0.70734	58.32	yes	0.789	0.892	0.78	1.02	1.253	1.265
1216	ADLNVPLDDAQK	B4G0K4;A0A096TIB6;A0A096TIB7	B4G0K4	Phosphoglycerate kinase OS=Zea mays GN=umc1110	2	649.833	-0.11017	80.96	yes	0.95	0.831	0.997	1.102	1.122	0.999
1217	ADLNVPLDDAQKITDDTR	B4G0K4;A0A096TIB6;A0A096TIB7	B4G0K4	Phosphoglycerate kinase OS=Zea mays GN=umc1110	3	667.336	-0.063262	96.012	yes	1.318	1.182	1.141	1.132	0.226	1.002
1218	ADLNVPLDENQNITDDTR	A0A096RD23;A0A096RD24;K7V106	A0A096RD23	Phosphoglycerate kinase OS=Zea mays GN=Zm.86164	2	1021.98	-1.0383	96.379	no	1.036	0.976	0.875	0.936	1.171	1.006
1219	ADLNVPLDENQNITDDTR	A0A096RD23;A0A096RD24;K7V106	A0A096RD23	Phosphoglycerate kinase OS=Zea mays GN=Zm.86164	3	681.659	-0.58545	112.82	no	0.869	0.938	0.785	0.905	1.106	1.396
1220	ADLQAFFR	A0A096PGY8	A0A096PGY8	Uncharacterized protein OS=Zea mays	2	484.253	0.046072	71.425	yes	0.928	0.958	1.032	0.926	1.063	1.093
1221	ADLSELLAR	B6TSQ5;A0A096SCA8	B6TSQ5	Microtubule-associated protein MAP65-1a OS=Zea mays GN=AY110873	2	494.277	-2.3506	67.414	yes	0.933	0.946	1.057	1.023	1.075	0.965
1222	ADLSGNLLSGAVPPAIGR	A0A096QHM4	A0A096QHM4	Uncharacterized protein OS=Zea mays GN=umc2383a	3	569.984	-1.0544	49.036	yes	NA	NA	NA	NA	NA	NA
1223	ADLSGNLLSGAVPPAIGR	A0A096QHM4	A0A096QHM4	Uncharacterized protein OS=Zea mays GN=umc2383a	2	854.473	-1.7769	116.09	yes	1.081	1.045	1.091	0.896	0.835	1.052
1224	ADLTVRPLDEWQLK	C0P8C4	C0P8C4	Uncharacterized protein OS=Zea mays GN=umc1543	3	561.974	0.93681	98.676	yes	NA	NA	NA	NA	NA	NA
1225	ADLVPAYVR	K7V7I6;A0A096SSR5;A0A096SSR2;A0A096SSR4;Q32SG2;K7VFD7;K7VST6;K7VBJ4;A0A096SSR6	K7V7I6	Uncharacterized protein OS=Zea mays GN=Zm.2099	2	502.282	0.9107	74.376	yes	0.808	1.064	0.928	1.002	1.164	1.035
1226	ADMDALPLQELVDWEHK	B4G0F2;A0A096Q0L7;A0A096Q0L8	B4G0F2	Uncharacterized protein OS=Zea mays GN=LOC100274355	3	675.991	-1.726	95.197	yes	0.725	1.012	0.955	1.1	1.115	1.092
1227	ADMDALPLQELVDWEHK	B4G0F2;A0A096Q0L7;A0A096Q0L8	B4G0F2	Uncharacterized protein OS=Zea mays GN=LOC100274355	3	675.991	0.6154	52.172	yes	0.981	1.043	1.152	0.835	1.139	0.85
1228	ADMDALPLQELVDWEHK	B4G0F2;A0A096Q0L7;A0A096Q0L8	B4G0F2	Uncharacterized protein OS=Zea mays GN=LOC100274355	3	670.659	-1.9259	72.433	yes	0.668	1.131	1.028	0.981	1.093	1.098
1229	ADMDALPLQESVEWEHK	B4F861;B4FQB3	B4F861	Uncharacterized protein OS=Zea mays GN=LOC100274316	3	671.979	-0.58577	97.904	yes	0.883	0.964	1.05	0.758	1.219	1.126
1230	ADMDALPLQESVEWEHK	B4F861;B4FQB3	B4F861	Uncharacterized protein OS=Zea mays GN=LOC100274316	3	666.647	0.17544	151.04	yes	0.922	0.932	1.006	0.818	1.178	1.144
1231	ADMDALPLQESVEWEHK	B4F861;B4FQB3	B4F861	Uncharacterized protein OS=Zea mays GN=LOC100274316	4	500.237	1.377	111.22	yes	0.929	0.956	0.861	1.032	1.104	1.118
1232	ADMDESKR	A0A096UG43;B4FNJ6;A0A096QV69	B4FNJ6	Ras-related protein ARA-3 OS=Zea mays GN=LOC100502497	3	323.143	-4.0621	49.325	no	0.817	1.077	0.984	1.027	0.932	1.162
1233	ADMDESKR	A0A096UG43;B4FNJ6;A0A096QV69	B4FNJ6	Ras-related protein ARA-3 OS=Zea mays GN=LOC100502497	3	323.143	-4.7163	51.193	no	0.88	1.014	1.078	1.002	0.945	1.08
1234	ADMDESKR	A0A096UG43;B4FNJ6;A0A096QV69	B4FNJ6	Ras-related protein ARA-3 OS=Zea mays GN=LOC100502497	3	317.812	-1.8162	48.794	no	0.94	1.122	0.993	0.985	0.874	1.085
1235	ADMDESKR	A0A096UG43;B4FNJ6;A0A096QV69	B4FNJ6	Ras-related protein ARA-3 OS=Zea mays GN=LOC100502497	2	476.214	-2.7461	80.231	no	0.85	1.031	0.977	0.97	0.962	1.211
1236	ADMDESKR	A0A096UG43;B4FNJ6;A0A096QV69	B4FNJ6	Ras-related protein ARA-3 OS=Zea mays GN=LOC100502497	3	317.812	-1.1181	42.864	no	0.861	1.047	1.1	0.884	0.965	1.143
1237	ADMDESKR	A0A096UG43;B4FNJ6;A0A096QV69	B4FNJ6	Ras-related protein ARA-3 OS=Zea mays GN=LOC100502497	2	476.214	-2.633	92.051	no	0.901	1.051	1.014	0.972	0.887	1.176
1238	ADMEAATATAEEK	B4G0G4;K7V926	B4G0G4	Putative HSP20-like chaperone domain family protein OS=Zea mays GN=pco115355	3	446.534	0.73047	36.944	yes	NA	NA	NA	NA	NA	NA
1239	ADMEAATATAEEK	B4G0G4;K7V926	B4G0G4	Putative HSP20-like chaperone domain family protein OS=Zea mays GN=pco115355	2	669.298	-0.65007	154.65	yes	0.854	0.825	0.926	0.776	1.705	0.914
1240	ADMGELYDMNLK	A0A096UBU7;A0A096UBU6	A0A096UBU7	Hexosyltransferase OS=Zea mays GN=Zm.141607	3	467.213	0.093061	114.86	yes	0.888	0.902	1.031	0.947	1.12	1.112
1241	ADMGELYDMNLK	A0A096UBU7;A0A096UBU6	A0A096UBU7	Hexosyltransferase OS=Zea mays GN=Zm.141607	2	700.315	-1.0879	104.24	yes	NA	NA	NA	NA	NA	NA
1242	ADMPTIAACVK	B4FHK5	B4FHK5	NPL4 family OS=Zea mays GN=LOC100194136	3	392.863	1.9803	97.813	yes	0.959	1.077	0.862	0.954	1.079	1.07
1243	ADMQATLLLDAFNKDR	A0A096RXB2;A0A096RXB0;B4FUS0;A0A096RXB4	A0A096RXB2	Uncharacterized protein OS=Zea mays GN=si687003f04b	3	607.977	-0.96325	110.12	no	NA	NA	NA	NA	NA	NA
1244	ADNAVLGTAAK	K7UGR2	K7UGR2	Putative TCP-1/cpn60 chaperonin family protein isoform 1 OS=Zea mays GN=Zm.91148	2	515.78	-1.2443	70.089	yes	0.886	0.73	0.892	0.926	1.681	0.885
1245	ADNDFNTVHPEVK	K7TT82;K7U7P7;K7TXC5	K7TT82	Orphans transcription factor OS=Zea mays GN=Orphan150	3	495.904	-1.4541	92.856	yes	NA	NA	NA	NA	NA	NA
1246	ADNEAELAPPEAK	K7VKY1	K7VKY1	Uncharacterized protein OS=Zea mays GN=Zm.1204	2	677.828	-1.0992	72.898	yes	0.905	0.963	0.966	1.05	1.128	0.988
1247	ADNKDVMK	K7VG53	K7VG53	Uncharacterized protein OS=Zea mays GN=Zm.95095	3	307.488	-0.01707	45.368	yes	0.846	0.891	1.009	0.927	1.236	1.092
1248	ADPAPSAPVEK	A0A096R040;B4FWN0	A0A096R040	Uncharacterized protein OS=Zea mays GN=pco108558	2	541.28	-0.65341	104.24	yes	0.893	1.014	1.121	0.838	1.075	1.059
1249	ADPATGYPGR	B4F8R5	B4F8R5	Uncharacterized protein OS=Zea mays GN=LOC100191418	2	502.743	-0.50162	95.483	no	0.861	0.91	0.947	1.04	1.208	1.034
1250	ADPFWVTTGNPLLPVK	K7UY22;K7V239	K7UY22	Uncharacterized protein OS=Zea mays GN=LOC100272532	3	585.654	-1.0608	76.759	yes	NA	NA	NA	NA	NA	NA
1251	ADPGDGAFVK	A0A096R667	A0A096R667	Uncharacterized protein OS=Zea mays GN=Zm.21847	2	488.74	0.52179	56.548	yes	NA	NA	NA	NA	NA	NA
1252	ADPKDEFLSTLR	B4FHT1	B4FHT1	Annexin OS=Zea mays GN=anx2	3	464.577	-1.9429	58.574	yes	0.874	1.023	0.988	0.901	1.202	1.011
1253	ADPNFDDSPWPSVSAEAK	A0A096RVM8;A0A096RVM9	A0A096RVM8	Uncharacterized protein OS=Zea mays GN=Zm.41	3	644.959	0.51808	58.024	no	NA	NA	NA	NA	NA	NA
1254	ADPNYVMLTPSK	C0P6U7	C0P6U7	Uncharacterized protein OS=Zea mays GN=LOC100382356	2	668.334	-0.053059	50.897	yes	0.921	0.833	0.989	0.946	1.233	1.077
1255	ADPQDEYLR	A0A096QXB7	A0A096QXB7	Annexin OS=Zea mays GN=LOC542749	2	553.759	0.68217	57.174	yes	NA	NA	NA	NA	NA	NA
1256	ADPSIVK	C4JA45;K7VA99;K7V6H8	C4JA45	60S ribosomal protein L5-1 OS=Zea mays GN=LOC100284917	2	365.211	-0.5243	73.26	yes	0.853	1.029	1.118	1.012	1.081	0.907
1257	ADPSIVK	C4JA45;K7VA99;K7V6H8	C4JA45	60S ribosomal protein L5-1 OS=Zea mays GN=LOC100284917	3	243.81	-0.064155	60.788	yes	0.843	0.905	1.06	1.095	1.194	0.902
1258	ADPSPNLFVSGLSK	B6T5W5	B6T5W5	Nucleolin OS=Zea mays GN=pco085368	3	477.921	0.56686	75.764	yes	1.055	0.999	0.981	0.9	1.032	1.032
1259	ADPSPNLFVSGLSK	B6T5W5	B6T5W5	Nucleolin OS=Zea mays GN=pco085368	2	716.378	-1.3876	78.69	yes	NA	NA	NA	NA	NA	NA
1260	ADPSVVK	A0A096U7P6;A0A096U7P4	A0A096U7P6	Uncharacterized protein OS=Zea mays	2	358.203	-1.7402	73.26	yes	0.759	1.164	0.934	1.018	1.019	1.106
1261	ADPTSGYPGR	K7V329	K7V329	Putative O-Glycosyl hydrolase superfamily protein OS=Zea mays GN=LOC100502339	2	510.741	0.96558	53.597	yes	NA	NA	NA	NA	NA	NA
1262	ADQDLEPK	K7UBG7;K7URX3;K7UFH0;K7U7T1	K7UBG7	Uncharacterized protein OS=Zea mays GN=gpm596	2	458.225	-1.3919	90.15	yes	0.807	0.875	0.989	0.945	1.323	1.06
1263	ADQFKPAEQVTLEPYER	K7UJJ8;K7UZT7;B6T4G7;K7U4K6	K7UJJ8	Uncharacterized protein OS=Zea mays GN=LOC100191636	3	674.337	-1.6612	82.609	yes	0.846	0.959	0.804	0.859	1.5	1.032
1264	ADQFKPAEQVTLEPYER	K7UJJ8;K7UZT7;B6T4G7;K7U4K6	K7UJJ8	Uncharacterized protein OS=Zea mays GN=LOC100191636	3	674.337	-0.22265	142.23	yes	0.817	0.851	0.903	0.849	1.552	1.028
1265	ADQLSSLAGSWR	B4FS66;B4F8H9	B4FS66	Uncharacterized protein OS=Zea mays GN=LOC100191348	3	430.886	0.29712	71.879	yes	NA	NA	NA	NA	NA	NA
1266	ADQQAILEDFNK	A0A096S3N9;A0A096S3P1	A0A096S3N9	Uncharacterized protein OS=Zea mays GN=LOC100501884	3	464.565	-0.36802	74.987	yes	NA	NA	NA	NA	NA	NA
1267	ADQQAILEDFNK	A0A096S3N9;A0A096S3P1	A0A096S3N9	Uncharacterized protein OS=Zea mays GN=LOC100501884	2	696.344	-1.0297	94.09	yes	NA	NA	NA	NA	NA	NA
1268	ADQQMLIYQGK	B4FZM9;K7VG47	B4FZM9	DNA repair protein RAD23 OS=Zea mays GN=LOC100274222	2	655.824	-0.49779	58.172	yes	0.946	1.028	0.886	0.876	1.038	1.226
1269	ADQQMLIYQGK	B4FZM9;K7VG47	B4FZM9	DNA repair protein RAD23 OS=Zea mays GN=LOC100274222	3	432.22	0.60694	57.175	yes	NA	NA	NA	NA	NA	NA
1270	ADQQMLIYQGK	B4FZM9;K7VG47	B4FZM9	DNA repair protein RAD23 OS=Zea mays GN=LOC100274222	2	647.827	-0.86295	101.53	yes	0.965	0.916	0.959	0.985	1.117	1.057
1271	ADQQMLIYQGK	B4FZM9;K7VG47	B4FZM9	DNA repair protein RAD23 OS=Zea mays GN=LOC100274222	3	432.22	1.0689	58.172	yes	0.895	0.925	1.054	1.045	1.069	1.011
1272	ADQSLFEAGVAR	A0A096SP06;A0A096SP05	A0A096SP06	Uncharacterized protein OS=Zea mays GN=LOC100384866	2	632.32	0.092596	134.13	yes	0.961	1.044	1.102	0.834	0.992	1.067
1273	ADQVDTQQLMR	A0A096RUE4;B4FPT9	A0A096RUE4	Uncharacterized protein OS=Zea mays GN=cl37059_1	2	652.817	-0.77638	138.89	no	0.94	1.052	1.094	0.796	1.088	1.029
1274	ADRDESSPYAAMLAAQDVAQR	B6T522;B4FBS3;A0A096RYU5;K7VW88;A0A096RKH2;A0A096RKG9;P19950	B6T522	40S ribosomal protein S14 OS=Zea mays GN=LOC100286294	3	755.69	-1.1775	145.73	yes	0.92	1.019	0.978	0.999	1.279	0.805
1275	ADRDESSPYAAMLAAQDVAQR	B6T522;B4FBS3;A0A096RYU5;K7VW88;A0A096RKH2;A0A096RKG9;P19950	B6T522	40S ribosomal protein S14 OS=Zea mays GN=LOC100286294	3	755.69	0.27455	181.61	yes	0.898	0.764	0.933	1.17	1.177	1.057
1276	ADRDESSPYAAMLAAQDVAQR	B6T522;B4FBS3;A0A096RYU5;K7VW88;A0A096RKH2;A0A096RKG9;P19950	B6T522	40S ribosomal protein S14 OS=Zea mays GN=LOC100286294	2	1133.03	-0.026746	44.238	yes	NA	0.531	1.338	0.799	1.215	1.117
1277	ADRDESSPYAAMLASQDVAQR	B4FKA4;K7U4U0;K7UFF5;P19951;K7UW87;C4J8P5	B4FKA4	40S ribosomal protein S14 OS=Zea mays GN=cl25046_1a	3	761.022	-0.03169	112.57	yes	1.002	0.969	0.907	0.961	1.073	1.088
1278	ADRLDDLYR	C4JC33	C4JC33	Uncharacterized protein OS=Zea mays GN=LOC100502502	3	379.528	1.0315	59.908	yes	NA	NA	NA	NA	NA	NA
1279	ADRLDDLYR	C4JC33	C4JC33	Uncharacterized protein OS=Zea mays GN=LOC100502502	3	379.528	1.8022	85.355	yes	1.287	1.011	1.161	1.044	0.755	0.742
1280	ADSADRYR	A0A096Q1P5;A0A096Q1P7;A0A096Q1P6	A0A096Q1P5	Ubiquitin carboxyl-terminal hydrolase OS=Zea mays GN=TIDP2663	2	477.225	-4.8058	93.429	yes	0.925	1.113	1.105	1.173	0.622	1.061
1281	ADSQVFLFANSK	A0A096R3U5;B6TLK1;B6T1G6;B4FFR7;A0A096RS86	A0A096R3U5	Uncharacterized protein OS=Zea mays GN=LOC100283762	2	663.838	-0.033519	87.083	yes	NA	NA	NA	NA	NA	NA
1282	ADSQVFLFANSK	A0A096R3U5;B6TLK1;B6T1G6;B4FFR7;A0A096RS86	A0A096R3U5	Uncharacterized protein OS=Zea mays GN=LOC100283762	3	442.894	1.3086	47.606	yes	NA	NA	NA	NA	NA	NA
1283	ADSQVFLFANSK	A0A096R3U5;B6TLK1;B6T1G6;B4FFR7;A0A096RS86	A0A096R3U5	Uncharacterized protein OS=Zea mays GN=LOC100283762	3	442.894	0.37547	95.417	yes	0.89	0.928	1.08	0.912	1.266	0.925
1284	ADSQVFLFANSK	A0A096R3U5;B6TLK1;B6T1G6;B4FFR7;A0A096RS86	A0A096R3U5	Uncharacterized protein OS=Zea mays GN=LOC100283762	2	663.838	-1.4758	117.2	yes	0.907	0.911	0.933	1.044	1.127	1.078
1285	ADSVAQLCK	B4FSU2	B4FSU2	Rho guanine nucleotide exchange factor OS=Zea mays GN=LOC100281039	2	496.247	-0.87377	104.22	yes	0.921	1.005	1.044	0.978	1.098	0.954
1286	ADSVATMLVLADR	K7TUR7	K7TUR7	TRAF transcription factor OS=Zea mays GN=TRAF45	2	681.358	-0.8761	134.61	yes	1.142	0.778	0.864	1.145	1.264	0.807
1287	ADSVGLILSDGSEITSDNRPK	A0A096QW16	A0A096QW16	Uncharacterized protein OS=Zea mays GN=Zm.5288	3	725.369	-0.80124	58.693	no	0.986	0.941	0.961	1.03	1.063	1.019
1288	ADTDAAAAFTTPASSSR	A0A096SC75	A0A096SC75	Uncharacterized protein OS=Zea mays GN=Zm.84243	3	547.257	0.10916	82.725	yes	NA	NA	NA	NA	NA	NA
1289	ADTDAAAAFTTPASSSR	A0A096SC75	A0A096SC75	Uncharacterized protein OS=Zea mays GN=Zm.84243	2	820.382	-1.1706	120.9	yes	0.872	1.153	1.042	1.052	0.82	1.061
1290	ADTLDPALLRPGR	B6TDT1;A0A096QE21;A0A096QE22	B6TDT1	26S protease regulatory subunit 6B OS=Zea mays GN=Zm.16789	2	697.891	-0.39934	63.966	yes	0.955	0.945	0.854	0.967	1.222	1.057
1291	ADTLDPALLRPGR	B6TDT1;A0A096QE21;A0A096QE22	B6TDT1	26S protease regulatory subunit 6B OS=Zea mays GN=Zm.16789	3	465.597	0.7343	71.085	yes	NA	NA	NA	NA	NA	NA
1293	ADTPEPLCQVMLR	C0PK05;B6TPH0	C0PK05	Lactoylglutathione lyase OS=Zea mays GN=Zm.67052	2	765.376	-0.35583	132.06	yes	0.933	0.994	1.011	0.951	1.061	1.05
1294	ADTPEPLCQVMLR	C0PK05;B6TPH0	C0PK05	Lactoylglutathione lyase OS=Zea mays GN=Zm.67052	3	510.587	0.9086	111.52	yes	NA	NA	NA	NA	NA	NA
1295	ADTQSVDFQK	K7TMV5;K7UL54;A0A096PNX9;B4G1Q6	B4G1Q6	Uncharacterized protein OS=Zea mays GN=pco139651	2	569.772	-1.0387	110.31	no	0.86	0.875	0.956	0.844	1.467	0.997
1296	ADTQSVDFQK	K7TMV5;K7UL54;A0A096PNX9;B4G1Q6	B4G1Q6	Uncharacterized protein OS=Zea mays GN=pco139651	3	380.184	0.15197	88.056	no	0.763	0.839	0.899	1.181	1.289	1.029
1297	ADTQTPPAFASDPLK	A0A096QJP9;B4FGA2;A0A096QJQ0	A0A096QJP9	Uncharacterized protein OS=Zea mays GN=LOC100193782	3	520.263	-0.45898	50.305	yes	NA	NA	NA	NA	NA	NA
1298	ADVAEVCVQALQYEEAK	A0A096QZB7	A0A096QZB7	Uncharacterized protein OS=Zea mays	3	641.644	0.27333	111.78	yes	NA	NA	NA	NA	NA	NA
1299	ADVDAAVEALK	A0A096QGB9;C0PGQ1;K7U3U8;K7V2R1	C0PGQ1	Uncharacterized protein OS=Zea mays GN=LOC100383520	2	551.293	-0.94049	114.72	no	NA	NA	NA	NA	NA	NA
1300	ADVDAAVEALK	A0A096QGB9;C0PGQ1;K7U3U8;K7V2R1	C0PGQ1	Uncharacterized protein OS=Zea mays GN=LOC100383520	3	367.864	0.8171	99.283	no	1.014	0.953	0.864	1.005	1.156	1.009
1301	ADVENKDGTK	D2WKH8;A0A096QPP7;K7TP19	D2WKH8	DNA-directed RNA polymerase OS=Zea mays GN=Zm.37508	3	359.512	0.40859	65.179	no	0.756	1.09	1.131	1.052	0.708	1.262
1302	ADVFAAVK	B6T9G1;A0A096RG33	B6T9G1	26S proteasome non-ATPase regulatory subunit 6 OS=Zea mays GN=TIDP3431	2	410.732	0.045682	87.639	yes	0.875	1.019	1.032	1	1.092	0.983
1303	ADVFAAVK	B6T9G1;A0A096RG33	B6T9G1	26S proteasome non-ATPase regulatory subunit 6 OS=Zea mays GN=TIDP3431	3	274.157	0.89964	61.962	yes	0.941	0.965	1.003	0.923	1.057	1.112
1304	ADVFLLVGTQPR	A0A096S2H5;B4F8V5	A0A096S2H5	Uncharacterized protein OS=Zea mays GN=LOC100280404	2	658.372	-0.87313	111.79	no	0.914	0.941	0.996	1.108	1.085	0.956
1305	ADVFLLVGTQPR	A0A096S2H5;B4F8V5	A0A096S2H5	Uncharacterized protein OS=Zea mays GN=LOC100280404	3	439.25	0.4644	118.77	no	1.037	0.948	0.892	0.994	1.061	1.068
1306	ADVFQISK	A0A096PN04	A0A096PN04	Uncharacterized protein (Fragment) OS=Zea mays	2	454.248	-1.5762	85.355	yes	0.869	1.003	0.975	0.951	1.173	1.029
1307	ADVGGEEGFAMR	K7U6L3	K7U6L3	Uncharacterized protein (Fragment) OS=Zea mays GN=ZEAMMB73_401568	2	627.775	-0.34755	56.087	yes	0.938	0.979	0.958	0.989	1.046	1.09
1308	ADVGGEEGFAMR	K7U6L3	K7U6L3	Uncharacterized protein (Fragment) OS=Zea mays GN=ZEAMMB73_401568	2	619.777	0.71837	107.39	yes	0.9	0.941	1.017	1.078	1.06	1.005
1309	ADVGPDPMASFER	B6TV98	B6TV98	OTU domain-containing protein 6B OS=Zea mays GN=Zm.23488	2	696.317	-1.4713	79.639	yes	1.033	0.919	1.025	1.004	1.072	0.947
1310	ADVHEPLVR	A0A096QRL3;A0A096QRL6	A0A096QRL3	Uncharacterized protein OS=Zea mays GN=Zm.6146	2	518.283	-0.55168	107.21	yes	1.033	0.995	1.077	0.948	0.948	0.999
1311	ADVLNNVLK	K7TIN2;K7TX08;K7TMB8	K7TIN2	Glycine cleavage complex P-protein OS=Zea mays GN=Zm.1072	2	493.287	-0.09532	90.827	yes	NA	NA	NA	NA	NA	NA
1313	ADVPAAEQDEVSQTLLDR	A0A096S0H8	A0A096S0H8	Uncharacterized protein OS=Zea mays GN=LOC100272531	2	978.979	-1.3273	48.288	yes	0.959	0.9	1.18	0.832	1.078	1.05
1314	ADVPGLKK	B6TDB5;A0A0B4J320	B6TDB5	17.4 kDa class I heat shock protein 3 OS=Zea mays GN=IDPC175	3	276.504	0.54873	69.598	yes	0.636	0.785	0.791	1.811	1.022	0.955
1315	ADVPLPADADLDVVR	B8A1V8;B4G058;A0A096RHL1	B8A1V8	Uncharacterized protein OS=Zea mays GN=LOC100274307	2	783.412	-2.5071	115.8	yes	0.942	0.888	1.006	0.949	1.266	0.948
1316	ADVPLPADADLDVVR	B8A1V8;B4G058;A0A096RHL1	B8A1V8	Uncharacterized protein OS=Zea mays GN=LOC100274307	3	522.611	-1.5241	42.314	yes	NA	NA	NA	NA	NA	NA
1317	ADVPLPADADLDVVR	B8A1V8;B4G058;A0A096RHL1	B8A1V8	Uncharacterized protein OS=Zea mays GN=LOC100274307	2	783.412	-1.0858	98.408	yes	1.044	0.799	0.989	1.073	1.12	0.975
1318	ADVPLPADADLDVVR	B8A1V8;B4G058;A0A096RHL1	B8A1V8	Uncharacterized protein OS=Zea mays GN=LOC100274307	3	522.611	0.29145	64.52	yes	0.934	0.941	0.895	1.134	1.12	0.977
1319	ADVPVAEQDEVSQALLDR	C0PDN0	C0PDN0	Putative trehalose phosphatase/synthase family protein OS=Zea mays GN=Zm.94638	3	652.329	-1.5493	112.82	yes	0.913	0.989	0.894	1.011	1.172	1.02
1320	ADVQGSVQAVTDALR	A0A096Q7T0	A0A096Q7T0	Uncharacterized protein OS=Zea mays GN=Zm.19444	3	510.602	0.37232	113.43	yes	1.052	1.015	1.011	0.848	0.986	1.088
1321	ADVTVVAK	C0PD01	C0PD01	Uncharacterized protein OS=Zea mays GN=pco137023	2	401.737	-1.6935	95.502	yes	0.993	0.921	0.933	1.132	1.037	0.985
1322	ADVVLLK	A0A096PSZ1;A0A096PSZ2;A0A096PSZ3;B6T219;K7UZ01	A0A096PSZ1	Uncharacterized protein OS=Zea mays GN=Zm.118685	2	379.245	1.9271	77.282	no	NA	NA	NA	NA	NA	NA
1323	ADWEINPLELDFTK	A0A096SP86	A0A096SP86	Uncharacterized protein OS=Zea mays GN=pco131426	3	564.282	-0.84355	74.475	yes	1.069	0.956	1.068	0.954	0.935	1.019
1324	ADWEINPLELDFTK	A0A096SP86	A0A096SP86	Uncharacterized protein OS=Zea mays GN=pco131426	2	845.92	-2.1094	77.746	yes	1.133	0.918	1.181	1.006	0.899	0.863
1325	ADWWTNVAHYNR	K7W637;A0A096TSB2	K7W637	Uncharacterized protein OS=Zea mays GN=Zm.6553	3	511.572	-0.6115	93.345	no	0.912	1.001	0.877	0.97	1.417	0.823
1326	ADYDYLIK	A0A096UG43;B4FNJ6	B4FNJ6	Ras-related protein ARA-3 OS=Zea mays GN=LOC100502497	2	500.753	-0.59488	95.502	no	0.91	0.934	0.887	0.873	1.389	1.007
1327	ADYDYLIK	A0A096UG43;B4FNJ6	B4FNJ6	Ras-related protein ARA-3 OS=Zea mays GN=LOC100502497	2	500.753	2.3649	95.502	no	1.006	0.967	0.941	0.857	1.394	0.835
1328	ADYFLVGK	A0A096R382	A0A096R382	Alpha-1,4 glucan phosphorylase OS=Zea mays GN=Zm.13152	2	456.745	-0.033163	89.355	yes	0.904	0.967	0.926	0.861	1.367	0.975
1329	ADYFLVGK	A0A096R382	A0A096R382	Alpha-1,4 glucan phosphorylase OS=Zea mays GN=Zm.13152	3	304.832	1.08	43.808	yes	NA	NA	NA	NA	NA	NA
1330	ADYFTEPSIEELAAK	A0A096TBN2;A0A096QT10	A0A096QT10	Uncharacterized protein OS=Zea mays GN=cl23032_-2	2	842.409	0.103	154.69	no	0.886	0.91	1.035	0.911	1.001	1.257
1331	ADYFTEPSIEELAAK	A0A096TBN2;A0A096QT10	A0A096QT10	Uncharacterized protein OS=Zea mays GN=cl23032_-2	3	561.942	0.66379	32.702	no	NA	NA	NA	NA	NA	NA
1332	ADYIDALNELQGSK	A0A096T6H4;A0A096T6H5	A0A096T6H4	Uncharacterized protein OS=Zea mays	3	512.923	0.5397	76.759	yes	NA	NA	NA	NA	NA	NA
1333	ADYLPYGVDFPLGPSGR	B6TS01	B6TS01	Anther-specific proline-rich protein APG OS=Zea mays GN=LOC100284279	3	608.637	1.0476	64.454	yes	NA	NA	NA	NA	NA	NA
1334	ADYTVQR	K7VMT7;C0PCN2;K7W0F6	K7VMT7	Uncharacterized protein OS=Zea mays GN=cl59287_1	2	426.714	-0.12708	81.215	yes	NA	NA	NA	NA	NA	NA
1335	ADYTVQR	K7VMT7;C0PCN2;K7W0F6	K7VMT7	Uncharacterized protein OS=Zea mays GN=cl59287_1	2	426.714	0.82343	95.909	yes	0.853	1.009	1.024	0.909	0.974	1.232
1336	ADYTVQR	K7VMT7;C0PCN2;K7W0F6	K7VMT7	Uncharacterized protein OS=Zea mays GN=cl59287_1	2	426.714	0.744	87.251	yes	NA	NA	NA	NA	NA	NA
1337	AEAAELTASAER	K7UA86;K7U2H0;K7V1E0	K7UA86	Uncharacterized protein OS=Zea mays GN=LOC100193455	2	609.802	-1.0444	101.53	yes	0.874	1.018	0.875	0.837	1.245	1.151
1338	AEAAGNDNCPVK	B4FGK8;K7WEB1;B7ZZM7	B4FGK8	Eukaryotic translation initiation factor 2 alpha subunit OS=Zea mays GN=pco078161	2	623.28	-3.3213	49.448	no	0.724	1.028	1.093	1.192	1.201	0.762
1339	AEAAHLK	A0A096PX37;A0A096PX36	A0A096PX37	Uncharacterized protein OS=Zea mays GN=Zm.29813	2	370.208	-1.2836	91.906	yes	0.781	0.872	0.92	1.069	1.206	1.152
1340	AEADAAAIAAEQTCALLEQR	K7UA86;K7U2H0;K7V1E0	K7UA86	Uncharacterized protein OS=Zea mays GN=LOC100193455	3	701.344	0.87073	128.38	yes	NA	NA	NA	NA	NA	NA
1341	AEADKNDK	C3UZ63;A0A096R091;A0A096R092;A0A096R095;A0A096RTH6;A0A096RTH7	A0A096RTH6	Uncharacterized protein OS=Zea mays GN=Zm.62221	3	297.479	-3.196	68.846	no	NA	NA	NA	NA	NA	NA
1342	AEADKNDK	C3UZ63;A0A096R091;A0A096R092;A0A096R095;A0A096RTH6;A0A096RTH7	A0A096RTH6	Uncharacterized protein OS=Zea mays GN=Zm.62221	2	445.714	-5.1974	98.044	no	0.749	1.159	0.995	1.403	0.381	1.313
1343	AEADKNDK	C3UZ63;A0A096R091;A0A096R092;A0A096R095;A0A096RTH6;A0A096RTH7	A0A096RTH6	Uncharacterized protein OS=Zea mays GN=Zm.62221	3	297.479	-1.7283	80.688	no	0.847	1.179	1.096	1.172	0.479	1.228
1344	AEADLGNVLK	A0A096Q7L4	A0A096Q7L4	Uncharacterized protein OS=Zea mays GN=Zm.84850	2	515.282	-0.89022	103.91	yes	0.791	0.965	0.958	0.773	1.429	1.085
1345	AEADVVECACLIGLPK	A0A0B4J338	A0A0B4J338	Uncharacterized protein OS=Zea mays GN=LOC100283282	3	582.292	0.55729	62.357	yes	0.905	1.002	0.965	0.802	1.119	1.207
1346	AEAEALPR	B6SRJ5	B6SRJ5	Bifunctional 3-phosphoadenosine 5-phosphosulfate synthetase 2 OS=Zea mays GN=Zm.28114	2	428.73	-0.014394	90.601	yes	NA	NA	NA	NA	NA	NA
1347	AEAEASALK	A0A096STP3;K7W1A6	A0A096STP3	Uncharacterized protein OS=Zea mays GN=Zm.3743	2	445.235	-1.9766	107.79	no	0.936	1.046	0.953	0.982	1.08	1.003
1348	AEAEGSLK	Q43247;A0A096T094;K7UGF5	Q43247	Glyceraldehyde-3-phosphate dehydrogenase 3, cytosolic OS=Zea mays GN=GAPC3	2	402.709	-1.2243	92.051	yes	0.772	0.976	0.998	1.119	1.11	1.026
1349	AEAEGSLK	Q43247;A0A096T094;K7UGF5	Q43247	Glyceraldehyde-3-phosphate dehydrogenase 3, cytosolic OS=Zea mays GN=GAPC3	3	268.808	0.0075677	101.6	yes	0.826	0.951	1.007	1.061	1.155	0.999
1350	AEAEHAIQLR	K7UB83	K7UB83	Uncharacterized protein OS=Zea mays GN=Zm.44251	3	379.872	1.1841	63.076	no	NA	NA	NA	NA	NA	NA
1351	AEAEHTDPATAK	A0A096QXE0;A0A096QXE2;B4FFR4	A0A096QXE0	Uncharacterized protein OS=Zea mays GN=pco148690(146)	3	414.198	-2.005	89.301	yes	0.731	0.996	1.027	0.889	1.341	1.017
1352	AEAELRR	A0A096T6A1;A0A096T6A2	A0A096T6A1	Uncharacterized protein OS=Zea mays	3	282.159	-1.0167	69.998	yes	NA	NA	NA	NA	NA	NA
1353	AEAELRR	A0A096T6A1;A0A096T6A2	A0A096T6A1	Uncharacterized protein OS=Zea mays	3	282.159	0.55027	92.319	yes	NA	NA	NA	NA	NA	NA
1354	AEAEPTVEIDLADAQVFK	A0A096QS06;B6TUC1;A0A096QS07	A0A096QS06	Uncharacterized protein OS=Zea mays GN=LOC100284501	3	649.33	1.1568	136.63	yes	0.997	0.964	0.875	0.985	1.051	1.128
1357	AEAETLK	A0A096SS08;A0A096SS09	A0A096SS08	Uncharacterized protein OS=Zea mays	2	381.206	-1.2456	93.374	yes	0.981	1.127	1.078	0.828	0.839	1.147
1358	AEAEWLSSIK	A0A096RJE3	A0A096RJE3	Uncharacterized protein OS=Zea mays GN=Zm.29289	2	567.295	-2.0006	72.2	yes	NA	NA	NA	NA	NA	NA
1359	AEAHMFTALK	A0A096R1I6;A0A096R1I7	A0A096R1I6	Ubiquitin carboxyl-terminal hydrolase OS=Zea mays GN=Zm.25648	3	378.859	0.12255	50.108	yes	NA	NA	NA	NA	NA	NA
1360	AEAHMFTALK	A0A096R1I6;A0A096R1I7	A0A096R1I6	Ubiquitin carboxyl-terminal hydrolase OS=Zea mays GN=Zm.25648	3	373.527	-0.74583	58.699	yes	NA	NA	NA	NA	NA	NA
1361	AEAHPPPSYGGRPDR	C4JC43;K7TRX2	C4JC43	Putative VHS/GAT domain containing family protein OS=Zea mays GN=pco080763d	3	536.262	-0.2373	70.889	yes	0.97	0.958	1.011	1.008	1.015	1.038
1362	AEAIDQFLLK	B4FUA0	B4FUA0	Uncharacterized protein OS=Zea mays GN=uaz7c01h10	2	574.322	0.18595	134.13	yes	0.841	0.841	0.806	0.864	1.675	0.973
1363	AEALELFSVER	K7USA4	K7USA4	DNA-directed RNA polymerase OS=Zea mays GN=ZEAMMB73_731449	2	632.333	0.17798	118.61	yes	0.876	1.032	1.017	0.955	1.045	1.075
1364	AEALELFSVER	K7USA4	K7USA4	DNA-directed RNA polymerase OS=Zea mays GN=ZEAMMB73_731449	3	421.891	1.0476	105.46	yes	0.896	1.166	0.913	0.776	1.242	1.007
1365	AEALEMFAENEFK	A0A096U2E6	A0A096U2E6	Uncharacterized protein OS=Zea mays GN=Zm.15967	3	510.238	-0.81388	81.565	yes	0.741	0.816	0.771	0.89	1.899	0.883
1366	AEALSLQLQSAQGK	A0A096PT69	A0A096PT69	Uncharacterized protein OS=Zea mays GN=LOC100193950	2	722.394	-0.79701	159.52	yes	0.941	0.913	1.007	1.044	1.1	0.996
1367	AEAPEIIK	A0A096TFU6;K7W829;K7V8E2	K7W829	Uncharacterized protein OS=Zea mays GN=Zm.72442	2	435.75	-0.05241	69.598	no	0.917	0.929	0.958	0.727	1.683	0.786
1368	AEAPSSGEIK	B6T213	B6T213	Uncharacterized protein OS=Zea mays GN=Zm.22643	2	494.751	-1.2387	79.659	yes	0.74	0.735	1.181	0.804	1.319	1.221
1369	AEAQAHSEMMNHGPIR	B6T607	B6T607	Uncharacterized protein OS=Zea mays GN=LOC100276166	4	445.457	0.28314	99.344	yes	NA	NA	NA	NA	NA	NA
1370	AEATDVANAVLDGSDAILLGAETLR	B4F9G8;K7TM64	B4F9G8	Pyruvate kinase OS=Zea mays GN=LOC100191614	3	829.098	-0.40524	159.2	no	1.045	0.428	0.649	0.843	NA	2.035
1371	AEATDVANAVLDGSDAILLGAETLR	B4F9G8;K7TM64	B4F9G8	Pyruvate kinase OS=Zea mays GN=LOC100191614	4	622.075	-0.033867	80.786	no	1.037	0.684	1.295	0.899	1.029	1.054
1372	AEAVVLLK	A0A0B4J2Z6;A0A096Q513	A0A0B4J2Z6	Uncharacterized protein OS=Zea mays GN=Zm.452	2	421.771	-0.17539	80.165	yes	NA	NA	NA	NA	NA	NA
1373	AEAVVLLK	A0A0B4J2Z6;A0A096Q513	A0A0B4J2Z6	Uncharacterized protein OS=Zea mays GN=Zm.452	2	421.771	-0.21419	99.442	yes	NA	NA	NA	NA	NA	NA
1374	AECTPDDVFK	A0A096RAX3;A0A096RAX7	A0A096RAX3	Malic enzyme OS=Zea mays GN=LOC100501486	2	591.261	-2.2016	97.734	yes	1.027	0.982	0.962	0.977	1.053	0.998
1375	AEDAMVAR	A0A096QCX3;B8A0F1;A0A096QCX4;A0A096SKA6;A0A096SKA7	A0A096QCX3	Uncharacterized protein OS=Zea mays GN=TIDP2729	2	439.705	-0.96398	72.968	no	0.881	0.885	0.951	0.862	1.437	0.983
1376	AEDAMVAR	A0A096QCX3;B8A0F1;A0A096QCX4;A0A096SKA6;A0A096SKA7	A0A096QCX3	Uncharacterized protein OS=Zea mays GN=TIDP2729	2	431.708	0.30546	77.318	no	0.88	0.931	0.986	0.852	1.312	1.039
1377	AEDDYDYLFK	B4FIB2;K7W9S6;C0PMK8;A0A096RLG2;C0PN94;B4FE06;A0A096S1J6;A0A096S1J5;A0A096S3K2	B4FIB2	Ras-related protein RIC2 OS=Zea mays GN=LOC100194331	3	426.856	0.66753	35.652	no	NA	NA	NA	NA	NA	NA
1378	AEDDYDYLFK	B4FIB2;K7W9S6;C0PMK8;A0A096RLG2;C0PN94;B4FE06;A0A096S1J6;A0A096S1J5;A0A096S3K2	B4FIB2	Ras-related protein RIC2 OS=Zea mays GN=LOC100194331	3	426.856	-0.72622	45.598	no	NA	NA	NA	NA	NA	NA
1379	AEDESTGYILPNK	A0A096RXU2;A0A096RXU3	A0A096RXU2	Uncharacterized protein OS=Zea mays GN=LOC100383056	2	718.849	-0.028047	159.5	yes	0.955	0.994	0.98	0.899	1.025	1.147
1380	AEDESTGYILPNK	A0A096RXU2;A0A096RXU3	A0A096RXU2	Uncharacterized protein OS=Zea mays GN=LOC100383056	3	479.568	1.1757	91.961	yes	NA	NA	NA	NA	NA	NA
1381	AEDEYNDLMSK	A0A096PTT2	A0A096PTT2	Structural maintenance of chromosomes protein 2 OS=Zea mays	2	657.78	-0.16289	138.02	yes	0.81	0.936	1.004	0.86	1.371	1.019
1382	AEDGEVWTFSVR	A0A096R629;B4FEC3;B7ZXH0	B4FEC3	Pyruvate kinase OS=Zea mays GN=Zm.95664	2	698.331	-0.078933	132.79	no	0.911	1.073	1.026	0.949	0.959	1.083
1383	AEDGEVWTFSVR	A0A096R629;B4FEC3;B7ZXH0	B4FEC3	Pyruvate kinase OS=Zea mays GN=Zm.95664	3	465.889	1.084	155.98	no	0.963	1.083	0.919	0.969	1.001	1.066
1384	AEDGLLYPLEK	Q9LEF5;C0PG86;K7VQV6;A0A096UBA1;A0A096UBA2	Q9LEF5	FACT complex subunit SSRP1 OS=Zea mays GN=SSRP1	3	416.555	1.1605	68.536	yes	0.789	0.994	0.872	0.778	1.548	1.019
1385	AEDIPLVSEWFK	K7W637	K7W637	Uncharacterized protein OS=Zea mays GN=Zm.6553	3	478.582	0.051092	47.712	yes	NA	NA	NA	NA	NA	NA
1386	AEDITAINTESAVR	B4G0U5;A0A096RPU1	B4G0U5	Uncharacterized protein OS=Zea mays GN=LOC100284797	2	745.378	-2.3376	128.06	yes	0.925	1.042	0.96	0.876	1.091	1.107
1387	AEDIVGTMLAK	C0PJ20;B6TB94;A0A096QCS2;A0A096QCS1;A0A096ST93;Q7FS90	C0PJ20	Uncharacterized protein OS=Zea mays GN=LOC100282771	3	383.206	1.956	91.549	no	0.897	1.11	0.976	0.98	1.007	1.029
1388	AEDIVGTMLAK	C0PJ20;B6TB94;A0A096QCS2;A0A096QCS1;A0A096ST93;Q7FS90	C0PJ20	Uncharacterized protein OS=Zea mays GN=LOC100282771	2	574.305	0.26526	161.99	no	0.948	1.047	0.975	1.093	0.964	0.973
1389	AEDIVGTMLAK	C0PJ20;B6TB94;A0A096QCS2;A0A096QCS1;A0A096ST93;Q7FS90	C0PJ20	Uncharacterized protein OS=Zea mays GN=LOC100282771	3	383.206	1.6723	96.113	no	0.975	1.027	0.913	0.986	1.056	1.043
1390	AEDLSLMLQATQGK	K7V1D8	K7V1D8	Uncharacterized protein OS=Zea mays GN=LOC100272243	3	502.261	-0.29761	64.104	yes	NA	NA	NA	NA	NA	NA
1391	AEDSKPAAIPTAAGGGGAK	B4FT82;K7TT72	B4FT82	Uncharacterized protein OS=Zea mays GN=LOC100276453	3	556.957	-2.5518	123.63	yes	0.823	1.135	0.788	0.546	1.552	1.156
1392	AEDSKPTAIPTAAGS	B4FS63	B4FS63	Uncharacterized protein OS=Zea mays GN=pco082032	3	472.572	0.76473	76.196	yes	0.674	1.044	0.894	0.856	1.619	0.912
1393	AEDSKPTAIPTAAGS	B4FS63	B4FS63	Uncharacterized protein OS=Zea mays GN=pco082032	2	708.354	-0.61083	85.493	yes	0.728	0.978	0.798	0.999	1.722	0.775
1394	AEDSVAINTESAVR	B6TX01	B6TX01	Glycoside hydrolase, family 28 OS=Zea mays GN=LOC100284735	2	731.363	-0.95663	204.17	yes	0.974	0.926	0.977	0.921	1.145	1.057
1395	AEDSVVLSYGTELIGMQR	A0A096RHT9;K7U000	A0A096RHT9	Uncharacterized protein OS=Zea mays GN=pco143558	3	656.663	0	180.7	no	NA	NA	NA	NA	NA	NA
1396	AEDVANPSEK	A0A096T963	A0A096T963	Uncharacterized protein OS=Zea mays GN=Zm.17111	2	530.251	-1.1779	100.93	yes	0.808	1.079	1.056	1.157	1.242	0.658
1397	AEDVLSQYAEK	A0A096R0X7	A0A096R0X7	Signal recognition particle subunit SRP72 OS=Zea mays	2	626.806	0.52524	102.73	yes	0.943	0.883	0.877	0.921	1.415	0.96
1398	AEDVLSQYAEK	A0A096R0X7	A0A096R0X7	Signal recognition particle subunit SRP72 OS=Zea mays	3	418.207	2.1853	49.448	yes	NA	NA	NA	NA	NA	NA
1399	AEDVVSTMLAK	A0A096RLZ5;C0HH03;B4FEG8;C4JA36	C4JA36	Putative RNA recognition motif containing family protein OS=Zea mays GN=Zm.79427	3	388.537	0.62292	103.31	no	0.834	0.875	0.78	0.937	1.575	0.999
1400	AEDVVSTMLAK	A0A096RLZ5;C0HH03;B4FEG8;C4JA36	C4JA36	Putative RNA recognition motif containing family protein OS=Zea mays GN=Zm.79427	2	582.302	-0.64565	153.95	no	0.895	0.877	0.839	0.898	1.44	1.052
1401	AEDYDATTVVGR	A0A096RKR6	A0A096RKR6	Uncharacterized protein OS=Zea mays GN=Zm.29773	2	648.807	0.43623	89.189	yes	0.872	0.989	1.175	0.845	1.019	1.099
1402	AEDYNSPGIIADHLR	Q8LSJ9;A0A096SPU5	Q8LSJ9	Uncharacterized protein OS=Zea mays GN=x1	2	835.91	-1.2703	79.346	yes	1.008	0.887	1.036	0.901	1.185	0.983
1403	AEEAAAGADGLSDFQK	B4FAK8	B4FAK8	Uncharacterized protein OS=Zea mays GN=Zm.138208	3	527.246	-1.9046	89.624	yes	0.845	0.84	0.855	0.819	1.79	0.85
1404	AEEAELIASK	B4FRH5;A0A096QX18;A0A096QX19	B4FRH5	Succinyl-CoA ligase subunit beta OS=Zea mays GN=LOC100284826	2	530.78	-1.2368	105.46	yes	0.839	0.961	1.058	1.049	1.058	1.035
1405	AEEAELIASK	B4FRH5;A0A096QX18;A0A096QX19	B4FRH5	Succinyl-CoA ligase subunit beta OS=Zea mays GN=LOC100284826	2	530.78	-0.24461	105.46	yes	1.034	0.962	1.021	0.835	1.235	0.913
1406	AEEDGVACVEFIAGK	K7US39;A0A096TXA8	K7US39	Dihydrolipoyl dehydrogenase OS=Zea mays GN=LOC100501719	3	532.252	-0.9039	68.972	no	NA	NA	NA	NA	NA	NA
1407	AEEDGVACVEFIAGK	K7US39;A0A096TXA8	K7US39	Dihydrolipoyl dehydrogenase OS=Zea mays GN=LOC100501719	2	797.875	-1.8393	141	no	0.873	0.76	0.885	1.039	1.485	0.957
1408	AEEDYEK	C0PHR4;K7UQW1	C0PHR4	Adenosylhomocysteinase OS=Zea mays GN=Zm.19562	2	442.188	-2.5499	91.853	yes	0.758	0.914	0.941	0.924	1.68	0.783
1409	AEEFAFR	K7TI14;A0A096RSY5;A0A096RSY6;A0A096TK78	K7TI14	Clathrin heavy chain OS=Zea mays GN=Zm.25638	2	435.211	1.129	92.187	yes	NA	NA	NA	NA	NA	NA
1410	AEEFFPER	B6UC65;Q43250	B6UC65	3-hydroxyindolin-2-one monooxygenase OS=Zea mays GN=CYP71C1	2	512.74	0.67293	65.224	yes	NA	NA	NA	NA	NA	NA
1411	AEEGHLDWFPLDNPATPER	A0A096QMJ5	A0A096QMJ5	Uncharacterized protein OS=Zea mays GN=Zm.12444	3	732.012	-1.5883	92.679	yes	1.024	0.923	0.991	0.986	1.022	1.053
1412	AEEHLPNTLR	A0A096UHR8;C0P5Q6;A0A096UHR6	A0A096UHR8	Uncharacterized protein OS=Zea mays GN=Zm.83719	3	393.875	0.3288	57.532	yes	NA	NA	NA	NA	NA	NA
1413	AEEIHQNKEEEEEVAAASSAK	Q9AXT8	Q9AXT8	DNA (cytosine-5)-methyltransferase 1 OS=Zea mays GN=MET2A	4	575.523	-1.1627	88.872	yes	0.992	0.879	0.967	0.84	0.935	1.387
1414	AEEIMGQAIR	B6SGM5;K7U4N9;B4FMY9;C4J2K0	C4J2K0	Uncharacterized protein OS=Zea mays GN=Zm.117944	2	559.287	-1.0782	104.22	no	0.77	1.028	0.925	0.816	1.521	0.94
1415	AEEIMGQAIR	B6SGM5;K7U4N9;B4FMY9;C4J2K0	C4J2K0	Uncharacterized protein OS=Zea mays GN=Zm.117944	3	373.194	0	135.71	no	NA	NA	NA	NA	NA	NA
1416	AEEIQAK	P80608;B8A377;A0A096PTF6;A0A096PTF2;C0P823;A0A096PTF5;A0A096PTF7	P80608	Cysteine synthase OS=Zea mays	2	394.711	-1.0069	93.374	yes	NA	NA	NA	NA	NA	NA
1417	AEELDRK	A0A096RLC4	A0A096RLC4	Uncharacterized protein OS=Zea mays GN=Zm.10282	3	287.487	-2.4145	47.849	yes	NA	NA	NA	NA	NA	NA
1418	AEELELQVAALK	K7TNK3	K7TNK3	Uncharacterized protein OS=Zea mays GN=ZEAMMB73_392937	3	438.582	1.1099	67.385	yes	0.941	0.862	1.003	0.879	1.425	0.89
1419	AEELELQVAALK	K7TNK3	K7TNK3	Uncharacterized protein OS=Zea mays GN=ZEAMMB73_392937	2	657.369	0	133.32	yes	NA	NA	NA	NA	NA	NA
1420	AEELIHVGQK	A0A096RFR6;Q9XHR2;A0A096RFR7;A0A096RFR8	A0A096RFR6	Eukaryotic translation initiation factor 3 subunit A OS=Zea mays GN=eif3	2	562.309	0.061586	85.533	yes	1.034	1.033	0.953	0.936	1.023	1.021
1421	AEELIHVGQK	A0A096RFR6;Q9XHR2;A0A096RFR7;A0A096RFR8	A0A096RFR6	Eukaryotic translation initiation factor 3 subunit A OS=Zea mays GN=eif3	3	375.208	1.7172	33.875	yes	NA	NA	NA	NA	NA	NA
1422	AEELLPQAEADKIDSMLK	C0HHJ6	C0HHJ6	Uncharacterized protein OS=Zea mays GN=LOC100381625	3	667.678	-2.1542	83.758	yes	0.897	1.031	1.022	0.937	1.075	1.038
1423	AEELLPQAEADKIDSMLK	C0HHJ6	C0HHJ6	Uncharacterized protein OS=Zea mays GN=LOC100381625	4	501.011	-1.0541	67.645	yes	NA	NA	NA	NA	NA	NA
1424	AEELLVSLDPSK	C0HF38;C0HH44	C0HF38	Pentatricopeptide repeat (PPR) superfamily protein OS=Zea mays GN=LOC100304360	3	434.238	-0.078732	55.261	yes	NA	NA	NA	NA	NA	NA
1425	AEELSAR	A0A096T187	A0A096T187	Kinesin-like protein OS=Zea mays GN=LOC100304348	2	388.201	0.054935	97.093	yes	NA	NA	NA	NA	NA	NA
1426	AEELSLMLQATQGK	A0A096Q9Q2	A0A096Q9Q2	Uncharacterized protein OS=Zea mays GN=Zm.82529	3	506.933	0.97028	82.202	yes	NA	NA	NA	NA	NA	NA
1427	AEELTAR	A0A096S7Q9;K7TUI8	A0A096S7Q9	Uncharacterized protein OS=Zea mays GN=Zm.101798	2	395.209	0	101.6	yes	NA	NA	NA	NA	NA	NA
1428	AEEPWFGIEQEYTLLQK	C0HIJ2;B8A3M0;P38560;B4F9A2;A0A096Q560	C0HIJ2	Glutamine synthetase OS=Zea mays GN=gln2	3	694.346	-1.6302	150.39	yes	1.192	0.879	0.987	1.144	0.88	0.919
1429	AEEPWFGIEQEYTLLQK	C0HIJ2;B8A3M0;P38560;B4F9A2;A0A096Q560	C0HIJ2	Glutamine synthetase OS=Zea mays GN=gln2	4	521.011	-0.90612	62.861	yes	NA	NA	NA	NA	NA	NA
1430	AEEQFGANHPK	B4FQF7;K7UWH3;C0PDW8;B4FD11;K7VGG5	B4FQF7	Uncharacterized protein OS=Zea mays GN=LOC100279783	3	409.863	-0.27685	64.918	yes	1.117	0.914	0.855	1.195	0.841	1.079
1431	AEEQGAEFVSFDAAK	A0A096TBN2	A0A096TBN2	Uncharacterized protein OS=Zea mays GN=Zm.12988	3	533.583	-0.52432	74.296	yes	0.795	0.975	0.867	1.089	1.21	1.064
1432	AEEQSLPQSSGFLEFLGPLSK	K7U259;K7TS94	K7U259	Putative glycosyl transferase family 28 protein OS=Zea mays GN=Zm.94653	3	755.386	0.18263	46.35	yes	NA	NA	NA	NA	NA	NA
1433	AEESAASGDPLAMASK	B4FBV8	B4FBV8	Eukaryotic translation initiation factor 3 subunit G OS=Zea mays GN=pco079325	3	517.572	-0.93684	114.31	yes	0.936	0.98	0.95	0.891	1.153	1.09
1434	AEESAASGDPLAMASK	B4FBV8	B4FBV8	Eukaryotic translation initiation factor 3 subunit G OS=Zea mays GN=pco079325	2	775.854	-1.9893	56.514	yes	0.947	0.954	0.846	0.895	1.156	1.201
1435	AEESAASGDPLAMASK	B4FBV8	B4FBV8	Eukaryotic translation initiation factor 3 subunit G OS=Zea mays GN=pco079325	2	767.856	-0.62042	251.07	yes	0.914	0.97	0.964	0.962	1.127	1.063
1436	AEESAASGDPLAMASK	B4FBV8	B4FBV8	Eukaryotic translation initiation factor 3 subunit G OS=Zea mays GN=pco079325	3	512.24	0.2156	153.09	yes	0.988	1.075	0.92	0.933	1.15	0.934
1437	AEEVLSMLVK	A0A096SK19;C0HG08	A0A096SK19	Uncharacterized protein OS=Zea mays GN=Zm.74290	2	559.81	-0.86779	152.07	yes	NA	NA	NA	NA	NA	NA
1438	AEEVPEEEKNLGPFDR	A0A096UE42	A0A096UE42	Uncharacterized protein OS=Zea mays GN=LOC100383827	3	620.299	-1.3342	98.062	yes	0.868	1.06	0.979	0.967	1.021	1.105
1439	AEEVPEEEKNLGPFDR	A0A096UE42	A0A096UE42	Uncharacterized protein OS=Zea mays GN=LOC100383827	3	620.299	-1.634	37.77	yes	NA	NA	NA	NA	NA	NA
1440	AEEYLHQYGR	C0P4E8	C0P4E8	Uncharacterized protein OS=Zea mays GN=umc1467	3	422.535	1.7554	53.517	yes	NA	NA	NA	NA	NA	NA
1441	AEFAPEK	A0A096TUE2	A0A096TUE2	Uncharacterized protein OS=Zea mays GN=Zm.43794	2	396.2	0.88469	63.419	yes	NA	NA	NA	NA	NA	NA
1442	AEFASHLEGKEEEIR	A0A096PT69	A0A096PT69	Uncharacterized protein OS=Zea mays GN=LOC100193950	4	436.968	-0.40252	47.639	yes	NA	NA	NA	NA	NA	NA
1443	AEFASHLEGKEEEIR	A0A096PT69	A0A096PT69	Uncharacterized protein OS=Zea mays GN=LOC100193950	3	582.288	-0.94902	114.63	yes	NA	NA	NA	NA	NA	NA
1444	AEFASHLEGKEEEIRK	A0A096PT69	A0A096PT69	Uncharacterized protein OS=Zea mays GN=LOC100193950	4	468.992	-0.78709	136.81	yes	0.973	0.871	0.962	1.088	1.07	1.037
1445	AEFAVIR	K7UBM6	K7UBM6	DNA binding protein isoform 1 OS=Zea mays GN=pco123181a	2	403.232	1.1601	68.915	yes	0.916	1.054	0.998	0.878	1.131	1.022
1446	AEFAVIR	K7UBM6	K7UBM6	DNA binding protein isoform 1 OS=Zea mays GN=pco123181a	2	403.232	1.2324	73.616	yes	0.896	0.918	0.992	0.952	1.128	1.114
1447	AEFDAHMTK	B4FH44;B6T090	B4FH44	Thioredoxin OS=Zea mays GN=trh2	3	350.496	0.749	76.345	yes	0.951	0.762	0.861	1.104	1.123	1.198
1448	AEFDAHMTK	B4FH44;B6T090	B4FH44	Thioredoxin OS=Zea mays GN=trh2	3	350.496	1.4765	48.423	yes	0.831	0.831	0.895	1.022	1.029	1.391
1449	AEFDAHMTK	B4FH44;B6T090	B4FH44	Thioredoxin OS=Zea mays GN=trh2	3	355.827	1.8047	57.55	yes	0.837	0.883	0.888	1.002	1.144	1.246
1450	AEFDCLALEHHVK	A0A096PR08;A0A096PR10;A0A096QUY0;A0A096QUY1	A0A096QUY0	Uncharacterized protein OS=Zea mays	4	392.944	-0.60914	78.324	no	0.98	0.93	1.071	0.974	1.132	0.913
1451	AEFDCLALEHHVK	A0A096PR08;A0A096PR10;A0A096QUY0;A0A096QUY1	A0A096QUY0	Uncharacterized protein OS=Zea mays	3	523.589	-1.6931	107.09	no	0.992	0.938	0.9	0.984	1.202	0.983
1452	AEFDYLHK	A0A096QR66	A0A096QR66	Uncharacterized protein OS=Zea mays GN=pco134899	3	341.503	1.1058	63.565	yes	0.855	0.937	0.903	0.979	1.356	0.97
1453	AEFDYLHKK	A0A096QR66	A0A096QR66	Uncharacterized protein OS=Zea mays GN=pco134899	4	288.403	0.26119	76.064	yes	NA	NA	NA	NA	NA	NA
1454	AEFEDICR	A0A096QV95;K7V2Z8	A0A096QV95	Uncharacterized protein OS=Zea mays GN=Zm.29078	2	520.229	-0.11871	95.502	no	0.914	1.11	0.95	0.938	1.089	0.998
1455	AEFFGGMEER	K7UEP7	K7UEP7	TRAF transcription factor (Fragment) OS=Zea mays GN=TRAF34	2	594.753	-1.9705	41.399	yes	NA	NA	NA	NA	NA	NA
1456	AEFFGGMEER	K7UEP7	K7UEP7	TRAF transcription factor (Fragment) OS=Zea mays GN=TRAF34	2	594.753	0.41039	41.399	yes	1.008	0.931	0.991	1.113	1.07	0.888
1457	AEFFGGMEER	K7UEP7	K7UEP7	TRAF transcription factor (Fragment) OS=Zea mays GN=TRAF34	2	586.756	0.49672	79.659	yes	1.018	0.813	1.064	1.102	1.185	0.817
1458	AEFGPSK	C0PHR4;K7UQW1	C0PHR4	Adenosylhomocysteinase OS=Zea mays GN=Zm.19562	2	368.187	-1.4223	67.169	yes	NA	NA	NA	NA	NA	NA
1459	AEFGPSKPFAGAR	C0PHR4;K7UQW1	C0PHR4	Adenosylhomocysteinase OS=Zea mays GN=Zm.19562	3	445.567	-0.59264	76.728	yes	1.102	0.998	0.949	0.974	1.07	0.907
1460	AEFGPSKPFAGAR	C0PHR4;K7UQW1	C0PHR4	Adenosylhomocysteinase OS=Zea mays GN=Zm.19562	2	667.846	-1.9008	120.59	yes	1.059	1.084	0.917	0.927	1.157	0.856
1461	AEFHDEMRR	B4FA79	B4FA79	Uncharacterized protein OS=Zea mays GN=LOC100191804	4	298.39	-2.3463	76.17	yes	NA	NA	NA	NA	NA	NA
1462	AEFIQHAEAEVSK	A0A096SCN7;A0A096SCN9;A0A096SCN8	A0A096SCN7	Uncharacterized protein OS=Zea mays GN=LOC100282737	2	729.865	-0.8775	110.55	yes	0.991	0.969	0.963	0.842	1.152	1.083
1463	AEFLSVKDELFR	A0A096PUP5;K7TWC1	A0A096PUP5	Protein argonaute OS=Zea mays GN=LOC100383767	3	485.261	-1.642	69.554	yes	NA	NA	NA	NA	NA	NA
1464	AEFPFNAIPK	A0A096UDS9;C0P5Z1	A0A096UDS9	Uncharacterized protein OS=Zea mays GN=Zm.97180	3	378.538	1.2562	49.3	yes	0.915	1.009	0.978	0.806	1.201	1.09
1465	AEFPFNAIPK	A0A096UDS9;C0P5Z1	A0A096UDS9	Uncharacterized protein OS=Zea mays GN=Zm.97180	2	567.303	-0.56278	71.524	yes	NA	NA	NA	NA	NA	NA
1466	AEFPQLLSIK	B6U0P4	B6U0P4	RHM1 OS=Zea mays GN=LOC100285088	2	573.332	-1.8322	110.08	yes	1.01	0.88	0.917	0.82	1.488	0.885
1467	AEFRPLSGR	A0A096UCP7;A0A096UCP6;C0P7E7	A0A096UCP7	Uncharacterized protein OS=Zea mays GN=Zm.1685	2	516.783	0.54059	83.358	no	1.082	0.886	1.022	0.929	1.032	1.049
1468	AEFRPLSGR	A0A096UCP7;A0A096UCP6;C0P7E7	A0A096UCP7	Uncharacterized protein OS=Zea mays GN=Zm.1685	3	344.858	1.3935	65.157	no	1.02	0.88	1.098	1.101	1.005	0.896
1469	AEFRPLSGR	A0A096UCP7;A0A096UCP6;C0P7E7	A0A096UCP7	Uncharacterized protein OS=Zea mays GN=Zm.1685	3	344.858	0.72664	69.915	no	NA	NA	NA	NA	NA	NA
1470	AEFSLPSITAEEGAPEKK	C0PFY3;B4FQ20;K7W0M6;K7VKV1	C0PFY3	Uncharacterized protein OS=Zea mays GN=Zm.14288	3	635.326	-1.3052	83.252	yes	1.071	1.014	0.928	0.896	0.929	1.162
1471	AEFSQLMSIK	A0A096QI23	A0A096QI23	Uncharacterized protein OS=Zea mays	3	385.202	1.6278	94.692	yes	NA	NA	NA	NA	NA	NA
1472	AEFSQLMSIK	A0A096QI23	A0A096QI23	Uncharacterized protein OS=Zea mays	2	577.3	0.36122	93.345	yes	0.999	0.896	0.884	0.855	1.323	1.044
1474	AEGAMYLFPR	A0A096QPG0;A0A096S1P5	A0A096QPG0	Uncharacterized protein OS=Zea mays GN=Zm.87087	2	577.787	-1.6234	107.95	yes	1.001	0.977	0.996	0.976	1.074	0.976
1475	AEGAMYLFPR	A0A096QPG0;A0A096S1P5	A0A096QPG0	Uncharacterized protein OS=Zea mays GN=Zm.87087	2	577.787	-0.5377	94.692	yes	NA	NA	NA	NA	NA	NA
1476	AEGDELPFEFR	B6TGF7	B6TGF7	MRS2-10 OS=Zea mays GN=LOC100283261	2	655.307	-0.45335	59.198	yes	NA	NA	NA	NA	NA	NA
1477	AEGDVVSVNFAYLK	A0A096RCS7	A0A096RCS7	Aminoacylase-1 OS=Zea mays GN=Zm.74395	2	756.391	-0.0013712	108.58	yes	NA	NA	NA	NA	NA	NA
1478	AEGEVILEDVQPSAVSTR	B4G0V4;K7UDE7;K7TK09;Q9M640	Q9M640	Delta-COP OS=Zea mays GN=LOC541810	2	950.487	-0.44638	123.55	no	0.895	0.882	0.897	0.754	1.708	0.864
1479	AEGEVILEDVQPSAVSTR	B4G0V4;K7UDE7;K7TK09;Q9M640	Q9M640	Delta-COP OS=Zea mays GN=LOC541810	3	633.993	-0.0056323	49.924	no	0.986	1.152	0.897	0.815	1.161	0.989
1480	AEGFEHYR	Q43266;Q9SAQ3;B4FGB1;B4FGZ9	Q43266	Proliferating cell nuclear antigen OS=Zea mays GN=PCNA	3	336.823	0.21049	89.698	no	NA	NA	NA	NA	NA	NA
1481	AEGFEHYR	Q43266;Q9SAQ3;B4FGB1;B4FGZ9	Q43266	Proliferating cell nuclear antigen OS=Zea mays GN=PCNA	2	504.73	-0.88974	97.635	no	0.95	0.948	0.917	0.932	1.28	0.973
1482	AEGFEHYR	Q43266;Q9SAQ3;B4FGB1;B4FGZ9	Q43266	Proliferating cell nuclear antigen OS=Zea mays GN=PCNA	3	336.823	0.98285	101.54	no	0.937	0.986	1.034	0.954	1.104	0.984
1483	AEGFEHYR	Q43266;Q9SAQ3;B4FGB1;B4FGZ9	Q43266	Proliferating cell nuclear antigen OS=Zea mays GN=PCNA	2	504.73	0.13178	80.438	no	0.906	0.993	0.997	1.029	1.169	0.907
1484	AEGFGADNMEEK	K7UXM2;K7UPF1	K7UXM2	Uncharacterized protein OS=Zea mays GN=LOC100279216	2	649.272	-0.3234	95.264	yes	0.846	0.891	1.021	1.036	1.122	1.085
1485	AEGGDARPSLAER	A0A096RM18;A0A096RM19;A0A096RM20;A0A096SDZ3;B4F7Y3;A0A096SDZ2	A0A096RM18	Uncharacterized protein OS=Zea mays GN=Zm.19795	3	443.557	-0.63282	76.233	no	0.871	0.945	1.027	1.025	1.236	0.896
1486	AEGGFLGADVILK	B6TQ06;A0A096UFY3	B6TQ06	Aminomethyltransferase OS=Zea mays GN=IDP232	3	430.575	0.10546	88.021	yes	NA	NA	NA	NA	NA	NA
1487	AEGLESK	A0A096Q3B7	A0A096Q3B7	Uncharacterized protein OS=Zea mays	2	367.19	-0.60623	91.318	yes	0.753	0.772	1.004	0.947	1.485	1.038
1488	AEGLTAMGIPNSISI	A1XCI0;A0A096RLY1	A1XCI0	Lipoxygenase OS=Zea mays GN=LOX5	2	737.385	0.010908	56.569	yes	NA	NA	NA	NA	NA	NA
1489	AEGLTAMGIPNSISI	A1XCI0;A0A096RLY1	A1XCI0	Lipoxygenase OS=Zea mays GN=LOX5	3	491.925	1.3218	56.569	yes	1.029	0.904	0.865	1.116	1.26	0.825
1490	AEGLTAMGIPNSISI	A1XCI0;A0A096RLY1	A1XCI0	Lipoxygenase OS=Zea mays GN=LOX5	2	737.385	0.57404	56.569	yes	0.966	0.79	0.885	1.161	1.122	1.076
1491	AEGMGASSNSER	A0A096SPA0	A0A096SPA0	Uncharacterized protein OS=Zea mays GN=Zm.1281	2	598.254	-3.2954	109.6	yes	1.048	1.058	0.879	0.936	1.157	0.922
1492	AEGNLPVYGFHDPASFVK	B4FSV6	B4FSV6	6-phosphogluconate dehydrogenase, decarboxylating OS=Zea mays GN=Zm.506	3	649.991	0.064873	82.367	yes	NA	NA	NA	NA	NA	NA
1493	AEGTSSSELK	A0A096QNV2	A0A096QNV2	Uncharacterized protein OS=Zea mays GN=Zm.12715	2	504.746	-2.5836	99.752	yes	0.646	0.825	0.923	0.833	1.739	1.034
1494	AEHDLLLLR	K7W5U2	K7W5U2	Putative homeodomain-like transcription factor superfamily protein OS=Zea mays GN=Zm.67245	3	360.545	-0.23264	66.27	yes	0.792	0.961	1.041	0.898	1.207	1.1
1495	AEHEALQAR	B6SNN6;K7U5Q1	K7U5Q1	Uncharacterized protein OS=Zea mays GN=Zm.28713	3	342.177	-1.5652	76.221	no	NA	NA	NA	NA	NA	NA
1496	AEHELKEGAAR	A0A096RP23;A0A096RP22;A0A096RP20;A0A096RP26	A0A096RP23	Uncharacterized protein OS=Zea mays GN=Zm.84595	4	303.41	-2.2671	60.598	yes	1.089	1.042	1.071	0.95	0.686	1.163
1497	AEHELKEGAAR	A0A096RP23;A0A096RP22;A0A096RP20;A0A096RP26	A0A096RP23	Uncharacterized protein OS=Zea mays GN=Zm.84595	4	303.41	-0.68753	43.781	yes	NA	NA	NA	NA	NA	NA
1498	AEHSDSWDR	K7VBB8	K7VBB8	3-phosphoshikimate 1-carboxyvinyltransferase OS=Zea mays GN=Zm.98	3	368.156	-0.38241	34.755	yes	NA	NA	NA	NA	NA	NA
1499	AEIAAALNK	K7VN08	K7VN08	ATP synthase B chain OS=Zea mays GN=pco080036b	2	450.761	-1.5241	89.08	yes	NA	NA	NA	NA	NA	NA
1500	AEIDANVGTSR	B6SZ21	B6SZ21	Cytochrome P450 CYP81N5 OS=Zea mays GN=Zm.67995	2	566.783	-2.6903	109.96	yes	NA	NA	NA	NA	NA	NA
1501	AEIDGASKK	K7UIS1	K7UIS1	Peptidyl-prolyl cis-trans isomerase OS=Zea mays GN=Zm.75423	3	306.835	-0.41487	43.635	yes	NA	NA	NA	NA	NA	NA
1502	AEIEPEK	A0A096S9C5;A0A096S9C6	A0A096S9C5	Uncharacterized protein OS=Zea mays GN=Zm.92923	2	408.211	-1.0972	73.665	yes	1.053	1.042	1	0.841	1.112	0.951
1503	AEIEPEK	A0A096S9C5;A0A096S9C6	A0A096S9C5	Uncharacterized protein OS=Zea mays GN=Zm.92923	2	408.211	0.71276	63.419	yes	NA	NA	NA	NA	NA	NA
1504	AEIGISDNDAGAVESVQK	A0A096S756;A0A096S758	A0A096S756	Uncharacterized protein OS=Zea mays GN=LOC100273881	3	601.63	-0.69502	133.86	yes	0.83	0.889	0.909	0.994	1.471	0.907
1505	AEIGISDNDAGTVESVQK	B8A0P7	B8A0P7	Uncharacterized protein OS=Zea mays GN=umc2361	3	611.634	-1.6061	84.375	yes	0.906	0.945	0.881	0.97	1.255	1.043
1506	AEIGWEPK	A0A096Q1B2;B6SJW9	A0A096Q1B2	Uncharacterized protein OS=Zea mays GN=LOC100193101	2	465.24	-1.1569	85.676	yes	NA	NA	NA	NA	NA	NA
1507	AEIHQVTGGAGVQEQDLPR	B4FF52	B4FF52	Putative cytochrome P450 superfamily protein OS=Zea mays GN=LOC100193472	3	669.008	-0.81463	105.79	yes	1.288	0.925	1.019	0.698	1.129	0.941
1508	AEILAFR	A0A096QE68	A0A096QE68	Uncharacterized protein OS=Zea mays GN=Zm.25026	2	410.24	0.78547	95.541	yes	0.948	1.005	0.913	0.991	1.173	0.97
1509	AEILDIHTR	Q8H6B2	Q8H6B2	Bromodomain protein 103 OS=Zea mays GN=brd103	3	356.533	0.6089	79.986	yes	1.027	0.832	0.94	0.859	1.19	1.152
1510	AEILKELDDLEK	K7TFW8;C4J3E2	K7TFW8	Uncharacterized protein OS=Zea mays GN=Zm.59761	3	472.592	0.39971	61.11	yes	NA	NA	NA	NA	NA	NA
1511	AEILPVCLVNEVDHEK	K7UWX9	K7UWX9	Histone-lysine N-methyltransferase OS=Zea mays GN=Zm.5630	3	622.321	-1.3966	119.45	yes	0.91	0.841	0.861	0.719	1.83	0.839
1512	AEISHIFR	A0A096S756	A0A096S756	Uncharacterized protein OS=Zea mays GN=LOC100273881	3	324.847	0.80724	94.114	yes	1.076	1.023	0.692	0.862	1.331	1.016
1513	AEISHIFR	A0A096S756	A0A096S756	Uncharacterized protein OS=Zea mays GN=LOC100273881	2	486.767	0.33661	86.205	yes	NA	NA	NA	NA	NA	NA
1514	AEITVAK	A0A096S3Z1	A0A096S3Z1	Uncharacterized protein OS=Zea mays GN=Zm.21838	2	366.219	-0.31568	98.523	yes	NA	NA	NA	NA	NA	NA
1515	AEIVSEVEK	B4FFA1;B4FST9;K7UB57;A0A096RKC2;K7UEG1	B4FFA1	Quinone oxidoreductase OS=Zea mays GN=pco142427	2	502.269	-1.2298	112.13	yes	0.688	0.958	0.956	0.93	1.317	1.15
1516	AEIVSEVEK	B4FFA1;B4FST9;K7UB57;A0A096RKC2;K7UEG1	B4FFA1	Quinone oxidoreductase OS=Zea mays GN=pco142427	3	335.182	0.27448	125.82	yes	0.712	0.993	1.047	0.908	1.172	1.169
1517	AEKDGILESLAR	A0A096RCF3;A0A096RCF2	A0A096RCF3	Uncharacterized protein OS=Zea mays GN=Zm.87285	3	434.574	-0.5516	73.927	yes	NA	NA	NA	NA	NA	NA
1518	AEKDSDVQMADASGGK	A0A096TWH0	A0A096TWH0	Uncharacterized protein OS=Zea mays GN=Zm.29294	3	536.911	-2.2963	123.14	yes	0.921	0.859	1.184	0.779	0.985	1.272
1519	AEKPAAAAEPK	A0A096PRG4;A0A096PRG5	A0A096PRG4	60S ribosomal protein L6 OS=Zea mays	3	361.533	-1.8272	105.65	yes	0.619	1.079	0.963	1.102	1.194	1.043
1520	AEKPAAAAEPK	A0A096PRG4;A0A096PRG5	A0A096PRG4	60S ribosomal protein L6 OS=Zea mays	2	541.796	-2.834	90.614	yes	0.688	1.03	0.875	1.149	1.149	1.11
1521	AEKPAAAAEPK	A0A096PRG4;A0A096PRG5	A0A096PRG4	60S ribosomal protein L6 OS=Zea mays	3	361.533	-0.29133	88.101	yes	NA	NA	NA	NA	NA	NA
1522	AEKPAAAAEPK	A0A096PRG4;A0A096PRG5	A0A096PRG4	60S ribosomal protein L6 OS=Zea mays	2	541.796	-2.1673	125.53	yes	0.702	1.01	0.97	1.11	1.172	1.036
1523	AEKPAAAAEPK	A0A096PRG4;A0A096PRG5	A0A096PRG4	60S ribosomal protein L6 OS=Zea mays	4	271.401	-0.098073	50.354	yes	0.729	0.989	0.962	1.076	1.196	1.047
1524	AELAAAVAK	A0A096SAT9;C0PGL4;K7TNY8	C0PGL4	Uncharacterized protein OS=Zea mays GN=Zm.8024	3	281.836	1.4181	65.224	no	NA	NA	NA	NA	NA	NA
1525	AELAAAVAK	A0A096SAT9;C0PGL4;K7TNY8	C0PGL4	Uncharacterized protein OS=Zea mays GN=Zm.8024	2	422.25	0.083599	87.258	no	NA	NA	NA	NA	NA	NA
1526	AELAILNK	A0A096ST13	A0A096ST13	Uncharacterized protein OS=Zea mays GN=cl31341_-1	2	436.266	0.051458	109.71	yes	NA	NA	NA	NA	NA	NA
1527	AELATEK	K7UFV4;A0A096U7T2	K7UFV4	Uncharacterized protein OS=Zea mays GN=Zm.26029	2	381.206	0.30285	103.74	yes	0.934	0.973	0.99	1.027	1.001	1.075
1528	AELDAGDVK	A0A096TWC1;A0A096TWC2	A0A096TWC1	Structural maintenance of chromosomes protein OS=Zea mays GN=Zm.47182	2	459.232	-0.15747	105.98	yes	0.972	0.987	1.023	0.917	1.027	1.075
1529	AELDAIGVPYR	C0PG96;B6T417	C0PG96	Uncharacterized protein OS=Zea mays GN=pco098114(672)	3	401.884	1.2865	80.102	yes	NA	NA	NA	NA	NA	NA
1530	AELDRFCDALISIR	K7TIN2;K7TX08;K7TMB8	K7TIN2	Glycine cleavage complex P-protein OS=Zea mays GN=Zm.1072	3	560.291	0.25225	139.58	yes	1.085	1.17	1.127	0.885	0.895	0.838
1531	AELEGLPDVSLPLTGLK	K7TJY0	K7TJY0	Adaptor complexe medium subunit family protein OS=Zea mays GN=Zm.53120	3	584.664	-1.2636	118.21	yes	0.995	1.005	0.924	1.101	0.993	0.982
1532	AELEKPAPEATPAGNAK	B4FZG8	B4FZG8	GeBP transcription factor OS=Zea mays GN=Zm.4922	4	424.224	-0.39275	74.141	yes	NA	NA	NA	NA	NA	NA
1533	AELEKPTFDAIPAGK	B4FZG8	B4FZG8	GeBP transcription factor OS=Zea mays GN=Zm.4922	3	529.619	1.6579	79.652	yes	0.935	0.793	0.992	1.005	1.139	1.137
1538	AELETKGETNFK	A0A096QGB9;C0PGQ1;K7U3U8	C0PGQ1	Uncharacterized protein OS=Zea mays GN=LOC100383520	3	456.233	0.16721	65.232	no	NA	NA	NA	NA	NA	NA
1539	AELFAAEEGAAAGR	K7TNW2	K7TNW2	Leucoanthocyanidin reductase OS=Zea mays GN=ZEAMMB73_726055	2	681.836	-1.8055	97.866	yes	NA	NA	NA	NA	NA	NA
1540	AELFGISGVTYSLTQGVVK	K7UNY0;B4FVB9	K7UNY0	Uncharacterized protein OS=Zea mays GN=Zm.2559	3	657.026	0.30829	104.21	yes	1.05	0.801	0.983	0.929	1.145	1.091
1541	AELFPGSAFIIGADTAAR	K7V8C7	K7V8C7	Cytidyltransferase isoform 1 OS=Zea mays GN=LOC100194310	3	602.984	-0.32699	84.653	yes	1.076	0.756	1.256	0.828	0.979	1.104
1542	AELGDRP	B6SHQ4	B6SHQ4	Uncharacterized protein OS=Zea mays GN=LOC100274725	2	379.196	-0.73408	87.181	yes	0.937	0.926	1.002	1.075	1.033	1.026
1543	AELHNLLKEER	C0HGI7	C0HGI7	Uncharacterized protein OS=Zea mays GN=LOC100282799	4	338.689	-1.1734	77.062	yes	1.014	1.085	1.04	0.898	0.902	1.061
1544	AELILDER	K7UA86;K7U2H0;K7V1E0	K7UA86	Uncharacterized protein OS=Zea mays GN=LOC100193455	2	479.764	1.1547	67.169	yes	NA	NA	NA	NA	NA	NA
1545	AELKDDNK	C4J9Z3;A0A096SZP7;A0A096SZP5	C4J9Z3	Defective in cullin neddylation protein OS=Zea mays GN=LOC100283814	3	311.494	2.1842	46.39	yes	NA	NA	NA	NA	NA	NA
1546	AELKDWSNEDLIK	A0A096TKV8;A0A096TKV7	A0A096TKV8	Uncharacterized protein OS=Zea mays GN=Zm.24056	3	520.935	0	51.939	yes	NA	NA	NA	NA	NA	NA
1547	AELKGSIEK	B4FG53	B4FG53	Malate dehydrogenase OS=Zea mays GN=pco143139c	3	325.522	1.2433	51.436	yes	NA	NA	NA	NA	NA	NA
1548	AELLDPAVK	B4G1Y5	B4G1Y5	Uncharacterized protein OS=Zea mays GN=gpm720	2	478.277	-2.0844	91.867	yes	0.85	1.029	1.01	1.002	1.198	0.91
1549	AELLKPQAEMER	A0A096PZ43;C0P5F2	C0P5F2	Uncharacterized protein OS=Zea mays GN=LOC100382203	3	472.25	0.21035	49.298	no	0.644	0.758	0.873	0.727	2.254	0.744
1550	AELLRPFNVTDTLGR	A0A096UJI6	A0A096UJI6	Uncharacterized protein OS=Zea mays GN=Zm.28910	2	851.468	-0.77017	64.04	yes	0.945	0.993	0.908	0.867	1.201	1.086
1551	AELNASINNLISK	A0A096RB99;A0A096RBA0	A0A096RB99	Uncharacterized protein OS=Zea mays GN=Zm.26792	2	693.883	-0.49129	48.131	yes	NA	NA	NA	NA	NA	NA
1552	AELNFLGLPLRPGEK	B6TY01;C0PJC3;B4FQ46	B6TY01	Uncharacterized protein OS=Zea mays GN=LOC100272717	3	551.982	-0.57919	77.746	yes	0.838	0.825	0.862	0.811	1.799	0.866
1553	AELNMVDALTAK	K7V502	K7V502	Uncharacterized protein OS=Zea mays GN=LOC100382765	2	638.334	-1.0458	51.092	yes	NA	NA	NA	NA	NA	NA
1554	AELSNKDFAYDGEK	A0A096SCP7;A0A096SCP6;C0PF24	A0A096SCP7	Uncharacterized protein OS=Zea mays GN=LOC100383316	3	529.583	-1.9708	123.02	yes	0.899	1.038	1.099	1.018	0.855	1.092
1555	AELTTEQVLK	A0A096Q2Q1;C0PEG0;A0A096SRY5	C0PEG0	Uncharacterized protein OS=Zea mays GN=LOC100381970	2	566.316	-1.2455	83.045	no	0.908	0.899	0.849	1.005	1.394	0.946
1556	AELTTEQVLK	A0A096Q2Q1;C0PEG0;A0A096SRY5	C0PEG0	Uncharacterized protein OS=Zea mays GN=LOC100381970	2	566.316	-0.96473	102.4	no	0.828	0.942	0.839	0.78	1.674	0.937
1557	AELTTEQVLKR	A0A096Q2Q1;C0PEG0;A0A096SRY5	C0PEG0	Uncharacterized protein OS=Zea mays GN=LOC100381970	3	429.914	-0.67224	84.507	no	NA	NA	NA	NA	NA	NA
1558	AELTTEQVLKR	A0A096Q2Q1;C0PEG0;A0A096SRY5	C0PEG0	Uncharacterized protein OS=Zea mays GN=LOC100381970	3	429.914	0.60045	127.78	no	1.046	1.126	1.065	1.065	0.624	1.075
1559	AELVGLINR	A0A096S0V0;A0A096S0V1;A0A096T6A5	A0A096S0V0	Uncharacterized protein OS=Zea mays GN=pco097332b	2	492.795	-0.89644	60.717	no	NA	NA	NA	NA	NA	NA
1560	AEMEFAL	B4FLX7;A0A096RAM5	B4FLX7	Uncharacterized protein OS=Zea mays GN=Zm.7757	2	405.689	-0.97444	64.776	yes	NA	NA	NA	NA	NA	NA
1561	AEMLLDGFLKK	C0P7P6	C0P7P6	Uncharacterized protein OS=Zea mays GN=LOC100382430	3	422.237	0.45642	39.179	yes	NA	NA	NA	NA	NA	NA
1562	AEMPSEAADLFR	C0HF61	C0HF61	Uncharacterized protein OS=Zea mays GN=LOC100304366	2	668.814	0	54.683	yes	NA	NA	NA	NA	NA	NA
1563	AEMVEILR	A0A0B4J3E6	A0A0B4J3E6	Uncharacterized protein OS=Zea mays GN=gst5	2	488.76	0.040017	62.107	yes	0.988	0.883	1.102	0.97	1.001	1.055
1564	AEMVEILR	A0A0B4J3E6	A0A0B4J3E6	Uncharacterized protein OS=Zea mays GN=gst5	2	480.763	0.33618	67.897	yes	0.761	0.912	0.875	1.191	1.037	1.224
1565	AENDLAAVVNQYIAK	C0P2H8;K7V959;K7UXA7	C0P2H8	Uncharacterized protein OS=Zea mays GN=cl30189_1	3	540.286	0.7105	38.995	yes	NA	NA	NA	NA	NA	NA
1566	AENDPTVPDAPAK	C0P6A0	C0P6A0	Pantothenate kinase 4 isoform 1 OS=Zea mays GN=LOC100283180	2	662.823	-1.0513	101.61	yes	0.722	0.874	0.846	0.855	1.696	1.006
1567	AENFTLSYDTNIPR	A0A096QBI2;A0A096QBI3	A0A096QBI2	Uncharacterized protein OS=Zea mays GN=LOC100216586	2	820.899	-0.95534	96.247	yes	NA	NA	NA	NA	NA	NA
1568	AENITVVSVPGSFEVPITAQK	B6TGS8;K7TP73;K7UML6	B6TGS8	6,7-dimethyl-8-ribityllumazine synthase OS=Zea mays GN=LOC100283301	3	729.395	0.21597	77.959	yes	1.069	1.052	0.978	0.959	0.985	0.958
1569	AENITVVSVPGSFEVPITAQK	B6TGS8;K7TP73;K7UML6	B6TGS8	6,7-dimethyl-8-ribityllumazine synthase OS=Zea mays GN=LOC100283301	4	547.298	0.63715	85.737	yes	1.006	0.86	1.071	0.911	1.074	1.078
1570	AENMQPVDR	A0A096R9N1	A0A096R9N1	Uncharacterized protein OS=Zea mays GN=Zm.25447	2	538.245	-2.4775	55.649	yes	0.633	0.781	0.845	0.905	2.001	0.836
1571	AENMQPVDR	A0A096R9N1	A0A096R9N1	Uncharacterized protein OS=Zea mays GN=Zm.25447	2	530.248	-1.2345	84.507	yes	0.82	0.885	0.808	0.819	1.824	0.844
1572	AENMVEVK	A0A096TUE2;A0A096RLC4	A0A096TUE2	Uncharacterized protein OS=Zea mays GN=Zm.43794	2	460.231	0.14243	83.862	no	NA	NA	NA	NA	NA	NA
1573	AENNTDFR	B6T798;A0A096RR23;A0A096TXV6	B6T798	IWS1 transcription factor OS=Zea mays GN=IWS1.1	2	483.717	-1.2165	82.645	no	1.068	1.056	1.101	0.762	0.983	1.029
1574	AENPELYLEELR	K7UYL8	K7UYL8	Uncharacterized protein OS=Zea mays GN=Zm.23394	2	738.372	0.39341	65.043	yes	NA	NA	NA	NA	NA	NA
1575	AENVGPDPVSQVLLPFPNIQAK	B6U2F8	B6U2F8	Dolichyl-diphosphooligosaccharide--protein glycosyltransferase subunit 1 OS=Zea mays GN=LOC100285254	3	778.422	-1.2667	136.96	yes	0.535	1.142	0.9	0.755	1.317	1.352
1576	AENVGPDPVSQVLLPFPNIQAK	B6U2F8	B6U2F8	Dolichyl-diphosphooligosaccharide--protein glycosyltransferase subunit 1 OS=Zea mays GN=LOC100285254	4	584.068	-0.40329	58.093	yes	NA	NA	NA	NA	NA	NA
1577	AENVITQLQK	K7TS79;K7U6J0;K7TW48	K7TS79	alpha-1,2-Mannosidase OS=Zea mays GN=Zm.160683	2	572.322	-0.46952	130.56	yes	NA	NA	NA	NA	NA	NA
1578	AEPADSEALSR	A0A096QYN8;A0A096QYN7	A0A096QYN8	Uncharacterized protein OS=Zea mays GN=LOC100273274	2	573.275	-0.95445	102.53	yes	0.871	0.854	1.115	1.56	1.015	0.584
1579	AEPAWMLDFR	B6SVH9	B6SVH9	Uncharacterized protein OS=Zea mays GN=pco141591	2	618.298	0.18364	85.813	yes	0.859	0.992	1	1.014	1.109	1.026
1580	AEPEPSQPK	Q9SWR9	Q9SWR9	Acetyltransferase component of pyruvate dehydrogenase complex OS=Zea mays GN=LOC541781	3	328.166	-0.60125	66.299	yes	NA	NA	NA	NA	NA	NA
1581	AEPEPSQPK	Q9SWR9	Q9SWR9	Acetyltransferase component of pyruvate dehydrogenase complex OS=Zea mays GN=LOC541781	2	491.746	-1.5026	64.654	yes	NA	NA	NA	NA	NA	NA
1582	AEPEVSPAAAGGGGR	B8A2F4;A0A096QU49;A0A096QU50	B8A2F4	Uncharacterized protein OS=Zea mays GN=LOC100217123	2	663.326	-0.59708	119.17	yes	1.41	0.693	0.761	1.068	1.057	1.012
1583	AEPGQGGGR	K7TNL9	K7TNL9	Uncharacterized protein OS=Zea mays GN=Zm.98698	2	414.702	-3.6104	61.691	yes	0.728	0.782	1.076	0.949	1.112	1.353
1584	AEPGYCGR	A0A096QT10	A0A096QT10	Uncharacterized protein OS=Zea mays GN=cl23032_-2	2	455.198	-1.1606	62.573	yes	NA	NA	NA	NA	NA	NA
1585	AEPMQPAAMGPPAGNFGASATAK	B4FB09;A0A096R176	B4FB09	Uncharacterized protein OS=Zea mays GN=pco086234b	3	724.679	0.33653	104.81	yes	0.956	0.989	1.017	1.036	1.009	0.993
1586	AEPNFSVLGK	K7WAM2;K7VF45;K7VAU5;A0A096SP06;A0A096SP05	K7WAM2	Uncharacterized protein OS=Zea mays GN=Zm.12745	2	531.285	1.2951	90.614	no	NA	NA	NA	NA	NA	NA
1587	AEPNFSVLGK	K7WAM2;K7VF45;K7VAU5;A0A096SP06;A0A096SP05	K7WAM2	Uncharacterized protein OS=Zea mays GN=Zm.12745	3	354.526	2.9761	93.096	no	NA	NA	NA	NA	NA	NA
1588	AEPNGAAMGR	B4FZU9	B4FZU9	Uncharacterized protein OS=Zea mays GN=cl32009_1b	2	487.23	-0.13909	62.166	yes	NA	NA	NA	NA	NA	NA
1589	AEPPLRR	A0A096QY04;K7VFE9	A0A096QY04	Uncharacterized protein OS=Zea mays GN=LOC100286098	3	280.168	0.36686	78.616	no	0.997	0.907	1.053	1.015	1.058	0.97
1590	AEPPLRR	A0A096QY04;K7VFE9	A0A096QY04	Uncharacterized protein OS=Zea mays GN=LOC100286098	3	280.168	0.032226	110.61	no	0.954	0.971	1.069	0.964	1.04	1.003
1591	AEPPPPMVLVPPLFDYPPIAAR	C0P6U7	C0P6U7	Uncharacterized protein OS=Zea mays GN=LOC100382356	3	796.433	0.30186	93.776	yes	1.216	0.961	0.769	0.798	1.038	1.218
1592	AEPQRPVNPFAK	A0A096T2D7	A0A096T2D7	Uncharacterized protein OS=Zea mays GN=Zm.21429	3	451.914	-0.64263	89.301	yes	NA	NA	NA	NA	NA	NA
1593	AEQALPAR	B4FLP2;B4FEZ0;A0A096QWS5	B4FLP2	Uncharacterized protein OS=Zea mays GN=Zm.9461	2	428.238	-1.3198	56.258	yes	0.725	0.837	0.876	1.021	1.558	0.983
1594	AEQDAQIGHGK	A0A096QLH2;A0A096QLH3;B6U0J6	A0A096QLH2	Uncharacterized protein OS=Zea mays	3	385.191	-2.6121	65.179	yes	0.635	1.029	0.877	0.879	1.547	1.034
1595	AEQLEDAVHYGR	B4FPC2	B4FPC2	Putative SPRY-domain family protein isoform 1 OS=Zea mays GN=LOC100273623	3	463.225	-0.44226	88.101	yes	0.988	0.892	0.961	1.02	1.223	0.917
1596	AEQMLINNPSR	B4FUH2;A0A096RGT0	B4FUH2	Aspartate aminotransferase OS=Zea mays GN=pco118382	2	636.822	-1.0109	63.091	yes	0.827	0.949	0.916	0.822	1.503	0.982
1597	AEQQFHAFR	A0A096QB99;A0A096QBA0	A0A096QB99	Uncharacterized protein OS=Zea mays GN=Zm.7679	3	378.521	-0.41418	64.711	yes	0.964	1.032	0.849	0.999	0.975	1.181
1598	AEQQLTEALNEFGKPWK	A0A096U2E6	A0A096U2E6	Uncharacterized protein OS=Zea mays GN=Zm.15967	3	663.674	0.53753	124.29	yes	0.802	0.8	0.929	0.822	1.652	0.995
1599	AEQQLTEALNEFGKPWK	A0A096U2E6	A0A096U2E6	Uncharacterized protein OS=Zea mays GN=Zm.15967	4	498.007	1.1957	140.22	yes	0.888	0.834	0.883	0.773	1.644	0.977
1600	AEQTIEK	K7V8U5	K7V8U5	DNA-binding protein OS=Zea mays GN=Zm.39469	2	409.716	-0.86608	132.76	yes	0.701	0.966	1.005	1.006	1.22	1.102
1601	AEQTLQDELQR	A0A096SAT9	A0A096SAT9	Uncharacterized protein OS=Zea mays	2	665.834	-1.0412	139.78	yes	0.961	0.966	0.944	0.964	1.147	1.018
1602	AEQTPDSLDPTIVAK	A0A0B4J333;A0A096QVE0	A0A0B4J333	Uncharacterized protein OS=Zea mays GN=Zm.79447	3	528.942	0.62739	99.927	yes	0.938	1.029	0.934	0.671	1.206	1.222
1603	AEQTPDSLDPTIVAK	A0A0B4J333;A0A096QVE0	A0A0B4J333	Uncharacterized protein OS=Zea mays GN=Zm.79447	2	792.909	-0.20735	100.43	yes	0.962	0.899	0.89	0.605	1.376	1.269
1604	AEQVTWTTLDYSGRPK	B4FQV3;K7VJS8	B4FQV3	Uncharacterized protein OS=Zea mays GN=IDP1602	4	463.736	1.0254	66.826	no	NA	NA	NA	NA	NA	NA
1605	AEQVTWTTLDYSGRPK	B4FQV3;K7VJS8	B4FQV3	Uncharacterized protein OS=Zea mays GN=IDP1602	3	617.979	0.33835	94.639	no	NA	NA	NA	NA	NA	NA
1606	AEQVTWTTLDYSGRPK	B4FQV3;K7VJS8	B4FQV3	Uncharacterized protein OS=Zea mays GN=IDP1602	3	617.979	0.098802	94.922	no	0.967	0.918	0.925	0.996	1.115	1.079
1607	AEQVTWTTLDYSGRPK	B4FQV3;K7VJS8	B4FQV3	Uncharacterized protein OS=Zea mays GN=IDP1602	4	463.736	1.1758	121.99	no	0.904	1.035	0.955	0.931	0.979	1.197
1608	AEQVTWTTLDYSGRPK	B4FQV3;K7VJS8	B4FQV3	Uncharacterized protein OS=Zea mays GN=IDP1602	2	926.465	-0.15774	119.46	no	0.882	0.989	0.936	1.045	1.009	1.138
1609	AEQYIEK	A0A096S596	A0A096S596	Uncharacterized protein OS=Zea mays	2	440.724	-0.075247	83.948	yes	0.789	1.108	0.974	0.882	1.121	1.126
1612	AESCSSFLK	A0A096S2R5	A0A096S2R5	Uncharacterized protein OS=Zea mays	2	514.739	-0.96563	107.79	yes	0.934	1.033	1.079	0.876	1.212	0.866
1613	AESEAAPTNPFAT	A0A096Q4N5	A0A096Q4N5	Uncharacterized protein OS=Zea mays GN=ark	2	653.302	-1.6881	72.705	yes	0.978	0.892	0.868	0.908	1.257	1.098
1614	AESFGIAIPEWAK	A0A096S842	A0A096S842	Uncharacterized protein OS=Zea mays GN=Zm.33870	2	709.869	-1.6955	77.185	yes	0.991	0.965	0.938	0.975	1.054	1.077
1615	AESLDSVK	A0A096TB20;A0A096TB19;A0A096TB22;A0A096TB21;A0A096TB23	A0A096TB20	Uncharacterized protein OS=Zea mays	2	424.722	0.12061	70.908	yes	0.936	1	0.908	1.024	1.048	1.084
1616	AESLEDAIQIINR	A0A096RQL3;A0A096RQL4	A0A096RQL3	Uncharacterized protein OS=Zea mays GN=Zm.148303	3	491.263	0.66715	140.24	yes	NA	NA	NA	NA	NA	NA
1617	AESLNEK	K7U4Z5	K7U4Z5	Putative DUF869 domain containing family protein OS=Zea mays GN=Zm.21844	2	395.701	-0.87038	76.679	yes	0.871	1.137	1.116	0.844	0.892	1.14
1618	AESMADKVEWVNK	C0HFG9	C0HFG9	Uncharacterized protein OS=Zea mays GN=Zm.19601	3	502.913	0.22562	140.82	yes	0.803	0.984	1.108	0.93	1.076	1.099
1619	AESPAMDSK	B4FQG7;B4FNL7	B4FQG7	Uncharacterized protein OS=Zea mays GN=LOC100272437	2	468.211	-1.1095	102.52	yes	0.749	0.779	1.015	1.085	1.335	1.038
1620	AESPEGFVLTHIQK	Q9FQ11;B4FDG9;B4FNZ1;K7VW75;K7V496	Q9FQ11	Sucrose-phosphatase 1 OS=Zea mays GN=SPP1	3	519.275	-0.71849	113.95	yes	0.906	1.125	0.91	0.871	1.288	0.899
1621	AESPEGFVLTHIQK	Q9FQ11;B4FDG9;B4FNZ1;K7VW75;K7V496	Q9FQ11	Sucrose-phosphatase 1 OS=Zea mays GN=SPP1	4	389.708	-0.066121	100.22	yes	1.003	0.917	0.976	0.937	1.212	0.955
1622	AESPISLSSGLR	C0PCD2	C0PCD2	Uncharacterized protein OS=Zea mays GN=LOC100285634	2	608.83	-0.062148	63.555	yes	NA	NA	NA	NA	NA	NA
1623	AESPLDSFLSSLGLEK	B4F8L5;B6TW56;A0A096R8P6	B4F8L5	Uncharacterized protein OS=Zea mays GN=LOC100191379	3	564.961	-0.064453	58.079	yes	NA	NA	NA	NA	NA	NA
1624	AESPLDSFLSSLGLEK	B4F8L5;B6TW56;A0A096R8P6	B4F8L5	Uncharacterized protein OS=Zea mays GN=LOC100191379	3	564.961	1.58	91.969	yes	1.201	0.84	1.169	0.885	0.913	0.992
1625	AESPTAGSVYGK	A0A096RXG4	A0A096RXG4	Uncharacterized protein OS=Zea mays	2	583.788	-0.67063	47.712	yes	NA	NA	NA	NA	NA	NA
1626	AESPTASSMYGK	A0A096SEQ0	A0A096SEQ0	Uncharacterized protein OS=Zea mays GN=pco108452	2	614.779	-2.1707	111.79	yes	0.986	0.936	1.095	0.947	1.096	0.94
1627	AESSLPK	B6T6V5;A0A096Q0Q0	B6T6V5	Ubiquitin carboxyl-terminal hydrolase OS=Zea mays GN=LOC100282385	2	366.2	-1.905	63.565	yes	NA	NA	NA	NA	NA	NA
1628	AESSQLK	A0A096RDX2	A0A096RDX2	Uncharacterized protein OS=Zea mays GN=Zm.6705	2	381.703	-1.9681	91.318	yes	0.749	0.989	1.045	1.11	0.898	1.209
1629	AESTAAGLMDR	B4FLX3;B4FUW7	B4FLX3	Uncharacterized protein OS=Zea mays GN=LOC100276044	2	569.264	-0.84494	86.189	yes	0.963	0.975	0.972	1.042	1.112	0.937
1630	AESTAAGLMDR	B4FLX3;B4FUW7	B4FLX3	Uncharacterized protein OS=Zea mays GN=LOC100276044	2	561.266	-0.91219	149.93	yes	0.953	0.947	1.012	1.011	1.068	1.009
1631	AESTGTILK	A0A096RB99;A0A096RBA0	A0A096RB99	Uncharacterized protein OS=Zea mays GN=Zm.26792	2	460.258	-2.0159	127.76	yes	NA	NA	NA	NA	NA	NA
1632	AETDHLLALAAGAGR	C0P4Z7;C4JBH0	C0P4Z7	Uncharacterized protein OS=Zea mays GN=Zm.67039	3	489.263	-0.042645	42.798	yes	NA	NA	NA	NA	NA	NA
1633	AETEAAK	A0A096QZW8;A0A096QZW9;B4F8X9;A0A096QZX2;A0A096QZX0	A0A096QZW8	Uncharacterized protein OS=Zea mays GN=LOC100191475	2	360.182	-1.7533	96.492	yes	0.731	1.061	1.072	1.101	0.758	1.276
1635	AETEYTVTQAIAAQEANKR	K7V316	K7V316	Uncharacterized protein OS=Zea mays GN=ZEAMMB73_420214	3	698.687	-2.0811	155.2	yes	1.009	0.97	0.935	0.888	1.136	1.062
1636	AETEYTVTQAIAAQEANKR	K7V316	K7V316	Uncharacterized protein OS=Zea mays GN=ZEAMMB73_420214	3	698.687	-2.3409	180.1	yes	0.934	0.959	0.86	0.863	1.272	1.111
1637	AETEYTVTQAIAAQEANKR	K7V316	K7V316	Uncharacterized protein OS=Zea mays GN=ZEAMMB73_420214	3	698.687	0.30495	103.27	yes	NA	NA	NA	NA	NA	NA
1638	AETFGIPIPDWAK	K7V1I3;K7UAC9;K7U678	K7V1I3	Uncharacterized protein OS=Zea mays GN=pco090876	3	482.254	-1.0089	84.365	yes	1.035	0.807	0.869	0.932	1.311	1.046
1639	AETFGIPIPDWAK	K7V1I3;K7UAC9;K7U678	K7V1I3	Uncharacterized protein OS=Zea mays GN=pco090876	2	722.877	-1.6287	143.98	yes	0.923	1.075	0.965	0.933	1.063	1.04
1640	AETFGIPIPDWAK	K7V1I3;K7UAC9;K7U678	K7V1I3	Uncharacterized protein OS=Zea mays GN=pco090876	3	482.254	-0.81267	108.72	yes	0.975	1.065	1.075	0.831	0.989	1.064
1641	AETFGIPIPGWAK	K7UB20	K7UB20	Uncharacterized protein OS=Zea mays GN=LOC100381933	2	693.874	-0.4887	129.34	yes	0.863	1.083	1.028	0.91	1.119	0.997
1642	AETLAEEAKPSEPEPQEK	C0P4T2	C0P4T2	Uncharacterized protein OS=Zea mays GN=Zm.67761	4	496.494	0.071619	101.05	yes	0.901	0.739	0.959	0.883	1.62	0.898
1643	AETNMLLMSPATDGKPHAK	K7URL9;K7UB81;A0A096S628	K7URL9	Protein CYPRO4 OS=Zea mays GN=LOC100272450	4	503.754	0.85132	70.837	no	0.894	0.93	0.988	1.02	1.065	1.102
1644	AETPQKDDDLVR	A0A096RGX4;A0A096RGX5	A0A096RGX4	Uncharacterized protein OS=Zea mays	3	462.9	-0.9808	73.927	yes	NA	NA	NA	NA	NA	NA
1645	AETTHFR	K7UWG3	K7UWG3	Uncharacterized protein OS=Zea mays GN=Zm.22611	3	287.812	-2.2587	127.84	yes	0.791	0.994	0.912	1.043	1.151	1.11
1646	AETTHFR	K7UWG3	K7UWG3	Uncharacterized protein OS=Zea mays GN=Zm.22611	2	431.214	-0.43486	108.09	yes	NA	NA	NA	NA	NA	NA
1647	AETTHFR	K7UWG3	K7UWG3	Uncharacterized protein OS=Zea mays GN=Zm.22611	3	287.812	0.21295	89.369	yes	NA	NA	NA	NA	NA	NA
1648	AETVSYDDFVAAGSLGVAR	B4FYU1;C0PGN4;A0A096QE96	B4FYU1	Uncharacterized protein OS=Zea mays GN=cl35478_1d	3	643.318	-0.26617	70.058	yes	NA	NA	NA	NA	NA	NA
1649	AETWHHNAANR	A0A096RH79;B4FR84	A0A096RH79	Uncharacterized protein OS=Zea mays GN=Zm.26925	3	436.206	-3.1176	101.38	yes	NA	NA	NA	NA	NA	NA
1650	AETWHHNAANR	A0A096RH79;B4FR84	A0A096RH79	Uncharacterized protein OS=Zea mays GN=Zm.26925	4	327.406	-2.9637	85.29	yes	NA	NA	NA	NA	NA	NA
1651	AEVAAELLDTK	K7TUQ9	K7TUQ9	Uncharacterized protein OS=Zea mays GN=ZEAMMB73_632467	2	580.314	1.6488	72.34	yes	NA	NA	NA	NA	NA	NA
1652	AEVADVSEAVR	A0A096R629;B4FRW5;B8A0X1;B4FEC3;B7ZXH0	B4FEC3	Pyruvate kinase OS=Zea mays GN=Zm.95664	2	573.293	0.57385	155.48	no	0.912	1.074	1.016	0.845	1.051	1.102
1653	AEVAITIPK	C0P5Q8;B4G0B0	C0P5Q8	Uncharacterized protein OS=Zea mays GN=LOC100281936	2	471.287	2.3802	89.047	yes	NA	NA	NA	NA	NA	NA
1654	AEVAITIPK	C0P5Q8;B4G0B0	C0P5Q8	Uncharacterized protein OS=Zea mays GN=LOC100281936	3	314.527	3.2994	45.368	yes	NA	NA	NA	NA	NA	NA
1655	AEVAKLDQISENEK	B4FAD9;A0A096QAC3;A0A096QAC0;A0A096QAC2	B4FAD9	Uncharacterized protein OS=Zea mays GN=LOC100191463	3	525.274	-0.32548	153.23	yes	1.135	1.221	1.01	1.164	0.252	1.218
1656	AEVAKLDQISENEK	B4FAD9;A0A096QAC3;A0A096QAC0;A0A096QAC2	B4FAD9	Uncharacterized protein OS=Zea mays GN=LOC100191463	4	394.207	0.79577	77.42	yes	0.971	1.151	0.998	1.184	0.515	1.181
1657	AEVANAEK	C0PIP7;B8A3R3;A0A096S917	C0PIP7	Uncharacterized protein OS=Zea mays GN=LOC100279414	2	416.214	-0.74321	83.869	yes	0.853	1.054	0.938	0.966	1.084	1.106
1658	AEVASMASDLK	B4FLX3;B4FUW7	B4FLX3	Uncharacterized protein OS=Zea mays GN=LOC100276044	2	569.276	-0.69594	57.175	yes	0.931	0.902	1.027	1.005	1.197	0.938
1659	AEVATGAEDAGNSSSTGTILDGISGAR	A0A096TW30	A0A096TW30	Uncharacterized protein OS=Zea mays	3	836.4	-0.37188	146.04	yes	1.081	0.777	1.027	0.953	1.141	1.022
1660	AEVCTDFGPNFDPK	B6TNG4	B6TNG4	Pollen-specific protein like OS=Zea mays GN=Zm.103367	3	532.905	1.7975	83.087	yes	NA	NA	NA	NA	NA	NA
1661	AEVCTDFGPNFDPK	B6TNG4	B6TNG4	Pollen-specific protein like OS=Zea mays GN=Zm.103367	2	798.854	0.78664	122.64	yes	1.017	1.017	1.002	0.938	1.047	0.978
1662	AEVDHDVHQNAMTAK	A0A096SNK7	A0A096SNK7	Uncharacterized protein OS=Zea mays GN=LOC100273768	4	421.195	-1.3447	60.55	yes	0.94	0.91	0.994	0.967	1.021	1.168
1663	AEVDSTVSSEAFTR	A0A096RWK8	A0A096RWK8	Uncharacterized protein OS=Zea mays GN=Zm.66950	2	749.855	-0.46274	73.296	yes	0.898	0.967	0.906	0.968	1.225	1.036
1664	AEVFACTVGR	D2KLI5;B4FLL7	D2KLI5	Trehalose-6-phosphate synthase OS=Zea mays GN=TPS5	2	555.274	-1.4709	78.513	yes	1.061	0.882	1.141	0.855	1.103	0.958
1665	AEVFYEK	A0A096SFX8	A0A096SFX8	Uncharacterized protein OS=Zea mays GN=Zm.33236	2	443.221	-0.41196	91.318	yes	NA	NA	NA	NA	NA	NA
1666	AEVGGGMTGPAWR	B4FVE5	B4FVE5	Nucleoside transporter OS=Zea mays GN=Zm.79412	2	644.809	-0.38204	59.294	yes	NA	NA	NA	NA	NA	NA
1667	AEVLDTVK	B4FVL1;A0A096Q8S5;A0A096Q8S3	B4FVL1	26S proteasome non-ATPase regulatory subunit 6 OS=Zea mays GN=LOC100282303	2	437.748	-0.30397	113.71	yes	1.026	0.854	0.949	0.996	1.181	0.994
1668	AEVLELMMVPK	K7TLU2	K7TLU2	DNA-directed RNA polymerase OS=Zea mays GN=Zm.4606	3	425.894	0.7802	73.499	yes	NA	NA	NA	NA	NA	NA
1669	AEVLELMMVPK	K7TLU2	K7TLU2	DNA-directed RNA polymerase OS=Zea mays GN=Zm.4606	2	630.341	-1.0444	97.734	yes	0.921	0.957	1.018	0.908	1.125	1.071
1670	AEVLELMMVPK	K7TLU2	K7TLU2	DNA-directed RNA polymerase OS=Zea mays GN=Zm.4606	3	420.563	0.30705	72.2	yes	1.015	0.89	0.985	0.984	1.1	1.027
1671	AEVLHFVNK	K7U2G4;K7UHH0;K7TSJ5	K7U2G4	Methyl-binding domain MBD113 protein OS=Zea mays GN=LOC100304264	3	352.866	1.6753	53.493	yes	NA	NA	NA	NA	NA	NA
1672	AEVLWLMAAK	A0A096QLV9;K7TYH4	A0A096QLV9	Uncharacterized protein OS=Zea mays GN=Zm.36968	2	566.315	0.85201	148.32	no	1.014	0.977	0.944	1.036	1.014	1.015
1673	AEVLWLMAAK	A0A096QLV9;K7TYH4	A0A096QLV9	Uncharacterized protein OS=Zea mays GN=Zm.36968	3	377.879	2.7311	70.056	no	0.937	0.991	1.011	0.907	1.11	1.044
1674	AEVNESGSVLAVDALSQVK	C0HGH7;A0A096RLJ1;A0A096RLJ0	C0HGH7	Uncharacterized protein OS=Zea mays GN=LOC100193714	3	639.337	-0.14917	151.41	yes	0.914	1.013	1.019	0.837	1.08	1.138
1675	AEVPWSAR	K7TQJ7;K7UK04;A0A096SMW4	A0A096SMW4	Uncharacterized protein OS=Zea mays	2	458.238	0.81273	66.692	no	0.964	1.042	0.888	0.994	1.146	0.968
1676	AEVSDIAIAVR	A0A096QB84;B4FYH2;K7VGL4;C0PGB5	A0A096QB84	Pyruvate kinase OS=Zea mays GN=pco129562	3	381.884	0.28926	113.93	no	NA	NA	NA	NA	NA	NA
1677	AEVTDCELIPGGR	A0A096TN17;A0A096TN18;K7TFK8	K7TFK8	Uncharacterized protein OS=Zea mays GN=LOC100384278	2	708.843	-1.8362	91.62	no	1.268	0.918	0.912	1.102	1.114	0.686
1678	AEWNLIK	B4FAF0;A0A096T8B2;B6TRQ7	B6TRQ7	Pre-mRNA-splicing factor 19 OS=Zea mays GN=LOC100284255	2	437.245	0.25772	93.374	no	NA	NA	NA	NA	NA	NA
1679	AEWNLIK	B4FAF0;A0A096T8B2;B6TRQ7	B6TRQ7	Pre-mRNA-splicing factor 19 OS=Zea mays GN=LOC100284255	3	291.832	1.5902	80.462	no	0.952	1.085	0.995	0.937	0.988	1.042
1680	AEWNLIK	B4FAF0;A0A096T8B2;B6TRQ7	B6TRQ7	Pre-mRNA-splicing factor 19 OS=Zea mays GN=LOC100284255	2	437.245	0.39499	73.665	no	NA	NA	NA	NA	NA	NA
1681	AEWRDDMTFEEAVK	B4FN21	B4FN21	Proteasome subunit beta type OS=Zea mays GN=LOC100283981	3	576.263	0.45629	134.14	yes	1.176	0.88	1.08	1.485	0.785	0.593
1682	AEWREDMTFEEAVK	B4FCX3	B4FCX3	Proteasome subunit beta type OS=Zea mays GN=LOC100192865	3	580.935	0.12304	97.797	yes	NA	NA	NA	NA	NA	NA
1683	AEWREDMTFEEAVK	B4FCX3	B4FCX3	Proteasome subunit beta type OS=Zea mays GN=LOC100192865	4	435.953	1.4294	121.24	yes	NA	NA	NA	NA	NA	NA
1684	AEYDESGPAIVHR	B4FRH8	B4FRH8	Actin-7 OS=Zea mays GN=pco095216b	3	481.9	-0.39826	103.44	yes	NA	NA	NA	NA	NA	NA
1685	AEYDESGPAIVHR	B4FRH8	B4FRH8	Actin-7 OS=Zea mays GN=pco095216b	2	722.347	-1.2973	141.13	yes	0.905	0.769	0.934	1.12	1.482	0.789
1686	AEYDESGPAIVHR	B4FRH8	B4FRH8	Actin-7 OS=Zea mays GN=pco095216b	2	722.347	-0.77129	204.85	yes	0.876	0.897	0.824	0.926	1.488	0.989
1687	AEYDESGPAIVHR	B4FRH8	B4FRH8	Actin-7 OS=Zea mays GN=pco095216b	3	481.9	0.26906	119.39	yes	0.993	0.772	0.811	1.002	1.294	1.127
1688	AEYDESGPAIVHRK	B4FRH8	B4FRH8	Actin-7 OS=Zea mays GN=pco095216b	4	393.701	0.97326	73.219	yes	NA	NA	NA	NA	NA	NA
1689	AEYDESGPAIVHRK	B4FRH8	B4FRH8	Actin-7 OS=Zea mays GN=pco095216b	3	524.599	-0.24635	79.875	yes	1.243	1.02	1.089	0.981	0.628	1.038
1690	AEYDESGPGIVHR	C0HDZ6	C0HDZ6	Uncharacterized protein OS=Zea mays GN=LOC100304239	3	477.228	-0.38757	94.122	yes	NA	NA	NA	NA	NA	NA
1691	AEYDESGPSIVHR	B6TQ08;A0A096QJZ8	B6TQ08	Actin-1 OS=Zea mays GN=Zm.94696	3	487.232	-0.45089	114.93	yes	NA	NA	NA	NA	NA	NA
1692	AEYDESGPSIVHR	B6TQ08;A0A096QJZ8	B6TQ08	Actin-1 OS=Zea mays GN=Zm.94696	3	487.232	0.92439	94.122	yes	NA	NA	NA	NA	NA	NA
1693	AEYDKECK	C0PBW0;K7VE89	C0PBW0	Uncharacterized protein OS=Zea mays GN=TIDP3207	3	348.155	0.98977	67.897	yes	0.861	1.066	1.064	1.03	0.981	0.998
1694	AEYDPLK	A0A096QKR1;B6UC34	B6UC34	Glutaminyl-tRNA synthetase OS=Zea mays GN=Zm.64662	2	418.213	0.62036	67.032	no	NA	NA	NA	NA	NA	NA
1695	AEYDSVTDQEALDAFKR	K7UBR2;K7TTR0;P43284;K7TR93;P43283	K7UBR2	Orange pericarp1 OS=Zea mays GN=Zm.95762	3	653.309	-0.032305	89.358	yes	0.936	1.077	1.017	1.041	0.888	1.042
1696	AEYDSVTDQEALDAFKR	K7UBR2;K7TTR0;P43284;K7TR93;P43283	K7UBR2	Orange pericarp1 OS=Zea mays GN=Zm.95762	3	653.309	0.41269	185.33	yes	NA	NA	NA	NA	NA	NA
1697	AEYEEHGVSYIQR	B4FNB4	B4FNB4	Uncharacterized protein OS=Zea mays GN=pco093035	3	527.583	-0.87026	84.365	yes	NA	NA	NA	NA	NA	NA
1698	AEYEESGPAIVHR	C0HHR4;B6SI11;A0A096Q178;A0A096Q176;K7UFB9	C0HHR4	Uncharacterized protein OS=Zea mays GN=LOC100381643	3	486.572	-1.0617	96.82	no	NA	NA	NA	NA	NA	NA
1699	AEYEESGPAIVHR	C0HHR4;B6SI11;A0A096Q178;A0A096Q176;K7UFB9	C0HHR4	Uncharacterized protein OS=Zea mays GN=LOC100381643	2	729.355	-2.2769	112.44	no	NA	NA	NA	NA	NA	NA
1700	AEYEESGPAIVHR	C0HHR4;B6SI11;A0A096Q178;A0A096Q176;K7UFB9	C0HHR4	Uncharacterized protein OS=Zea mays GN=LOC100381643	3	486.572	0.72494	103.44	no	NA	NA	NA	NA	NA	NA
1701	AEYEESGPAIVHR	C0HHR4;B6SI11;A0A096Q178;A0A096Q176;K7UFB9	C0HHR4	Uncharacterized protein OS=Zea mays GN=LOC100381643	2	729.355	-0.40287	77.204	no	1.041	0.857	1.047	0.9	1.237	0.919
1702	AEYEESGPAIVHRK	C0HHR4;B6SI11;A0A096Q178;A0A096Q176;K7UFB9	C0HHR4	Uncharacterized protein OS=Zea mays GN=LOC100381643	4	397.205	1.8086	102.87	no	NA	NA	NA	NA	NA	NA
1703	AEYLNEQR	B4FHB0	B4FHB0	Nucleoporin p58/p45 OS=Zea mays GN=LOC100194061	2	511.749	-0.51056	83.998	yes	0.86	0.804	1.005	0.919	1.18	1.232
1704	AEYPIFDK	Q6JAH6;A0A096SE34;B4FRF0	B4FRF0	Glutathione peroxidase OS=Zea mays GN=Zm.82430	2	491.748	-0.52703	79.148	no	0.832	0.741	0.73	0.868	2.051	0.777
1705	AEYPVFQK	B6T5N2	B6T5N2	Glutathione peroxidase OS=Zea mays GN=pco114914	2	491.256	2.147	97.431	yes	NA	NA	NA	NA	NA	NA
1706	AEYSVEPAKR	A0A096UF30;A0A096UF31	A0A096UF30	Uncharacterized protein OS=Zea mays GN=pco116016	3	383.868	-1.1673	58.699	yes	0.967	0.932	0.96	1.094	0.959	1.088
1707	AFAAASMTTAYEK	B4FLJ3	B4FLJ3	Isocitrate dehydrogenase [NADP] OS=Zea mays GN=LOC100217128	2	681.324	0.05805	117.93	yes	0.668	1.007	1.112	0.688	1.159	1.365
1708	AFAACADLAR	A0A096TIT9;A0A096TIU1;A0A096TIU0;A0A096TIT8	A0A096TIT9	Uncharacterized protein OS=Zea mays GN=umc1748	2	533.261	-0.21863	74.267	yes	NA	NA	NA	NA	NA	NA
1709	AFAAIADEGGLTMK	K7TQI4	K7TQI4	Uncharacterized protein OS=Zea mays GN=LOC100194092	3	465.571	1.1103	84.365	yes	1.026	0.985	0.947	0.774	1.2	1.068
1710	AFAAIADEGGLTMK	K7TQI4	K7TQI4	Uncharacterized protein OS=Zea mays GN=LOC100194092	2	697.853	-0.11242	143.46	yes	NA	NA	NA	NA	NA	NA
1711	AFAAVSASQFPWAK	A0A096RZJ6	A0A096RZJ6	Uncharacterized protein OS=Zea mays GN=LOC100382048	2	740.883	-3.5752	151.99	yes	1.029	0.928	0.964	0.988	0.979	1.113
1712	AFAAYGK	B4FWR7	B4FWR7	60S ribosomal protein L13 OS=Zea mays GN=LOC100273645	2	364.192	0.82253	102.98	yes	NA	NA	NA	NA	NA	NA
1713	AFADEMGIPFMETSAK	B4FC26;Q05737;B4FQY4;A0A096RIM2;K7UHM3	B4FQY4	Uncharacterized protein OS=Zea mays GN=LOC100502159	3	587.601	-1.3744	79.804	no	1.096	1.003	0.913	0.961	1.08	0.947
1714	AFADEMGIPFMETSAK	B4FC26;Q05737;B4FQY4;A0A096RIM2;K7UHM3	B4FQY4	Uncharacterized protein OS=Zea mays GN=LOC100502159	3	582.269	-0.94287	117.2	no	1.088	1.008	0.989	0.936	1.023	0.957
1715	AFADEMGIPFMETSAK	B4FC26;Q05737;B4FQY4;A0A096RIM2;K7UHM3	B4FQY4	Uncharacterized protein OS=Zea mays GN=LOC100502159	2	872.9	-1.1159	117	no	1.146	0.921	1.017	0.878	1	1.037
1716	AFADSTAR	A0A096RH36	A0A096RH36	Uncharacterized protein OS=Zea mays GN=Zm.18125	2	419.706	-0.89517	93.267	yes	NA	NA	NA	NA	NA	NA
1717	AFAEASMTTAYEK	K7V067	K7V067	Isocitrate dehydrogenase [NADP] OS=Zea mays GN=gpm541	2	710.327	-1.4062	192.18	yes	0.949	0.877	0.929	1.126	1.072	1.047
1718	AFAEESLR	K7VC97	K7VC97	Uncharacterized protein OS=Zea mays GN=LOC100384150	2	461.735	-0.61088	101.25	yes	0.89	1.018	1.002	0.986	1.101	1.002
1719	AFAEFTAQR	B6U4F1;B6SNB5	B6U4F1	Uncharacterized protein OS=Zea mays GN=LOC100278142	2	520.762	0.73638	109.88	no	0.937	1.033	1.083	0.889	1.104	0.953
1720	AFAESSMAMALSK	A0A096R8X4	A0A096R8X4	Uncharacterized protein OS=Zea mays GN=LOC100191657	2	672.32	-1.0456	82.202	yes	NA	NA	NA	NA	NA	NA
1721	AFALLSEEGIAK	K7TY03	K7TY03	Uncharacterized protein OS=Zea mays GN=Zm.3875	2	624.845	-0.1069	148.18	yes	NA	NA	NA	NA	NA	NA
1722	AFALLSEEGIAK	K7TY03	K7TY03	Uncharacterized protein OS=Zea mays GN=Zm.3875	3	416.899	0.78154	97.813	yes	NA	NA	NA	NA	NA	NA
1723	AFALLSEEGIAK	K7TY03	K7TY03	Uncharacterized protein OS=Zea mays GN=Zm.3875	2	624.845	-2.5967	156.14	yes	1.019	0.964	1.027	0.962	1.026	1.003
1724	AFALLSEEGIAK	K7TY03	K7TY03	Uncharacterized protein OS=Zea mays GN=Zm.3875	3	416.899	-1.2835	100.88	yes	NA	NA	NA	NA	NA	NA
1725	AFAPVVGR	A0A096RVQ7	A0A096RVQ7	Uncharacterized protein OS=Zea mays GN=Zm.2507	2	408.74	1.6135	81.613	yes	0.863	0.906	0.982	1.058	1.174	1.017
1726	AFAQMFQK	A0A096QNE9;K7U084;A0A096QNE8	A0A096QNE8	Uncharacterized protein OS=Zea mays GN=LOC100193617	2	485.744	0	98.458	no	NA	NA	NA	NA	NA	NA
1727	AFASASADNVK	C0HFW2	C0HFW2	Uncharacterized protein OS=Zea mays GN=AY106137	2	540.77	-1.4703	129.34	yes	0.839	0.899	1.021	0.906	1.331	1.004
1728	AFASASADNVKK	C0HFW2	C0HFW2	Uncharacterized protein OS=Zea mays GN=AY106137	3	403.547	-0.40165	113.52	yes	0.968	1.037	1.042	0.981	0.845	1.127
1729	AFASQFIDR	B4FKX6;A0A096PW46	B4FKX6	Retinol dehydrogenase 14 OS=Zea mays GN=LOC100217007	2	527.769	-0.073729	85.355	yes	NA	NA	NA	NA	NA	NA
1730	AFATGGYAAMQR	A0A096TE88;A0A0B4J3F8;A0A096TF85;B4FMU0	A0A0B4J3F8	Uncharacterized protein OS=Zea mays GN=LOC100501272	2	630.296	-0.47663	68.786	no	1.006	1.008	1.021	0.796	1.032	1.137
1731	AFATGGYAAMQR	A0A096TE88;A0A0B4J3F8;A0A096TF85;B4FMU0	A0A0B4J3F8	Uncharacterized protein OS=Zea mays GN=LOC100501272	2	630.296	-1.3175	54.486	no	0.935	0.898	1.065	1.021	1.071	1.009
1732	AFATGGYAAMQR	A0A096TE88;A0A0B4J3F8;A0A096TF85;B4FMU0	A0A0B4J3F8	Uncharacterized protein OS=Zea mays GN=LOC100501272	2	622.298	-1.2235	122.55	no	1.15	1.021	1.01	0.877	0.959	0.982
1733	AFATGGYAAMQR	A0A096TE88;A0A0B4J3F8;A0A096TF85;B4FMU0	A0A0B4J3F8	Uncharacterized protein OS=Zea mays GN=LOC100501272	3	415.201	0.12563	119.34	no	NA	NA	NA	NA	NA	NA
1734	AFATIDK	P49079;K7TYZ0	P49079	Bifunctional aspartokinase/homoserine dehydrogenase 1, chloroplastic OS=Zea mays GN=AKHSDH1	2	383.211	1.2868	109.01	yes	0.876	0.976	1.001	0.811	1.343	0.993
1735	AFATYTNAK	B5AMJ8	B5AMJ8	Alpha-1,4 glucan phosphorylase OS=Zea mays GN=gpm274	2	493.751	-1.3123	90.15	yes	1.016	0.868	1.004	0.932	1.149	1.03
1736	AFATYTNAK	B5AMJ8	B5AMJ8	Alpha-1,4 glucan phosphorylase OS=Zea mays GN=gpm274	2	493.751	0.54448	105.2	yes	0.824	0.988	1.036	1.105	1.002	1.045
1737	AFCAGGDVVR	C0P9Q0	C0P9Q0	Uncharacterized protein OS=Zea mays GN=LOC100382650	2	526.253	0	83.869	yes	NA	NA	NA	NA	NA	NA
1738	AFCAIAPGVPK	C0P4Z5;C0P618	C0P4Z5	Uncharacterized protein OS=Zea mays GN=LOC100194050	2	565.805	0.30582	95.523	yes	0.975	1.029	0.973	0.927	1.071	1.024
1739	AFCAIAPGVPK	C0P4Z5;C0P618	C0P4Z5	Uncharacterized protein OS=Zea mays GN=LOC100194050	3	377.539	2.0299	71.614	yes	0.971	0.979	0.965	0.962	1.112	1.012
1740	AFCAVAPEVPK	A0A096Q5P4	A0A096Q5P4	Uncharacterized protein OS=Zea mays	2	594.808	-0.040646	89.171	yes	NA	NA	NA	NA	NA	NA
1741	AFCAVAPEVPK	A0A096Q5P4	A0A096Q5P4	Uncharacterized protein OS=Zea mays	3	396.874	1.884	49.3	yes	NA	NA	NA	NA	NA	NA
1742	AFCSSLR	A0A096TN17;A0A096TN19	A0A096TN17	Uncharacterized protein OS=Zea mays GN=Zm.19610	2	420.705	1.7116	80.098	yes	NA	NA	NA	NA	NA	NA
1743	AFCTETRPFNQGSR	B6TZD1	B6TZD1	Methylthioribose-1-phosphate isomerase OS=Zea mays GN=IDI2	3	557.595	-0.092652	95.428	yes	1.04	0.88	0.892	1.136	1.154	0.898
1744	AFDALGINQR	K7TX54	K7TX54	Uncharacterized protein OS=Zea mays GN=Zm.3063	2	552.793	-0.094087	74.849	yes	NA	NA	NA	NA	NA	NA
1745	AFDDVNHQLQTK	B4FS99	B4FS99	ATP synthase D chain, mitochondrial OS=Zea mays GN=LOC100283946	2	708.349	-0.35692	134.68	yes	0.894	1.005	0.965	0.973	1.015	1.148
1746	AFDDVNHQLQTK	B4FS99	B4FS99	ATP synthase D chain, mitochondrial OS=Zea mays GN=LOC100283946	3	472.569	0.11002	117.79	yes	NA	NA	NA	NA	NA	NA
1747	AFDDVNHQLQTK	B4FS99	B4FS99	ATP synthase D chain, mitochondrial OS=Zea mays GN=LOC100283946	2	708.349	-0.91413	143.25	yes	0.988	1.042	0.932	1.073	0.945	1.018
1748	AFDEGPWPK	Q43274;K7VFY2	Q43274	Aldehyde dehydrogenase OS=Zea mays GN=rf2	2	523.751	-0.16365	70.552	yes	NA	NA	NA	NA	NA	NA
1749	AFDEGPWPR	Q7FWR0;K7U0I1;K7U8D9	Q7FWR0	Aldehyde dehydrogenase OS=Zea mays GN=rf2b	2	537.754	-0.26837	53.493	yes	NA	NA	NA	NA	NA	NA
1750	AFDIGQK	A0A096QK67;K7VLK5;B8A0C4;K7V5K5;A0A096R810	A0A096QK67	Uncharacterized protein OS=Zea mays GN=LOC100273789	2	389.708	1.2047	77.058	no	NA	NA	NA	NA	NA	NA
1751	AFDIGQK	A0A096QK67;K7VLK5;B8A0C4;K7V5K5;A0A096R810	A0A096QK67	Uncharacterized protein OS=Zea mays GN=LOC100273789	3	260.141	3.4292	67.035	no	NA	NA	NA	NA	NA	NA
1752	AFDLASKPEGEGTPTTDFR	B4FH62	B4FH62	NAD-dependent epimerase/dehydratase OS=Zea mays GN=cl63430_1	3	680.329	-0.82504	111.57	yes	0.908	0.994	0.956	1.034	1.136	0.973
1753	AFDLGGHQIAR	B4FPT6;K7V0C6;B7ZZP2;K7US79	B7ZZP2	Uncharacterized protein OS=Zea mays GN=LOC100279736	3	395.544	2.2368	117.52	no	NA	NA	NA	NA	NA	NA
1754	AFDLLDMLK	A0A096RH79;B4FR84;B4FQH3	A0A096RH79	Uncharacterized protein OS=Zea mays GN=Zm.26925	2	533.286	0	117.7	no	NA	NA	NA	NA	NA	NA
1755	AFDLLLQGK	B4FTP4;A0A096SKY9	B4FTP4	Uncharacterized protein OS=Zea mays GN=pco147721a	2	502.792	-1.6844	111.61	yes	1.075	0.907	0.912	1.102	1.096	0.908
1756	AFDLLLQGK	B4FTP4;A0A096SKY9	B4FTP4	Uncharacterized protein OS=Zea mays GN=pco147721a	3	335.531	-0.1994	79.474	yes	1.113	0.865	0.893	1.109	1.099	0.922
1757	AFDLLLQGK	B4FTP4;A0A096SKY9	B4FTP4	Uncharacterized protein OS=Zea mays GN=pco147721a	2	502.792	0.45411	83.948	yes	NA	NA	NA	NA	NA	NA
1758	AFDLMAK	Q43264;P00333;A0A096TTS2;A0A096TTS0;A0A096TTS5;A0A096TTS6	Q43264	Alcohol dehydrogenase 1 OS=Zea mays GN=adh1	2	398.207	0.068114	100.19	yes	0.95	1.012	0.955	0.767	1.244	1.072
1759	AFDLMAK	Q43264;P00333;A0A096TTS2;A0A096TTS0;A0A096TTS5;A0A096TTS6	Q43264	Alcohol dehydrogenase 1 OS=Zea mays GN=adh1	3	271.139	1.7919	62.714	yes	NA	NA	NA	NA	NA	NA
1760	AFDMILGISCSENRDDYER	A0A096QKA8	A0A096QKA8	Uncharacterized protein OS=Zea mays	3	764.34	-1.2995	40.616	yes	NA	NA	NA	NA	NA	NA
1761	AFDNQLGLDSLTPITSIQNR	C4JAX7	C4JAX7	UDP-sulfoquinovose synthase OS=Zea mays GN=Zm.7904	3	735.05	-1.5035	164.9	yes	0.889	1.024	0.975	0.955	1.201	0.956
1762	AFDNQLGLDSLTPITSIQNR	C4JAX7	C4JAX7	UDP-sulfoquinovose synthase OS=Zea mays GN=Zm.7904	2	1102.07	-2.1872	172.83	yes	0.782	0.977	1.202	0.958	1.318	0.763
1763	AFDSFLEK	A0A096RWH3;K7VCH6;A0A096PIE1	A0A096RWH3	Uncharacterized protein OS=Zea mays GN=Zm.161031	2	478.74	-2.1312	103.55	no	0.904	0.926	1.061	0.956	1.139	1.014
1764	AFEAEAAAIGR	A0A096UAE5;A0A096UAE4	A0A096UAE5	Uncharacterized protein OS=Zea mays GN=Zm.17790	2	553.285	0.42206	88.596	yes	NA	NA	NA	NA	NA	NA
1765	AFEAMLK	A0A096TA45;A0A096SUH9	A0A096TA45	Uncharacterized protein OS=Zea mays GN=LOC100383058	2	405.215	1.0743	100.19	no	1.046	0.981	0.849	1.074	1.095	0.955
1766	AFEDYKR	K7V1D8	K7V1D8	Uncharacterized protein OS=Zea mays GN=LOC100272243	3	310.156	0.37808	51.335	yes	0.89	0.995	0.951	0.986	1.063	1.114
1767	AFEEAEK	A0A096PNV5;A0A0B4J312;K7VQA7;K7W346	A0A096PNV5	Uncharacterized protein OS=Zea mays GN=LOC100382799	2	412.195	-1.1817	93.374	no	0.915	1	1.015	0.917	1.199	0.955
1768	AFEEAELPK	A0A096RL35;A0A096RL34	A0A096RL35	Uncharacterized protein OS=Zea mays GN=Zm.4808	3	345.178	1.9743	76.064	yes	0.973	0.868	0.985	1.031	1.174	0.97
1769	AFEEAELPK	A0A096RL35;A0A096RL34	A0A096RL35	Uncharacterized protein OS=Zea mays GN=Zm.4808	2	517.264	0.8102	107.79	yes	0.998	0.923	1.03	0.987	1.086	0.976
1770	AFEEDFR	A0A096RXX0	A0A096RXX0	Uncharacterized protein OS=Zea mays GN=Zm.1448	2	457.206	-0.29689	84.097	yes	0.935	0.999	0.985	0.89	1.173	1.019
1771	AFEEEDRFFEK	A0A096PP37	A0A096PP37	Uncharacterized protein OS=Zea mays	3	482.889	-0.21548	122.7	yes	1.28	1.06	0.764	0.702	0.986	1.208
1772	AFEEKPMPTPQPR	A0A096SSH0;B4FA01	A0A096SSH0	Uncharacterized protein OS=Zea mays GN=IDP707	3	509.926	0.19374	41.293	yes	NA	NA	NA	NA	NA	NA
1773	AFEFQADAFAK	K7U316;C0PBB7;A0A096TQ92	K7U316	CAAX prenyl protease 1 OS=Zea mays GN=IDP753	2	622.801	-0.059523	108.72	yes	NA	NA	NA	NA	NA	NA
1774	AFEFQADAFAK	K7U316;C0PBB7;A0A096TQ92	K7U316	CAAX prenyl protease 1 OS=Zea mays GN=IDP753	3	415.536	0.99082	69.721	yes	NA	NA	NA	NA	NA	NA
1775	AFEGIVPLKK	C0HE85;A0A096RH27	C0HE85	Uncharacterized protein OS=Zea mays GN=LOC100304267	3	367.894	0	70.028	yes	NA	NA	NA	NA	NA	NA
1776	AFEGLPFMVK	B4FFT1	B4FFT1	Uncharacterized protein OS=Zea mays GN=LOC100193644	2	569.802	-0.072264	117.7	yes	NA	NA	NA	NA	NA	NA
1777	AFEGLSHVGR	C0P5F2	C0P5F2	Uncharacterized protein OS=Zea mays GN=LOC100382203	2	536.78	1.005	55.046	yes	NA	NA	NA	NA	NA	NA
1778	AFEGWGTNEK	B4FHT1;A0A096QV86	B4FHT1	Annexin OS=Zea mays GN=anx2	2	569.762	-1.1547	85.813	yes	NA	NA	NA	NA	NA	NA
1779	AFEGWGTNEK	B4FHT1;A0A096QV86	B4FHT1	Annexin OS=Zea mays GN=anx2	3	380.177	0.65147	77.533	yes	1.009	0.892	0.991	0.897	1.142	1.069
1780	AFEMAAK	A0A096R391;B6U789;B4FHM4;C4IZH7	A0A096R391	Uncharacterized protein OS=Zea mays GN=LOC100278337	2	384.191	0.87869	89.142	yes	NA	NA	NA	NA	NA	NA
1781	AFEMNHCK	A0A096TZ49	A0A096TZ49	Uncharacterized protein OS=Zea mays GN=LOC100273212	3	351.481	-0.054279	40.268	yes	NA	NA	NA	NA	NA	NA
1782	AFEMNHCK	A0A096TZ49	A0A096TZ49	Uncharacterized protein OS=Zea mays GN=LOC100273212	2	518.721	-1.3218	62.582	yes	0.945	0.927	1.079	1.064	1.09	0.895
1783	AFENLALEINSHR	A0A096QIP3	A0A096QIP3	Uncharacterized protein OS=Zea mays GN=Zm.142060	3	505.263	0.32678	63.185	yes	NA	NA	NA	NA	NA	NA
1784	AFEPGLLAK	B4FZP0;K7UC75;K7TMN0	B4FZP0	Mg-protoporphyrin IX chelatase OS=Zea mays GN=Zm.29388	2	473.274	0.229	128.36	yes	0.99	1.062	1.003	0.951	1.074	0.921
1785	AFEPGLLAK	B4FZP0;K7UC75;K7TMN0	B4FZP0	Mg-protoporphyrin IX chelatase OS=Zea mays GN=Zm.29388	3	315.852	1.5733	95.815	yes	0.952	1.071	0.944	0.87	1.121	1.041
1786	AFEPILLAGR	B6TG61;B6SNQ7	B6TG61	40S ribosomal protein S16 OS=Zea mays GN=LOC100283242	3	362.882	-1.0923	123.35	yes	0.819	0.949	0.95	0.965	1.309	1.007
1787	AFEPILLAGR	B6TG61;B6SNQ7	B6TG61	40S ribosomal protein S16 OS=Zea mays GN=LOC100283242	2	543.819	-1.7546	48.028	yes	0.647	0.856	1.159	0.916	1.471	0.952
1788	AFEQVFGR	A0A096TWC1;A0A096TWC2	A0A096TWC1	Structural maintenance of chromosomes protein OS=Zea mays GN=Zm.47182	2	477.246	0.88176	69.716	yes	1.036	1.029	0.993	0.888	1.137	0.918
1789	AFETNEK	A0A096PYP9	A0A096PYP9	Uncharacterized protein OS=Zea mays GN=pco063423	2	419.701	0.93193	101.54	yes	0.849	0.938	1.043	0.966	1.086	1.118
1790	AFETSGTPVDCVSLALSGR	B4G027;C4J0H6	B4G027	Acid phosphatase OS=Zea mays GN=LOC100284704	3	656.323	1.1282	127.97	yes	0.973	1.13	0.877	1.067	1.091	0.861
1791	AFETSGTPVDCVSLALSGR	B4G027;C4J0H6	B4G027	Acid phosphatase OS=Zea mays GN=LOC100284704	2	983.981	0.8058	120.4	yes	0.938	1.029	0.878	0.998	1.249	0.908
1792	AFEYAQQAK	A0A096PLW5	A0A096PLW5	Uncharacterized protein OS=Zea mays GN=Zm.27940	2	528.261	-1.1254	142.43	yes	0.824	0.977	1.067	0.951	1.077	1.105
1793	AFEYAQQAK	A0A096PLW5	A0A096PLW5	Uncharacterized protein OS=Zea mays GN=Zm.27940	3	352.51	-0.10971	60.436	yes	NA	NA	NA	NA	NA	NA
1794	AFFASTGTEANEAAIK	A0A096RY99;A0A096RY98	A0A096RY99	Uncharacterized protein OS=Zea mays GN=Zm.95463	3	543.27	-1.3732	119.96	yes	0.902	1.134	0.968	1.069	1.103	0.825
1795	AFFASTGTEANEAAIK	A0A096RY99;A0A096RY98	A0A096RY99	Uncharacterized protein OS=Zea mays GN=Zm.95463	2	814.402	-2.268	205.52	yes	0.964	0.938	1.07	1.008	1.091	0.929
1796	AFFASTGTEANEAAIK	A0A096RY99;A0A096RY98	A0A096RY99	Uncharacterized protein OS=Zea mays GN=Zm.95463	4	407.705	-0.80988	64.104	yes	NA	NA	NA	NA	NA	NA
1797	AFFDATGGLWR	B4FWD0;K7VBZ9;K7UX34;B6TFN1;K7VH40;K7VWS7;K7V135	B6TFN1	Minor allergen Alt a 7 OS=Zea mays GN=csu690	3	414.208	2.3425	83.862	no	1.102	0.815	0.943	1.041	1.025	1.074
1798	AFFDATGGLWR	B4FWD0;K7VBZ9;K7UX34;B6TFN1;K7VH40;K7VWS7;K7V135	B6TFN1	Minor allergen Alt a 7 OS=Zea mays GN=csu690	3	414.208	1.3807	92.538	no	0.989	0.865	1.129	0.968	1.113	0.936
1799	AFFDDYK	B6U9S6;A0A096SA71;A0A096SID6;A0A096T821;A0A096QIN3;B6TM55;K7VEW5;A0A096RFZ6	B6U9S6	APx1-Cytosolic Ascorbate Peroxidase OS=Zea mays GN=POD1	2	453.206	0.12014	98.997	no	NA	NA	NA	NA	NA	NA
1800	AFFDDYK	B6U9S6;A0A096SA71;A0A096SID6;A0A096T821;A0A096QIN3;B6TM55;K7VEW5;A0A096RFZ6	B6U9S6	APx1-Cytosolic Ascorbate Peroxidase OS=Zea mays GN=POD1	2	453.206	-1.8184	97.798	no	0.821	0.765	0.775	0.907	1.764	0.967
1801	AFFDDYKEAHLK	B6U9S6;A0A096SA71;A0A096SID6;A0A096T821;A0A096QIN3;B6TM55;K7VEW5;A0A096RFZ6	B6U9S6	APx1-Cytosolic Ascorbate Peroxidase OS=Zea mays GN=POD1	2	742.364	-0.67978	131.69	no	NA	NA	NA	NA	NA	NA
1802	AFFDDYKEAHLK	B6U9S6;A0A096SA71;A0A096SID6;A0A096T821;A0A096QIN3;B6TM55;K7VEW5;A0A096RFZ6	B6U9S6	APx1-Cytosolic Ascorbate Peroxidase OS=Zea mays GN=POD1	4	371.686	1.6138	88.021	no	1.073	0.997	1.003	1.125	0.632	1.169
1803	AFFDDYKEAHLK	B6U9S6;A0A096SA71;A0A096SID6;A0A096T821;A0A096QIN3;B6TM55;K7VEW5;A0A096RFZ6	B6U9S6	APx1-Cytosolic Ascorbate Peroxidase OS=Zea mays GN=POD1	3	495.245	0.47814	101.89	no	1.036	1.022	1.01	1.15	0.549	1.234
1804	AFFDDYKEAHLK	B6U9S6;A0A096SA71;A0A096SID6;A0A096T821;A0A096QIN3;B6TM55;K7VEW5;A0A096RFZ6	B6U9S6	APx1-Cytosolic Ascorbate Peroxidase OS=Zea mays GN=POD1	2	742.364	0.028215	170.18	no	0.98	1.056	1.035	1.173	0.588	1.168
1805	AFFDDYKEAHLK	B6U9S6;A0A096SA71;A0A096SID6;A0A096T821;A0A096QIN3;B6TM55;K7VEW5;A0A096RFZ6	B6U9S6	APx1-Cytosolic Ascorbate Peroxidase OS=Zea mays GN=POD1	4	371.686	1.8127	68.536	no	0.99	1.047	1.072	1.101	0.671	1.119
1806	AFFDSTGSLWEAQK	B6SPB2	B6SPB2	Flavoprotein wrbA OS=Zea mays GN=LOC100280914	3	529.588	0.73498	125.54	yes	NA	NA	NA	NA	NA	NA
1807	AFFDSTGSLWEAQK	B6SPB2	B6SPB2	Flavoprotein wrbA OS=Zea mays GN=LOC100280914	2	793.878	-0.17792	137.8	yes	1.022	0.976	1.013	0.951	1.041	0.997
1808	AFFEMFSDIDR	A0A096QUL2	A0A096QUL2	Uncharacterized protein OS=Zea mays GN=Zm.128527	2	689.311	-0.76142	75.819	yes	NA	NA	NA	NA	NA	NA
1809	AFFEPGLPSGWR	K7UDQ5;K7U5Z5	K7UDQ5	Uncharacterized protein OS=Zea mays GN=Zm.66893	2	682.343	0.59462	65.179	yes	0.886	0.951	0.937	1.073	1.114	1.039
1810	AFFPDENVLATVVK	A0A096PPR2;A0A096QIN4	A0A096PPR2	Uncharacterized protein OS=Zea mays GN=Zm.25861	2	775.417	-0.15892	157.68	no	1.289	0.524	0.718	1.245	1.077	1.148
1811	AFGAELVLTDAAK	A0A096T927;B8A367	A0A096T927	Cysteine synthase OS=Zea mays GN=Zm.93735	3	435.906	0.54801	96.745	no	NA	NA	NA	NA	NA	NA
1812	AFGAELVLTDAAK	A0A096T927;B8A367	A0A096T927	Cysteine synthase OS=Zea mays GN=Zm.93735	2	653.356	-0.70425	145.6	no	1.121	0.914	0.99	0.996	1.032	0.947
1813	AFGAELVLTDAAK	A0A096T927;B8A367	A0A096T927	Cysteine synthase OS=Zea mays GN=Zm.93735	3	435.906	-0.40395	72.29	no	NA	NA	NA	NA	NA	NA
1814	AFGAELVLTDPLLGMK	P80608;B8A377;A0A096PTF6;A0A096PTF2;C0P823;A0A096PTF5;A0A096PTF7	P80608	Cysteine synthase OS=Zea mays	3	564.308	-1.3062	76.358	yes	NA	NA	NA	NA	NA	NA
1815	AFGAELVLTDPLLGMK	P80608;B8A377;A0A096PTF6;A0A096PTF2;C0P823;A0A096PTF5;A0A096PTF7	P80608	Cysteine synthase OS=Zea mays	3	558.976	-0.96716	127.36	yes	0.879	0.893	0.946	1.052	1.143	1.087
1816	AFGASQVIAVDVLDEK	A0A096Q5A6	A0A096Q5A6	Uncharacterized protein OS=Zea mays GN=pco065682a	3	554.63	0.27253	101.53	yes	NA	NA	NA	NA	NA	NA
1817	AFGASQVIAVDVLDEK	A0A096Q5A6	A0A096Q5A6	Uncharacterized protein OS=Zea mays GN=pco065682a	3	554.63	-0.64096	113.47	yes	0.854	0.96	0.924	0.979	1.287	0.995
1818	AFGDDEKR	C0P4T2;K7V6Z1	C0P4T2	Uncharacterized protein OS=Zea mays GN=Zm.67761	3	313.151	-0.87906	52.716	no	1.015	1.019	1.046	0.989	0.944	0.987
1819	AFGDDEKR	C0P4T2;K7V6Z1	C0P4T2	Uncharacterized protein OS=Zea mays GN=Zm.67761	2	469.222	-1.968	67.494	no	1.166	1.069	1.081	0.829	0.875	0.981
1820	AFGDEEKR	B4FBC9	B4FBC9	Uncharacterized protein OS=Zea mays GN=umc1462	2	476.23	-1.7493	122.19	yes	0.91	0.949	1.254	1.001	1.035	0.852
1821	AFGDEEKR	B4FBC9	B4FBC9	Uncharacterized protein OS=Zea mays GN=umc1462	3	317.823	-0.52361	68.224	yes	0.837	0.979	1.194	1.185	0.891	0.914
1822	AFGDEEKR	B4FBC9	B4FBC9	Uncharacterized protein OS=Zea mays GN=umc1462	3	317.823	0.35972	58.981	yes	NA	NA	NA	NA	NA	NA
1823	AFGDFCLK	C0PEY1;A0A096RLT1;A0A096SKS4;B4FQ93;K7U0E4;B4FUZ1;A0A060D959;K7U841;K7U5X9;A0A096Q3Q0;B4F8R0;C4JAK8;B4FRP1	C0PEY1	Orphans transcription factor OS=Zea mays GN=Orphan2	2	479.229	0.46621	71.379	no	NA	NA	NA	NA	NA	NA
1824	AFGDGDR	A0A096PSZ1;A0A096PSZ2;A0A096PSZ3	A0A096PSZ1	Uncharacterized protein OS=Zea mays GN=Zm.118685	2	369.164	0.51103	67.035	yes	0.839	0.956	1.228	0.716	1.112	1.149
1825	AFGECRPLR	A0A096TXD3	A0A096TXD3	Uncharacterized protein OS=Zea mays GN=Zm.5486	3	369.191	-0.076743	63.419	no	NA	NA	NA	NA	NA	NA
1826	AFGFPTTSANAGGGGDGPAVPTLHLNR	B4FJW8	B4FJW8	Uncharacterized protein OS=Zea mays GN=Zm.26551	3	861.43	-1.1628	64.845	yes	0.975	0.871	0.924	0.988	1.103	1.137
1827	AFGGPGTVPAHHDVVLIR	C4JC20	C4JC20	Uncharacterized protein OS=Zea mays GN=LOC100193573	3	615.004	-1.8069	32.858	yes	1.081	1.079	1.026	0.929	1.082	0.803
1828	AFGGQSLDFGK	A0A096R737;B8A0Q6;A0A096QX48	A0A096R737	Succinate dehydrogenase [ubiquinone] flavoprotein subunit, mitochondrial OS=Zea mays GN=LOC100280324	3	376.189	1.5597	73.885	no	0.893	1.119	1.192	0.874	1.03	0.892
1829	AFGGQSLDFGK	A0A096R737;B8A0Q6;A0A096QX48	A0A096R737	Succinate dehydrogenase [ubiquinone] flavoprotein subunit, mitochondrial OS=Zea mays GN=LOC100280324	2	563.78	0.51224	81.625	no	0.917	1.044	1.185	0.808	1.111	0.935
1830	AFGGSTPK	B6SHY0	B6SHY0	ATOZI1 OS=Zea mays GN=LOC100284990	2	382.701	-2.3053	87.639	yes	NA	NA	NA	NA	NA	NA
1831	AFGLEPEELRR	A0A096RVM3	A0A096RVM3	Uncharacterized protein OS=Zea mays GN=Zm.32992	3	439.57	0.12079	58.592	yes	0.997	0.986	0.98	1.201	0.916	0.92
1832	AFGLVGDGEEIGRR	K7UBV0	K7UBV0	Uncharacterized protein OS=Zea mays GN=LOC100381474	3	492.592	0.26658	66.023	yes	NA	NA	NA	NA	NA	NA
1833	AFGMELLR	B4F836	B4F836	Lactoylglutathione lyase OS=Zea mays	2	468.752	-0.17172	75.213	yes	0.959	0.948	1.026	0.964	1.193	0.91
1834	AFGMLAGGSGITPMFQVAR	Q9ZPN0	Q9ZPN0	NADH-cytochrome b5 reductase OS=Zea mays GN=NFR	3	637.659	-0.68935	187	yes	1.025	0.998	1.014	0.989	0.956	1.019
1835	AFGMLAGGSGITPMFQVAR	Q9ZPN0	Q9ZPN0	NADH-cytochrome b5 reductase OS=Zea mays GN=NFR	2	955.984	-1.5718	197.79	yes	1.01	1.05	1.011	0.878	1.022	1.028
1836	AFGNDILLESGEINR	B8A1M0	B8A1M0	Uncharacterized protein OS=Zea mays GN=Zm.90186	2	824.42	0.12545	174.4	yes	1.048	0.911	0.949	0.811	1.091	1.19
1837	AFGNDILLESGEINR	B8A1M0	B8A1M0	Uncharacterized protein OS=Zea mays GN=Zm.90186	3	549.949	0.62421	83.633	yes	1.024	0.967	0.707	0.932	1.159	1.211
1838	AFGNENPQAR	A0A096S8S2	A0A096S8S2	Uncharacterized protein OS=Zea mays GN=Zm.86011	2	552.265	0	89.171	yes	NA	NA	NA	NA	NA	NA
1839	AFGSTSAGR	A0A096S382;A0A096S381	A0A096S382	Uncharacterized protein OS=Zea mays GN=Zm.29474	2	427.212	-0.99378	57.59	yes	0.76	0.914	0.927	0.985	1.238	1.176
1840	AFGTQVAEPLR	B4G167;B4FYF0	B4G167	Uncharacterized protein OS=Zea mays GN=cl36099_1a	2	594.822	0.063009	102.28	yes	1.035	0.944	0.887	1.067	1.166	0.901
1841	AFGVAPEQGLVLAR	A0A096RW36;A0A096RW35	A0A096RW36	Uncharacterized protein OS=Zea mays GN=Zm.1046	2	714.404	-1.3314	50.897	yes	NA	NA	NA	NA	NA	NA
1842	AFGVLIPDQGIALR	B4FM07;C4J9M7	C4J9M7	2-cys peroxiredoxin BAS1 OS=Zea mays GN=Zm.118187	2	735.427	-0.6892	118.76	no	0.874	1.084	0.986	1.013	1.014	1.03
1843	AFGVLIPDQGIALR	B4FM07;C4J9M7	C4J9M7	2-cys peroxiredoxin BAS1 OS=Zea mays GN=Zm.118187	3	490.621	0.21708	111.94	no	1.007	1.089	0.889	0.834	1.163	1.017
1844	AFGVLKK	C0PDA6	C0PDA6	Uncharacterized protein OS=Zea mays GN=pco106335	3	254.834	0	77.748	yes	NA	NA	NA	NA	NA	NA
1845	AFHEQLSVAEITSSAFEPASMMVK	P22275	P22275	Tubulin alpha-3 chain OS=Zea mays GN=TUBA3	3	870.757	-0.13421	137.64	yes	0.945	1.085	0.972	0.784	1.027	1.187
1846	AFHLEQKPDSSDR	A0A096SIU0	A0A096SIU0	Uncharacterized protein OS=Zea mays	4	383.189	-0.13081	91.62	yes	0.984	0.96	0.885	0.904	1.138	1.129
1847	AFHTVLAEIYR	B4FEN1	B4FEN1	Ras-related protein Rab11A OS=Zea mays GN=LOC100193335	3	440.575	0.97079	106.62	yes	0.984	1.003	1.039	0.799	1.403	0.772
1848	AFIAGVADDNGYGWAIAK	B4FFA7;K7TV14;A0A096S1S0;A0A096R6P5	B4FFA7	Enoyl-[acyl-carrier-protein] reductase isoform 1 OS=Zea mays GN=gpm519	3	613.641	-1.1188	45.438	no	NA	NA	NA	NA	NA	NA
1849	AFIAGVADDNGYGWAIAK	B4FFA7;K7TV14;A0A096S1S0;A0A096R6P5	B4FFA7	Enoyl-[acyl-carrier-protein] reductase isoform 1 OS=Zea mays GN=gpm519	3	613.641	0.91479	55.755	no	NA	NA	NA	NA	NA	NA
1850	AFIEADEAK	A0A096SGZ3;K7VHB1;A0A096T0Z9;B4F917	A0A096SGZ3	Uncharacterized protein OS=Zea mays GN=LOC100381804	2	497.248	-1.0676	129.85	no	0.838	0.963	0.884	0.875	1.542	0.897
1851	AFIEADEAK	A0A096SGZ3;K7VHB1;A0A096T0Z9;B4F917	A0A096SGZ3	Uncharacterized protein OS=Zea mays GN=LOC100381804	3	331.834	0.34136	100.02	no	0.831	0.872	0.911	0.919	1.436	1.031
1852	AFIEGMIK	C0HEE6	C0HEE6	Peroxidase OS=Zea mays GN=LOC100381861	2	454.749	-0.063217	111.95	yes	0.868	0.896	0.954	0.976	1.155	1.15
1853	AFIEGMIK	C0HEE6	C0HEE6	Peroxidase OS=Zea mays GN=LOC100381861	3	303.502	1.1721	111.82	yes	0.846	0.806	0.975	1.026	1.208	1.139
1854	AFIEPDLETAHIK	A0A096SG98;A0A096SG97	A0A096SG98	Uncharacterized protein OS=Zea mays GN=Zm.2141	3	495.265	-0.28562	86.772	yes	1.083	1.045	0.935	0.872	1.086	0.979
1855	AFIEPDLETAHIK	A0A096SG98;A0A096SG97	A0A096SG98	Uncharacterized protein OS=Zea mays GN=Zm.2141	3	495.265	-0.79764	65.234	yes	NA	NA	NA	NA	NA	NA
1856	AFIQAVQSLK	B4FYG3	B4FYG3	Aldehyde dehydrogenase OS=Zea mays GN=Zm.25403	2	552.824	-1.139	139.86	yes	NA	NA	NA	NA	NA	NA
1857	AFIQAVQSLK	B4FYG3	B4FYG3	Aldehyde dehydrogenase OS=Zea mays GN=Zm.25403	3	368.885	0.50744	85.807	yes	0.85	0.956	0.93	1.038	1.218	1.007
1858	AFITAFR	A0A096SGX1;A0A096TEZ0;K7VRI2;B8A390;K7URL6;A0A096QZW5;A0A096QCW0	K7VRI2	Uncharacterized protein OS=Zea mays GN=LOC100382506	2	413.235	-0.49861	75.311	no	0.908	0.969	0.871	0.935	1.416	0.901
1859	AFKDVEGDSNAR	A0A096T8P2	A0A096T8P2	Uncharacterized protein OS=Zea mays GN=Zm.98275	3	436.877	0.14801	50.897	yes	0.967	1.246	1.19	0.874	0.727	0.997
1860	AFLADLTENDPR	A0A096T5A4;A0A096T5A5	A0A096T5A4	Uncharacterized protein OS=Zea mays GN=Zm.17525	3	454.561	0.86662	90.614	yes	NA	NA	NA	NA	NA	NA
1861	AFLADLTENDPR	A0A096T5A4;A0A096T5A5	A0A096T5A4	Uncharacterized protein OS=Zea mays GN=Zm.17525	2	681.338	-0.18278	54.343	yes	NA	NA	NA	NA	NA	NA
1862	AFLAGQQLPESFQ	A0A096S0Y2;B4F929;B4FN99;A0A096S0Y0;A0A096S0X9	A0A096S0Y2	Carboxypeptidase OS=Zea mays GN=LOC100272373	2	718.364	0.74806	64.64	yes	0.945	1.241	0.899	0.956	1.179	0.781
1863	AFLASMPPAVASMALPPVDMSDLPR	B6SRY5	B6SRY5	Glycosyltransferase OS=Zea mays GN=Zm.84405	3	862.104	-0.093413	130.83	yes	0.918	1.155	1.12	0.727	1.077	1.004
1864	AFLDFLDQDVGK	Q9SX04;Q9SX03;Q43704;K7V0Q3	Q9SX04	DNA replication licensing factor MCM3 homolog 2 OS=Zea mays GN=ROA2	2	684.346	-1.5567	178.15	yes	1.02	1.018	0.996	0.862	0.972	1.132
1865	AFLDFLDQDVGK	Q9SX04;Q9SX03;Q43704;K7V0Q3	Q9SX04	DNA replication licensing factor MCM3 homolog 2 OS=Zea mays GN=ROA2	3	456.566	-0.11344	75.819	yes	1.092	1.11	0.84	0.88	1.086	0.992
1866	AFLDFLDQDVGK	Q9SX04;Q9SX03;Q43704;K7V0Q3	Q9SX04	DNA replication licensing factor MCM3 homolog 2 OS=Zea mays GN=ROA2	2	684.346	-0.73859	105.65	yes	0.984	1.097	0.952	0.717	1.177	1.073
1867	AFLDILNMYR	A0A096R452	A0A096R452	Uncharacterized protein OS=Zea mays GN=Zm.9958	2	628.329	-1.8825	128.81	yes	0.991	1.002	1.132	0.804	1.069	1.003
1868	AFLDYHDIPYK	B4F8B3	B4F8B3	Glutaredoxin family protein OS=Zea mays GN=umc1949	3	461.231	-0.80161	64.82	yes	1.102	0.982	0.915	0.875	1.166	0.96
1869	AFLEAVA	B6T5B9;C4J938	B6T5B9	60S ribosomal protein L10-3 OS=Zea mays GN=Zm.19961	1	720.393	-2.7773	48.242	yes	NA	NA	NA	NA	NA	NA
1870	AFLEVVK	A0A096S1E2;Q6XFQ4;P19862;Q6XFQ2;Q6XFQ1	A0A096S1E2	Phytochrome OS=Zea mays GN=LOC100383702	2	403.245	1.1148	91.9	no	1.028	0.844	0.944	1.12	1.04	1.025
1871	AFLGDLTWPVVR	B4FIW6	B4FIW6	Uncharacterized protein OS=Zea mays GN=LOC100216615	2	687.382	-1.9261	128.85	yes	0.972	0.935	1.053	1.021	0.978	1.042
1872	AFLHEINTFELPLLK	B6TNG8;A0A096TZC4;K7W3D3	B6TNG8	Ngg1 interacting factor 3 like 1 binding protein 1 isoform 1 OS=Zea mays GN=LOC100283954	3	595.67	-0.97366	105.19	yes	0.93	0.977	1.002	0.845	1.104	1.143
1873	AFLKQPK	P25460;A0A096RBC4;A0A096RBC5;A0A096QIH2	P25460	40S ribosomal protein S11 OS=Zea mays GN=RPS11	2	416.258	-2.5978	111.28	yes	NA	NA	NA	NA	NA	NA
1874	AFLLHGGR	A0A096SU57;K7TK29	A0A096SU57	Uncharacterized protein OS=Zea mays GN=Zm.125302	3	290.836	0.11626	58.604	yes	NA	NA	NA	NA	NA	NA
1875	AFLLQGGDCAESFK	B4FMU0;B4G1E2	B4FMU0	Phospho-2-dehydro-3-deoxyheptonate aldolase 2 OS=Zea mays GN=LOC100272293	3	514.913	0.97944	97.69	no	NA	NA	NA	NA	NA	NA
1876	AFLLSQK	K7ULZ4;K7TNQ6	K7ULZ4	Starch synthase IIIb-1 OS=Zea mays GN=Zm.96321	2	403.742	-1.5618	120.62	yes	NA	NA	NA	NA	NA	NA
1877	AFLMPIEDVFSIQGR	A0A096T6C4;B4FH57;A0A096T6C5;A0A096T4U8;A0A096T4U9	A0A096T6C4	Elongation factor Tu OS=Zea mays GN=LOC100194026	3	574.968	-0.85001	96.135	yes	NA	NA	NA	NA	NA	NA
1878	AFLMPIEDVFSIQGR	A0A096T6C4;B4FH57;A0A096T6C5;A0A096T4U8;A0A096T4U9	A0A096T6C4	Elongation factor Tu OS=Zea mays GN=LOC100194026	2	861.948	-1.7243	125.36	yes	NA	NA	NA	NA	NA	NA
1879	AFLPTLVK	A0A096QKY6	A0A096QKY6	Uncharacterized protein OS=Zea mays	2	444.781	-0.6594	80.438	yes	NA	NA	NA	NA	NA	NA
1880	AFLPVIESFGFSSQLR	B6U0S1;K7VQ65	B6U0S1	Elongation factor 2 OS=Zea mays GN=LOC100272648	3	599.989	-1.493	89.911	no	0.741	1.327	0.827	1.45	0.929	0.725
1881	AFLPVIESFGFSSQLR	B6U0S1;K7VQ65	B6U0S1	Elongation factor 2 OS=Zea mays GN=LOC100272648	2	899.48	-2.5801	69.331	no	1.045	1.02	0.898	0.823	1.217	0.997
1882	AFLPVIESFGFSSQLR	B6U0S1;K7VQ65	B6U0S1	Elongation factor 2 OS=Zea mays GN=LOC100272648	3	599.989	0.12481	30.575	no	NA	NA	NA	NA	NA	NA
1883	AFLPVIESFGFSSQLR	B6U0S1;K7VQ65	B6U0S1	Elongation factor 2 OS=Zea mays GN=LOC100272648	3	599.989	-1.4179	119.62	no	1.028	0.72	1.021	0.927	1.31	0.995
1884	AFLPVIESFGFSSQLR	B6U0S1;K7VQ65	B6U0S1	Elongation factor 2 OS=Zea mays GN=LOC100272648	2	899.48	-2.0121	111.64	no	1.041	0.97	0.922	0.966	1.039	1.062
1885	AFLPVIESFGFSSQLR	B6U0S1;K7VQ65	B6U0S1	Elongation factor 2 OS=Zea mays GN=LOC100272648	3	599.989	0.51317	89.624	no	NA	NA	NA	NA	NA	NA
1886	AFLQAHALPDTQIYAK	B4F8J8;K7TZF9	B4F8J8	Pyruvate kinase OS=Zea mays GN=LOC100856958	3	596.321	-1.1653	81.448	yes	NA	NA	NA	NA	NA	NA
1887	AFLSDSKDVLDEATTMK	K7UE97	K7UE97	Uncharacterized protein (Fragment) OS=Zea mays GN=ZEAMMB73_019909	4	468.483	-1.3995	63.691	yes	NA	NA	NA	NA	NA	NA
1888	AFLVEEQK	K7UV45;B6UGU1;B6UE26;B4FXX2;B4FGQ6;K7TZZ7;C0PK19;B4FLR4	K7UV45	60S ribosomal protein L34 OS=Zea mays GN=Zm.4768	2	482.261	-2.0956	120.15	yes	0.775	0.841	1.119	0.922	1.4	0.943
1889	AFLVEEQK	K7UV45;B6UGU1;B6UE26;B4FXX2;B4FGQ6;K7TZZ7;C0PK19;B4FLR4	K7UV45	60S ribosomal protein L34 OS=Zea mays GN=Zm.4768	3	321.843	-0.76119	89.142	yes	0.749	0.796	1.211	1	1.286	0.958
1890	AFMDMPR	A0A096U0R8	A0A096U0R8	Uncharacterized protein OS=Zea mays GN=Zm.80005	2	434.196	1.414	79.939	yes	1.022	1.019	1.008	0.955	1.055	0.94
1891	AFMEAHLPAFK	A0A096PS68;B4FA94	A0A096PS68	Uncharacterized protein OS=Zea mays	3	421.218	0.02065	67.334	yes	1.185	0.956	0.865	0.834	1.035	1.126
1892	AFMTADLPHELIELLEK	K7TI14;A0A096RSY5;A0A096RSY6;A0A096T5V1	K7TI14	Clathrin heavy chain OS=Zea mays GN=Zm.25638	4	497.262	1.7218	115.68	no	1.106	0.93	0.902	0.868	1.161	1.034
1893	AFMTADLPHELIELLEK	K7TI14;A0A096RSY5;A0A096RSY6;A0A096T5V1	K7TI14	Clathrin heavy chain OS=Zea mays GN=Zm.25638	3	662.68	0.63317	83.751	no	0.903	0.919	1.01	1	1.268	0.9
1894	AFMTADLPHELIELLEK	K7TI14;A0A096RSY5;A0A096RSY6;A0A096T5V1	K7TI14	Clathrin heavy chain OS=Zea mays GN=Zm.25638	3	662.68	0.75314	81.656	no	0.933	0.976	1.075	0.891	1.126	0.998
1895	AFMTADLPHELIELLEK	K7TI14;A0A096RSY5;A0A096RSY6;A0A096T5V1	K7TI14	Clathrin heavy chain OS=Zea mays GN=Zm.25638	3	657.348	0.6773	196.22	no	0.979	0.945	0.921	0.895	1.197	1.063
1896	AFMTMAGEIK	B4FAE1	B4FAE1	Ras protein RIC1 OS=Zea mays GN=LOC100191848	2	557.767	-1.0663	52.579	yes	NA	NA	NA	NA	NA	NA
1897	AFMTMAGEIK	B4FAE1	B4FAE1	Ras protein RIC1 OS=Zea mays GN=LOC100191848	2	557.767	0.088916	70.942	yes	1	0.944	0.997	1.082	1	0.977
1898	AFMTMAGEIK	B4FAE1	B4FAE1	Ras protein RIC1 OS=Zea mays GN=LOC100191848	2	549.77	-0.050567	105.46	yes	1.004	0.948	1.051	0.993	1.044	0.959
1899	AFMTMAGEIK	B4FAE1	B4FAE1	Ras protein RIC1 OS=Zea mays GN=LOC100191848	3	366.849	1.1303	123.86	yes	1.062	1.004	0.966	0.999	0.96	1.009
1900	AFNAAFEEAHR	A0A096S929	A0A096S929	Uncharacterized protein OS=Zea mays GN=Zm.42733	3	421.535	0.31242	57.39	yes	NA	NA	NA	NA	NA	NA
1901	AFNFADNQVLR	A0A096UFW0;K7UBP6;K7TWY3;K7TEK8;K7TM93	A0A096UFW0	Uncharacterized protein OS=Zea mays GN=Zm.19762	2	647.831	-0.48653	49.448	yes	NA	NA	NA	NA	NA	NA
1902	AFNNDQGDAFLLHK	B4FPC2	B4FPC2	Putative SPRY-domain family protein isoform 1 OS=Zea mays GN=LOC100273623	3	530.595	-2.3034	71.879	yes	NA	NA	NA	NA	NA	NA
1903	AFPDHEVVMVEGGR	C0PHP8	C0PHP8	Agmatine deiminase OS=Zea mays GN=LOC100283528	3	514.917	0.7574	70.889	yes	NA	NA	NA	NA	NA	NA
1904	AFPDHEVVMVEGGR	C0PHP8	C0PHP8	Agmatine deiminase OS=Zea mays GN=LOC100283528	2	771.872	-0.91354	85.837	yes	0.896	0.836	0.977	0.982	1.187	1.123
1905	AFPSLMDTLLHER	A0A096RDL6	A0A096RDL6	Uncharacterized protein OS=Zea mays GN=Zm.23252	3	510.598	0.31248	58.326	yes	NA	NA	NA	NA	NA	NA
1906	AFPWNTAPSGQGADGR	B4FGJ9	B4FGJ9	Heat shock protein binding protein OS=Zea mays GN=LOC100193861	2	816.382	-0.68863	104.2	yes	0.908	0.941	0.984	1.019	1.04	1.108
1907	AFPWNTAPSGQGADGR	B4FGJ9	B4FGJ9	Heat shock protein binding protein OS=Zea mays GN=LOC100193861	3	544.59	0.25622	78.69	yes	0.958	1.057	0.973	0.941	1.118	0.953
1908	AFQATDQFLQIAK	A0A096RIU4;K7VBJ9	K7VBJ9	Uncharacterized protein OS=Zea mays GN=ZEAMMB73_694445	3	494.265	0.53447	44.511	no	NA	NA	NA	NA	NA	NA
1909	AFQATDQFLQIAK	A0A096RIU4;K7VBJ9	K7VBJ9	Uncharacterized protein OS=Zea mays GN=ZEAMMB73_694445	2	740.893	0.11287	155.43	no	0.977	0.962	0.98	1.049	0.979	1.053
1910	AFQDCLNNYGSEISK	B6SYU7;A0A096Q7Y1;A0A096Q7Y5;B4FPU2;A0A096Q7Y3;B4FQ38;A0A096Q9Z7;B6SJ12	B6SYU7	Uncharacterized protein OS=Zea mays GN=LOC100283861	3	582.598	-1.6092	41.088	yes	NA	NA	NA	NA	NA	NA
1911	AFQHYLDR	A0A096S906;B4FID8;A0A096S905	A0A096S906	Uncharacterized protein OS=Zea mays GN=Zm.5904	3	350.51	1.2809	94.114	yes	0.932	0.999	0.918	1.002	1.137	1.012
1912	AFQIYNVDR	P23225;A0A096QD90	P23225	Ferredoxin-dependent glutamate synthase, chloroplastic OS=Zea mays GN=GLSF	2	563.288	-0.74636	80.102	yes	NA	NA	NA	NA	NA	NA
1913	AFQTLLTYIGNVAK	B4G0G8;A0A096PXZ0	A0A096PXZ0	Uncharacterized protein OS=Zea mays GN=cl14665_2	3	513.624	-0.5766	91.62	no	1.065	0.856	0.916	0.96	0.966	1.238
1914	AFQTSTFCNR	Q6R9H4	Q6R9H4	NADH-ubiquinone oxidoreductase chain 5 OS=Zea mays GN=nad5	2	616.28	-0.27117	90.913	yes	1.017	0.827	0.806	0.906	1.526	0.918
1915	AFQYFDKDNSGFITR	P49101;A0A096SL96;Q41790	Q41790	Calcium-dependent protein kinase OS=Zea mays GN=LOC542226	3	603.625	-1.3551	33.915	no	NA	NA	NA	NA	NA	NA
1916	AFRDTIDLFVER	B4FS03;A0A096RFZ7;A0A096S677	B4FS03	Uncharacterized protein OS=Zea mays GN=pco061446a	3	494.596	-0.19047	123.28	yes	2.016	0.797	1.123	0.813	0.522	0.728
1917	AFRDTIDLFVER	B4FS03;A0A096RFZ7;A0A096S677	B4FS03	Uncharacterized protein OS=Zea mays GN=pco061446a	3	494.596	1.33	69.92	yes	NA	NA	NA	NA	NA	NA
1918	AFREDYEKR	A0A096QP97;A0A096RIV3	A0A096QP97	Uncharacterized protein OS=Zea mays GN=Zm.43672	4	304.154	-1.0529	36.424	no	1.161	0.992	1.03	1.067	0.602	1.148
1919	AFSAAGK	K7VWB5;C0P2Z3;A0A096RUA6;A0A096QYA7	K7VWB5	Putative PWWP domain family protein (Fragment) OS=Zea mays GN=Zm.64513	2	326.177	-2.3481	77.282	no	NA	NA	NA	NA	NA	NA
1920	AFSAAVSALGIYNK	A0A096Q8J6;A0A096Q8J7;B6SU81;A0A096Q8J4;A0A096Q8J8;K7TNN8	A0A096Q8J6	Sulfurtransferase OS=Zea mays GN=pco128327	3	471.258	-1.1413	114.24	yes	1.09	0.993	0.924	0.9	0.992	1.101
1921	AFSAGGDLK	B6TN48;A0A096UCV3	B6TN48	3-hydroxyisobutyryl-CoA hydrolase/ catalytic OS=Zea mays GN=LOC100283920	2	433.224	0.1622	79.148	yes	0.865	0.939	0.919	0.917	1.229	1.132
1922	AFSAGMDIK	C0HHJ2	C0HHJ2	Uncharacterized protein OS=Zea mays GN=Zm.96089	2	470.234	1.7563	96.342	yes	NA	NA	NA	NA	NA	NA
1923	AFSEDTAK	P23225;A0A096QD90	P23225	Ferredoxin-dependent glutamate synthase, chloroplastic OS=Zea mays GN=GLSF	2	434.706	-0.6055	106.42	yes	0.834	1.069	1.004	1.027	1.003	1.062
1924	AFSEDTAK	P23225;A0A096QD90	P23225	Ferredoxin-dependent glutamate synthase, chloroplastic OS=Zea mays GN=GLSF	2	434.706	0.28527	95.502	yes	0.842	0.98	1.125	0.98	1.11	0.964
1925	AFSELLK	A0A096SGZ3;K7VHB1;B4F917	A0A096SGZ3	Uncharacterized protein OS=Zea mays GN=LOC100381804	2	404.234	0.022798	97.798	no	NA	NA	NA	NA	NA	NA
1926	AFSELLK	A0A096SGZ3;K7VHB1;B4F917	A0A096SGZ3	Uncharacterized protein OS=Zea mays GN=LOC100381804	3	269.825	1.5814	92.692	no	0.826	0.996	0.974	1.131	1.111	0.963
1927	AFSEVAAER	B4FH61;K7U392;B4FYD3;A0A096Q7I2	B4FH61	Protein transporter OS=Zea mays GN=LOC100194028	2	490.246	-1.3026	79.201	no	NA	NA	NA	NA	NA	NA
1928	AFSEYKDEVLVK	A0A096Q960;A0A096Q959;A0A096Q961	A0A096Q960	Uncharacterized protein OS=Zea mays GN=Zm.16617	3	476.585	-0.18549	117.93	yes	0.857	0.865	0.881	1.008	1.226	1.163
1929	AFSGDSVCEFNEIAAAR	A0A096UHT5	A0A096UHT5	Uncharacterized protein OS=Zea mays GN=Zm.17967	3	615.281	0.024415	118.21	yes	NA	NA	NA	NA	NA	NA
1930	AFSGDSVCEFNEIAAAR	A0A096UHT5	A0A096UHT5	Uncharacterized protein OS=Zea mays GN=Zm.17967	2	922.418	-0.35541	174.35	yes	1.086	0.933	1.048	0.979	1.024	0.929
1931	AFSGSPIVGEIR	K7URA3;K7TSU8;K7TWH5;A0A096TBW3	K7URA3	Putative aminotransferase class III superfamily protein OS=Zea mays GN=Zm.93898	2	616.835	-0.26073	113.24	yes	0.994	1.022	0.921	1.046	1.056	0.961
1932	AFSHKNPLK	A0A096TD07;B4FU03	A0A096TD07	Uncharacterized protein OS=Zea mays GN=LOC100274532	3	347.866	-1.3594	47.869	yes	NA	NA	NA	NA	NA	NA
1933	AFSPQTDAEQGGGSLK	K7VCV2	K7VCV2	Uncharacterized protein OS=Zea mays GN=Zm.103353	3	531.59	-1.3843	119.45	yes	0.956	0.97	1.002	0.928	1.098	1.047
1934	AFSPQTDAEQGGGSLK	K7VCV2	K7VCV2	Uncharacterized protein OS=Zea mays GN=Zm.103353	2	796.881	-2.0926	107.98	yes	1.04	0.936	1.007	0.931	0.954	1.132
1935	AFSPTTINSGR	B8A1R6;A0A096T586;A0A096S5M0;A0A096S5M2	B8A1R6	Uncharacterized protein OS=Zea mays GN=LOC100217058	2	575.796	-0.18021	66.486	yes	0.779	0.923	0.942	0.817	1.562	0.976
1936	AFSSSPPAAR	C4J9M6	C4J9M6	Uncharacterized protein OS=Zea mays GN=LOC100502248	2	495.754	-0.4073	68.525	yes	0.94	1.036	1.032	0.987	0.945	1.059
1937	AFSVFLFNSK	A0A096RQS3;A0A096S740;A0A096S742;K7UZN4;K7VFM9	A0A096RQS3	Uncharacterized protein OS=Zea mays GN=umc1301	2	580.311	-2.3521	125.97	no	1.012	1.024	0.93	0.935	1.044	1.056
1938	AFSVFLFNSK	A0A096RQS3;A0A096S740;A0A096S742;K7UZN4;K7VFM9	A0A096RQS3	Uncharacterized protein OS=Zea mays GN=umc1301	3	387.21	-1.1593	118.71	no	0.976	0.999	0.904	0.905	1.08	1.135
1939	AFSVLSESR	B6TC70;A0A096SJI3	B6TC70	Acid phosphatase OS=Zea mays GN=pco091084	2	498.261	0.57041	131.62	yes	0.941	0.971	0.925	0.981	1.125	1.058
1940	AFTEIFQIK	C4J6Y8	C4J6Y8	Uncharacterized protein OS=Zea mays GN=LOC100501915	2	548.806	-0.21607	109.66	yes	NA	NA	NA	NA	NA	NA
1941	AFTGEYWNTK	B6T2N3	B6T2N3	Peptide methionine sulfoxide reductase msrB OS=Zea mays GN=Zm.18445	2	608.785	-0.28226	62.466	yes	0.944	0.91	0.968	0.971	1.121	1.087
1942	AFTHGPDATDAWLWK	K7UB00;K7URE2;Q06XS3	K7UB00	Lipoxygenase OS=Zea mays GN=Zm.93868	3	572.611	-0.51957	140.82	yes	1.022	0.925	0.802	1.104	1.211	0.935
1943	AFTHGPDATDAWLWK	K7UB00;K7URE2;Q06XS3	K7UB00	Lipoxygenase OS=Zea mays GN=Zm.93868	2	858.412	-0.73136	189.09	yes	0.993	0.967	0.952	0.99	1.144	0.954
1944	AFTHGPDATDAWLWK	K7UB00;K7URE2;Q06XS3	K7UB00	Lipoxygenase OS=Zea mays GN=Zm.93868	4	429.71	1.0836	91.62	yes	1.061	0.918	1.038	1.022	0.988	0.973
1945	AFTHVIR	A0A096PS81;A0A096PS82	A0A096PS81	Protein-S-isoprenylcysteine O-methyltransferase OS=Zea mays GN=LOC100285803	3	281.833	1.3244	57.471	yes	NA	NA	NA	NA	NA	NA
1946	AFTNLGLK	A0A096QXW8	A0A096QXW8	Uncharacterized protein OS=Zea mays	2	432.253	-1.376	93.649	yes	NA	NA	NA	NA	NA	NA
1947	AFTPANPAGLK	A0A096SKA6;A0A096SKA7	A0A096SKA6	Uncharacterized protein OS=Zea mays	2	543.801	0.19765	96.229	yes	0.952	1.005	0.843	0.912	1.362	0.927
1948	AFTPANPAGLK	A0A096SKA6;A0A096SKA7	A0A096SKA6	Uncharacterized protein OS=Zea mays	3	362.87	1.8432	56.548	yes	NA	NA	NA	NA	NA	NA
1949	AFTPDEEDEFVKK	K7UFB2;K7U4N6	K7UFB2	Uncharacterized protein OS=Zea mays GN=Zm.29059	3	518.916	0.27776	43.761	yes	0.864	1.105	0.988	0.985	1.013	1.044
1950	AFTVGIGGPVGTGK	B6STQ5;K7VT74;K7UXG1	B6STQ5	Uncharacterized protein OS=Zea mays GN=pco130711	2	630.851	-1.8932	115.68	yes	1.059	0.994	1.015	0.94	0.99	1.001
1951	AFVDATYQTLTR	B6U0W0	B6U0W0	Uncharacterized protein OS=Zea mays GN=pco097891	2	693.357	-2.42	110.92	yes	0.868	0.901	0.986	0.963	1.137	1.144
1952	AFVDATYQTLTR	B6U0W0	B6U0W0	Uncharacterized protein OS=Zea mays GN=pco097891	3	462.574	-0.86391	105.46	yes	0.832	0.938	0.875	1.079	1.248	1.027
1953	AFVDMVDASGYAYAVMPSAK	Q8S4W8;Q8S4W9;B7ZX31;A0A096RBV7	Q8S4W8	Pyruvate decarboxylase OS=Zea mays GN=pdc3	3	703.66	-1.2116	97.095	yes	0.854	0.907	0.905	0.981	1.2	1.155
1954	AFVDMVDASGYAYAVMPSAK	Q8S4W8;Q8S4W9;B7ZX31;A0A096RBV7	Q8S4W8	Pyruvate decarboxylase OS=Zea mays GN=pdc3	4	527.997	0.083098	64.346	yes	NA	NA	NA	NA	NA	NA
1955	AFVDMVDASGYAYAVMPSAK	Q8S4W8;Q8S4W9;B7ZX31;A0A096RBV7	Q8S4W8	Pyruvate decarboxylase OS=Zea mays GN=pdc3	3	703.66	-0.54634	78.78	yes	NA	NA	NA	NA	NA	NA
1956	AFVDMVDASGYAYAVMPSAK	Q8S4W8;Q8S4W9;B7ZX31;A0A096RBV7	Q8S4W8	Pyruvate decarboxylase OS=Zea mays GN=pdc3	3	703.66	0.63359	85.203	yes	0.875	0.823	0.834	0.993	1.184	1.291
1957	AFVDMVDASGYAYAVMPSAK	Q8S4W8;Q8S4W9;B7ZX31;A0A096RBV7	Q8S4W8	Pyruvate decarboxylase OS=Zea mays GN=pdc3	3	698.329	-0.79432	122.01	yes	0.867	0.865	0.663	1.117	1.248	1.24
1958	AFVDSGAQSTIISK	K7UR93;K7UEU8	K7UR93	Uncharacterized protein OS=Zea mays GN=Zm.4224	2	712.375	-1.1223	147.12	yes	0.998	0.94	0.906	1.118	1.043	0.995
1959	AFVDSGAQSTIISK	K7UR93;K7UEU8	K7UR93	Uncharacterized protein OS=Zea mays GN=Zm.4224	2	712.375	0.091841	55.724	yes	1.037	0.836	0.986	0.956	1.176	1.01
1960	AFVEHYYR	B4FC92;C0PEZ5	B4FC92	Nuclear transport factor 2 OS=Zea mays GN=TIDP3001	3	362.179	0.88792	89.752	yes	0.791	1.114	1.134	0.879	1.218	0.865
1961	AFVEHYYR	B4FC92;C0PEZ5	B4FC92	Nuclear transport factor 2 OS=Zea mays GN=TIDP3001	2	542.764	-0.2236	111.74	yes	0.982	1.009	0.954	0.933	1.016	1.106
1962	AFVEHYYR	B4FC92;C0PEZ5	B4FC92	Nuclear transport factor 2 OS=Zea mays GN=TIDP3001	3	362.179	0.2048	114.78	yes	1	0.939	0.901	1.075	0.948	1.137
1963	AFVEHYYR	B4FC92;C0PEZ5	B4FC92	Nuclear transport factor 2 OS=Zea mays GN=TIDP3001	3	362.179	1.9457	94.662	yes	NA	NA	NA	NA	NA	NA
1964	AFVHWYVGEGMEEGEFSEAR	P14641;P14640;B6SPX4;A0A096SJW9;A0A096SKI1;A0A096SJX0;K7VKH1;P22275;Q02245;P33627;A0A096RJK9;A0A096R9D1	P14641	Tubulin alpha-2 chain OS=Zea mays GN=TUBA2	3	782.676	-2.0129	68.243	no	1.025	0.895	1.125	0.977	1.003	0.976
1965	AFVHWYVGEGMEEGEFSEAR	P14641;P14640;B6SPX4;A0A096SJW9;A0A096SKI1;A0A096SJX0;K7VKH1;P22275;Q02245;P33627;A0A096RJK9;A0A096R9D1	P14641	Tubulin alpha-2 chain OS=Zea mays GN=TUBA2	3	782.676	-1.565	76.301	no	NA	NA	NA	NA	NA	NA
1966	AFVHWYVGEGMEEGEFSEAR	P14641;P14640;B6SPX4;A0A096SJW9;A0A096SKI1;A0A096SJX0;K7VKH1;P22275;Q02245;P33627;A0A096RJK9;A0A096R9D1	P14641	Tubulin alpha-2 chain OS=Zea mays GN=TUBA2	3	782.676	-0.5157	112.43	no	NA	NA	NA	NA	NA	NA
1967	AFVHWYVGEGMEEGEFSEAR	P14641;P14640;B6SPX4;A0A096SJW9;A0A096SKI1;A0A096SJX0;K7VKH1;P22275;Q02245;P33627;A0A096RJK9;A0A096R9D1	P14641	Tubulin alpha-2 chain OS=Zea mays GN=TUBA2	3	777.344	-2.2669	118.72	no	0.924	0.904	1.064	1.093	0.934	1.081
1968	AFVHWYVGEGMEEGEFSEAR	P14641;P14640;B6SPX4;A0A096SJW9;A0A096SKI1;A0A096SJX0;K7VKH1;P22275;Q02245;P33627;A0A096RJK9;A0A096R9D1	P14641	Tubulin alpha-2 chain OS=Zea mays GN=TUBA2	3	777.344	-2.1162	66.536	no	NA	NA	NA	NA	NA	NA
1969	AFVHWYVGEGMEEGEFSEAR	P14641;P14640;B6SPX4;A0A096SJW9;A0A096SKI1;A0A096SJX0;K7VKH1;P22275;Q02245;P33627;A0A096RJK9;A0A096R9D1	P14641	Tubulin alpha-2 chain OS=Zea mays GN=TUBA2	3	777.344	-0.78224	124.63	no	0.991	1.002	1.051	0.904	1.107	0.945
1970	AFVHWYVGEGMEEGEFSEAR	P14641;P14640;B6SPX4;A0A096SJW9;A0A096SKI1;A0A096SJX0;K7VKH1;P22275;Q02245;P33627;A0A096RJK9;A0A096R9D1	P14641	Tubulin alpha-2 chain OS=Zea mays GN=TUBA2	3	777.344	0.69768	82.609	no	NA	NA	NA	NA	NA	NA
1971	AFVPAVLLGEVEPK	K7UX81;K7TYG4	K7UX81	Uncharacterized protein OS=Zea mays GN=si687055e04b	3	490.285	-0.68518	61.11	yes	0.994	0.896	0.89	0.902	1.226	1.093
1972	AFVPAVLLGEVEPK	K7UX81;K7TYG4	K7UX81	Uncharacterized protein OS=Zea mays GN=si687055e04b	2	734.924	-1.3568	166.6	yes	0.977	1.017	0.948	0.965	1.041	1.051
1973	AFVPLSVQASELATTAPDAPR	B6TCC9	B6TCC9	Dolichyl-diphosphooligosaccharide--protein glycosyltransferase subunit 1 OS=Zea mays GN=umc2627	3	714.379	0.23927	243.61	yes	1.025	0.911	0.908	0.993	1.132	1.031
1974	AFVPLSVQASELATTAPDAPR	B6TCC9	B6TCC9	Dolichyl-diphosphooligosaccharide--protein glycosyltransferase subunit 1 OS=Zea mays GN=umc2627	2	1071.07	0.34777	145.77	yes	0.786	0.934	0.997	0.998	1.238	1.047
1975	AFVPPPR	K7W575;A0A096SXB6	K7W575	Transcription elongation factor SPT5 OS=Zea mays GN=Zm.19896	2	392.229	0.62433	96.666	no	NA	NA	NA	NA	NA	NA
1976	AFVPPQHFIR	C0HFG9;K7U8I0;K7U0M4	C0HFG9	Uncharacterized protein OS=Zea mays GN=Zm.19601	3	404.561	-0.14324	68.371	no	NA	NA	NA	NA	NA	NA
1977	AFVPPQHFIR	C0HFG9;K7U8I0;K7U0M4	C0HFG9	Uncharacterized protein OS=Zea mays GN=Zm.19601	2	606.338	-1.1906	80.688	no	0.994	0.958	1.055	1.034	0.978	0.982
1978	AFVQQAEVILADGK	A0A096UHG3;A0A096UHG2	A0A096UHG3	Uncharacterized protein OS=Zea mays GN=AY110159	3	496.94	0.20248	83.087	yes	0.939	0.979	0.897	0.994	1.072	1.119
1979	AFVQQAEVILADGK	A0A096UHG3;A0A096UHG2	A0A096UHG3	Uncharacterized protein OS=Zea mays GN=AY110159	2	744.906	-0.68203	134.14	yes	NA	NA	NA	NA	NA	NA
1980	AFVQQAEVILADGK	A0A096UHG3;A0A096UHG2	A0A096UHG3	Uncharacterized protein OS=Zea mays GN=AY110159	3	496.94	1.0005	127.79	yes	0.897	1.063	0.95	0.949	1.122	1.019
1981	AFVQQAEVILADGK	A0A096UHG3;A0A096UHG2	A0A096UHG3	Uncharacterized protein OS=Zea mays GN=AY110159	2	744.906	0.12045	184	yes	0.989	0.975	0.992	0.924	1.084	1.037
1982	AFVSEYAVWR	A0A096PTM1;A0A096PTM3;C0P4P5;A0A096PTL9;A0A096PTM0;K7V253;K7U6T4;K7UM26	A0A096PTM1	Uncharacterized protein OS=Zea mays GN=Zm.5548	2	614.311	-1.2669	101.38	yes	0.792	0.703	0.789	1.431	1.295	0.989
1983	AFVVHELEDDLGK	B1PEY4;A0A096RPS2	B1PEY4	Superoxide dismutase [Cu-Zn] OS=Zea mays GN=pco095461	3	491.252	0.50695	110.08	yes	1.152	0.798	0.683	0.37	1.866	1.131
1984	AFVVHELEDDLGK	B1PEY4;A0A096RPS2	B1PEY4	Superoxide dismutase [Cu-Zn] OS=Zea mays GN=pco095461	2	736.375	-0.36959	115.57	yes	0.776	0.886	0.71	1.145	1.61	0.874
1985	AFVVHELEDDLGK	B1PEY4;A0A096RPS2	B1PEY4	Superoxide dismutase [Cu-Zn] OS=Zea mays GN=pco095461	3	491.252	0.953	125.54	yes	0.902	0.754	0.866	1.001	1.689	0.788
1986	AFVVHELEDDLGK	B1PEY4;A0A096RPS2	B1PEY4	Superoxide dismutase [Cu-Zn] OS=Zea mays GN=pco095461	2	736.375	-0.27775	168.61	yes	0.905	0.809	0.731	0.854	1.788	0.914
1987	AFVVHELEDDLGK	B1PEY4;A0A096RPS2	B1PEY4	Superoxide dismutase [Cu-Zn] OS=Zea mays GN=pco095461	4	368.691	1.6061	97.734	yes	0.788	0.71	0.761	0.869	1.91	0.962
1988	AFVVQEEYKK	A0A096TIF9;A0A096TIG0	A0A096TIF9	Structural maintenance of chromosomes protein OS=Zea mays GN=Zm.16936	3	414.224	0.33338	100.88	yes	0.992	1.045	1.011	0.858	0.967	1.127
1989	AFVVVGDGDGHVGLGVK	A0A096PLH9;B6TNR8	B6TNR8	40S ribosomal protein S2 OS=Zea mays GN=pco131882	3	542.626	0.55805	109.83	no	0.834	1.081	0.936	0.91	1.158	1.081
1990	AFVWDSGSTVGEFDGHSK	A0A096UCP7;C0P7E7	A0A096UCP7	Uncharacterized protein OS=Zea mays GN=Zm.1685	3	642.627	-1.3748	112.34	no	0.77	0.754	0.863	0.933	1.714	0.966
1991	AFWDEVR	K7UB00;K7URE2;Q06XS3;Q06XS2;B8A0P0	K7UB00	Lipoxygenase OS=Zea mays GN=Zm.93868	2	461.725	-0.091499	76.847	no	1.121	0.978	0.887	1.036	1.039	0.939
1992	AFWLPSATPEATVK	B4FLI7;K7W0M4;K7VJD6;K7VN03;B4FMT6;B4FMP2	B4FLI7	Nitric oxide synthase-interacting protein homolog OS=Zea mays GN=LOC100280875	3	506.605	-1.0733	97.463	no	NA	NA	NA	NA	NA	NA
1993	AFWLPSATPEATVK	B4FLI7;K7W0M4;K7VJD6;K7VN03;B4FMT6;B4FMP2	B4FLI7	Nitric oxide synthase-interacting protein homolog OS=Zea mays GN=LOC100280875	2	759.404	-1.9309	95.264	no	0.998	0.86	0.991	0.95	1.163	1.037
1994	AFYEEEVK	C4J6R6;K7UZ69	C4J6R6	Uncharacterized protein OS=Zea mays GN=LOC100280083	2	507.743	-2.0471	107.57	yes	0.892	0.926	0.901	0.832	1.612	0.836
1995	AFYEEEVKR	C4J6R6;K7UZ69	C4J6R6	Uncharacterized protein OS=Zea mays GN=LOC100280083	3	390.865	1.9192	74.92	yes	0.94	1.077	0.968	0.997	1.106	0.912
1996	AFYEEEVKR	C4J6R6;K7UZ69	C4J6R6	Uncharacterized protein OS=Zea mays GN=LOC100280083	2	585.793	-0.022986	163.16	yes	0.993	1.029	1.018	0.953	1.153	0.854
1997	AGAAAAAAAVAK	B4FFV2;K7V7T8	B4FFV2	Uncharacterized protein OS=Zea mays GN=pco097859	2	471.772	-0.068707	151.22	yes	0.775	0.787	1.059	1.082	1.241	1.056
1998	AGAAAAAAAVAK	B4FFV2;K7V7T8	B4FFV2	Uncharacterized protein OS=Zea mays GN=pco097859	3	314.85	1.1283	85.355	yes	NA	NA	NA	NA	NA	NA
1999	AGAAGSPAALEVLGFDAK	A0A096SG07	A0A096SG07	Uncharacterized protein OS=Zea mays	3	548.958	0.71944	91.657	yes	1.003	0.98	1.014	0.996	1.103	0.903
2000	AGAANVAVRPLPALK	A0A096TTL7	A0A096TTL7	Protein argonaute OS=Zea mays GN=Zm.22520	3	483.296	0	73.927	yes	NA	NA	NA	NA	NA	NA
2001	AGAAPARPAVGVGQPPK	K7V5H3	K7V5H3	Putative PWWP domain family protein OS=Zea mays GN=LOC100278107	3	515.295	-0.6288	32.523	yes	0.877	0.924	1.07	0.941	1.063	1.124
2002	AGACSTCAGK	P27788;B4FYW4;B4F9V1	P27788	Ferredoxin-3, chloroplastic OS=Zea mays GN=FDX3	2	491.708	-1.3442	94.692	yes	0.763	0.904	1.267	0.912	1.118	1.036
2003	AGACSTCAGK	P27788;B4FYW4;B4F9V1	P27788	Ferredoxin-3, chloroplastic OS=Zea mays GN=FDX3	2	491.708	-0.96296	112.13	yes	0.593	0.818	1.362	1.004	1.025	1.198
2004	AGADDKPLR	A0A096PW13;A0A096PW12;K7VNZ6;K7V3Z3	K7VNZ6	Uncharacterized protein OS=Zea mays GN=LOC100280369	3	314.838	-0.87074	43.635	no	NA	NA	NA	NA	NA	NA
2005	AGADDKPLR	A0A096PW13;A0A096PW12;K7VNZ6;K7V3Z3	K7VNZ6	Uncharacterized protein OS=Zea mays GN=LOC100280369	3	314.838	-0.6705	50.805	no	0.75	1.075	0.985	0.936	1.145	1.109
2006	AGADVILTYFAR	A0A096TKH4	A0A096TKH4	Delta-aminolevulinic acid dehydratase OS=Zea mays GN=LOC100501691	2	648.851	0.34503	71.806	yes	0.857	0.922	1.022	0.982	1.114	1.103
2007	AGADVILTYFAR	A0A096TKH4	A0A096TKH4	Delta-aminolevulinic acid dehydratase OS=Zea mays GN=LOC100501691	3	432.903	1.5731	121.36	yes	0.797	0.904	1.038	0.822	1.074	1.365
[truncated: 58,711 more rows]
