# Supplementary material for: Comparative proteomic analysis of maize (Zea mays L.) seedlings under rice black-streaked dwarf virus infection
Source: BMC Plant Biol. 2018 Sep 12;18:191. doi: 10.1186/s12870-018-1419-x (PMC6136180; doi:10.1186/s12870-018-1419-x)
Supplement: Supplementary file 3 — Table S3. The annotation information of all identified proteins. (XLSX 1598 kb) [file 12870_2018_1419_MOESM3_ESM.xlsx]

## Sheet: Sheet1
Table S3 The detail information of all identified peptides.
Protein accession	Protein accession number of database used for search
Protein description	Protein functional description
Gene name	Indicates the name of the gene that code for the protein sequence
MW [kDa]	Protein molecular weight ,unit [kDa]
AASC [%]	Percent of identified peptdie sequence covering in protein sequence
MP	Number of peptides which protein matched
Protein accession	Gene name	Protein description	MW [kDa]	AASC [%]	MP	Control 1	Control2	Control 3	Infected 1	Infected 2	Infected 3	Infected 1/Control 1 Ratio	Infected 2/Control 2 Ratio	Infected 3/Control 3 Ratio	Infected/Control Ratio	Infected/Control P value
A0A060CVL0	ZHD20	Zinc-finger homeodomain protein 9	37.714	10.5	1	0.938086	0.79925	1.06004	0.987805	1.08443	1.13039	1.053	1.35681	1.06637	1.14487	0.211472
A0A060CVM9	GRAS58	GRAS transcription factor (Fragment)	67.546	2.5	1	1.10416	0.956202	0.995951	0.978285	0.919764	1.04564	0.886	0.961894	1.04989	0.96315	0.549008
A0A060CVP0	ZHD15	Zinc-finger homeodomain protein 8	31.13	7.7	1	0.831831	0.923333	1.12796	0.922501	1.0872	1.10717	1.109	1.17748	0.981563	1.08107	0.505983
A0A060CYJ7	ARF16	Auxin response factor (Fragment)	81.994	5.8	2	1.13938	1.01291	0.967338	0.950247	0.957083	0.973035	0.834	0.944882	1.00589	0.923302	0.260176
A0A060CYZ5	BSD1	BSD transcription factor (Fragment)	63.255	4.7	2	1.14286	0.973714	0.986286	0.875429	1.07657	0.945143	0.766	1.10563	0.958285	0.933702	0.441204
A0A060CZ17	GRAS54	GRAS transcription factor (Fragment)	48.411	14.6	4	0.964475	0.998232	1.01656	0.979907	1.04067	1.00016	1.016	1.04251	0.983871	1.01392	0.588526
A0A060CZL3	umc1136	C3H transcription factor (Fragment)	67.622	3.5	2	0.806127	1.07779	1.01491	1.04716	0.954454	1.09956	1.299	0.885565	1.0834	1.0698	0.518393
A0A060D1J1	mTRF24	uncharacterized protein	21.931	10.7	1	1.05988	0.90514	1.09274	1.06306	1.03127	0.847907	1.003	1.13934	0.775946	0.962218	0.68654
A0A060D3D9	Orphan56	Orphans transcription factor (Fragment)	50.696	2.7	1
A0A060D7E2	mTRF4	Mitochondrial transcription termination factor-like	42.433	2.1	1
A0A060D7W7	LOC100383106	BSD transcription factor (Fragment)	33.554	26.6	5	1.05764	1.09677	0.930724	1.01005	0.905341	0.999471	0.955	0.825458	1.07386	0.944806	0.406268
A0A060D837	Zm.17137	Orphans transcription factor (Fragment)	69.267	9.7	4	0.984413	0.886957	1.1429	0.988351	0.933224	1.06415	1.004	1.05216	0.931094	0.990529	0.916713
A0A096PFT4	Zm.442	Myosin heavy chain class XI E3 protein, putative	173.49	11.6	15	0.999833	0.95784	1.01683	1.00083	1.05682	0.967839	1.001	1.10334	0.951819	1.01714	0.620107
A0A096PFT9	LOC100304359	uncharacterized protein	182.46	15.9	21	0.94518	0.980151	1.01323	1.02079	0.987713	1.05293	1.08	1.00771	1.03918	1.04181	0.20687
A0A096PFU2	Uncharacterized protein	Putative cullin protein	94.21	11.9	2	0.957854	0.980843	0.864943	0.972222	1.30651	0.917625	1.015	1.33203	1.06091	1.14008	0.396126
A0A096PFU5	Zm.155978	Coatomer subunit alpha	43.775	33.2	4	1.07392	1.06103	1.01593	0.920351	0.950421	0.978343	0.857	0.895749	0.963002	0.904226	0.0144105
A0A096PFU6	Zm.97532	Coatomer subunit alpha	29.606	22.1	2	1.20579	1.11174	0.989952	0.863344	0.856109	0.973071	0.716	0.770065	0.982948	0.814072	0.0606222
A0A096PFU9	Zm.97907	Glucan endo-1,3-beta-glucosidase 5, putative, expressed	48.036	2	1	1.09991	0.975619	1.04821	0.944821	0.975619	0.95582	0.859	1	0.911857	0.920775	0.142386
A0A096PGI8	Uncharacterized protein	uncharacterized protein	15.594	4.6	1	0.920952	1.11159	1.05909	0.94858	0.897928	1.06186	1.03	0.807788	1.00261	0.940721	0.460483
A0A096PGK0	pco116187	PWWP domain protein-like	59.863	11.2	3	0.907029	1.03583	1.01224	0.874376	1.02132	1.14921	0.964	0.985989	1.1353	1.03039	0.758514
A0A096PGQ5	Zm.66904	uncharacterized protein	16.52	20.3	3	0.950119	1.05273	1.03943	0.946318	1.00238	1.00903	0.996	0.952166	0.97075	0.972205	0.505635
A0A096PGT5	Amidophosphoribosyltransferase	Amidophosphoribosyltransferase	58.382	16.8	2	1.15808	1.0388	0.854661	1.00984	1.0029	0.935727	0.872	0.96544	1.09485	0.966224	0.738972
A0A096PGY8	Uncharacterized protein	Naringenin,2-oxoglutarate 3-dioxygenase	39.154	4.1	2	0.952381	0.985714	1.02	0.991429	1.00571	1.04476	1.041	1.02029	1.02428	1.02833	0.332095
A0A096PH32	Uncharacterized protein	Putative glycosyl transferase family protein	60.608	11.5	3	1.01729	0.976602	1.05493	0.879959	1.14547	0.925738	0.865	1.17292	0.877531	0.967968	0.73428
A0A096PH44	Uncharacterized protein	uncharacterized protein	11.744	13.8	1
A0A096PH81	Uncharacterized protein	uncharacterized protein	35.323	3.5	1	1.05895	1.11931	1.19979	0.807977	0.92658	0.887399	0.763	0.827815	0.739629	0.776176	0.00989518
A0A096PHJ6	Uncharacterized protein	uncharacterized protein	18.015	12.3	1	1.0142	0.663286	0.713996	1.14909	1.44726	1.01217	1.133	2.18196	1.41761	1.50891	0.0756785
A0A096PHV4	Uncharacterized protein	Putative DUF1692 domain containing protein	78.796	7.4	6	0.873871	0.992718	0.987475	0.998835	1.07399	1.07311	1.143	1.08187	1.08673	1.10227	0.114258
A0A096PHW9	Zm.85198	Putative myosin heavy chain	132.77	1.6	2
A0A096PHZ1	Uncharacterized protein	Chaperonin	11.7	6.2	1	1.04475	0.994602	1.10326	0.972662	0.973707	0.911022	0.931	0.978992	0.825758	0.909242	0.0744331
A0A096PI08	Uncharacterized protein	Putative Mla1	148.85	4	4	1.00368	1.21847	1.04985	0.858147	0.80194	1.06792	0.855	0.658155	1.01721	0.833742	0.159319
A0A096PI24	LOC100191559	Structural constituent of ribosome	47.448	16.4	5	1.00251	1.04561	1.0406	0.939348	0.937343	1.03459	0.937	0.896453	0.99422	0.942551	0.198389
A0A096PI93	Uncharacterized protein	Putative 60S ribosomal protein L24	27.558	5	1
A0A096PIE1	Uncharacterized protein (Fragment)	Putative MYB DNA-binding domain superfamily protein	60.268	13.9	2	0.982157	0.955639	0.864299	1.03028	1.11082	1.0568	1.049	1.16238	1.22273	1.14125	0.0445578
A0A096PIE6	Uncharacterized protein	Putative Not1 N-terminal protein (Fragment)	64.549	10	3	0.823384	0.923014	0.979004	1.00206	1.1585	1.11404	1.217	1.25513	1.13793	1.20151	0.0482297
A0A096PII0	Zm.13306	uncharacterized protein	32.99	19.5	5	1.25602	0.764915	1.01361	1.30375	1.148	0.513712	1.038	1.50082	0.506815	0.977235	0.939318
A0A096PIM2	cl9072_1(438)	DEAD-box ATP-dependent RNA helicase 47A	64.76	4.1	2	1.05652	0.96355	0.928685	0.875858	1.17908	0.996302	0.829	1.22368	1.07281	1.03475	0.747831
A0A096PIM6	Uncharacterized protein	FAD binding domain containing protein-like	62.029	3.6	2	0.828729	0.861878	1.10055	1.15691	1.11298	0.93895	1.396	1.29135	0.853163	1.14964	0.272399
A0A096PIP9	LOC100193526	DEAD-box ATP-dependent RNA helicase 3, chloroplastic	80.17	3	3	1.01334	1.17142	1.0863	0.825874	0.7671	1.13596	0.815	0.654844	1.04571	0.834263	0.251108
A0A096PIQ2	Uncharacterized protein (Fragment)	Serine/threonine-protein kinase ATR	103.58	12.5	10	1.00874	1.03396	1.03598	0.929052	1.03093	0.961332	0.921	0.997073	0.927945	0.948886	0.217614
A0A096PIS2	Uncharacterized protein	Adaptin region family protein	113.66	8.9	5	1.02934	0.972723	1.00772	1.0561	0.937725	0.996397	1.026	0.964021	0.988764	0.993502	0.874933
A0A096PJ02	Uncharacterized protein	uncharacterized protein	36.3	2.1	1
A0A096PJ14	pco130633	Hydroxymethylglutaryl-CoA synthase, putative, expressed	52.348	7.7	3	0.971031	1.07299	1.02152	0.879754	0.98948	1.06522	0.906	0.922172	1.04278	0.957238	0.526275
A0A096PJ37	Uncharacterized protein	Transcription factor RF2a	40.386	5.8	1	0.782269	0.960626	1.03807	0.992699	1.09831	1.12803	1.269	1.14332	1.08666	1.15752	0.186207
A0A096PJC5	Zm.92321	Hsp20/alpha crystallin family protein, expressed	22.619	43.3	9	1.31464	0.893953	0.916301	0.999124	0.920245	0.955741	0.76	1.02941	1.04304	0.920067	0.606065
A0A096PJK8	Zm.150159	Zinc finger-like	57.426	3.3	2	0.902391	1.03324	0.957437	0.847345	1.48173	0.777861	0.939	1.43406	0.812441	1.07392	0.781899
A0A096PJM1	Zm.96126	Myb-related protein-like	104.56	21.1	19	0.982318	1.04126	0.972495	0.999018	1.01965	0.985265	1.017	0.979245	1.01313	1.00262	0.919305
A0A096PJN1	Uncharacterized protein	Putative isoleucine-tRNA ligase	12.167	47.6	4	1.07604	1.08142	1.01255	0.978121	0.889885	0.96198	0.909	0.822886	0.950053	0.892736	0.0335879
A0A096PJN2	Zm.148072	Putative alpha-glucosidase II	62.274	1.4	1	1.01729	0.878942	1.07731	0.84944	0.917599	1.25941	0.835	1.04398	1.16903	1.01779	0.908059
A0A096PJN3	Uncharacterized protein	Putative alpha-glucosidase II	12.671	6.7	1	1.05708	0.954545	0.972516	0.935518	1.03171	1.04863	0.885	1.08084	1.07826	1.01063	0.834329
A0A096PJN5	Uncharacterized protein	Delta-pyrroline-5-carboxylate synthetase	59.538	9.5	1
A0A096PJR8	LOC100284547	uncharacterized protein	29.448	9.1	3	0.997175	1.02111	1.21057	0.959282	0.917401	0.894466	0.962	0.898438	0.73888	0.858246	0.144025
A0A096PK09	Uncharacterized protein	Too many mouths protein	31.366	20.5	3	1.10396	0.977001	1.0046	0.920699	1.03109	0.962649	0.834	1.05537	0.958242	0.944544	0.321303
A0A096PKB7	Uncharacterized protein	uncharacterized protein	56.92	3.9	2
A0A096PKB9	Uncharacterized protein	Myosin-like protein	128.64	4.9	5	0.972132	1.04018	1.04407	0.99838	0.968244	0.976993	1.027	0.930841	0.935754	0.963104	0.244238
A0A096PKC4	Uncharacterized protein	Nucleolar complex protein 2 homolog	41.927	5.2	0
A0A096PKH0	Zm.8081	uncharacterized protein	73.316	8.9	6	0.87184	1.04098	1.04446	0.982563	1.0959	0.964255	1.127	1.05276	0.923205	1.02889	0.708003
A0A096PKS8	Uncharacterized protein	putative inositol-1,4,5-trisphosphate phosphatase'	82.024	1.2	1
A0A096PKT0	LOC100273911	Calmodulin-binding family protein-like	63.461	8.9	5	0.80591	0.950168	1.11216	1.16212	0.938079	1.03156	1.442	0.987277	0.927536	1.09188	0.47206
A0A096PKY4	Zm.4243	40S ribosomal protein S23	49.205	8.4	2	1.11297	0.952699	0.922649	1.10851	0.865888	1.03728	0.996	0.908879	1.12425	1.00782	0.937498
A0A096PKZ0	LOC100381723	Leucine zipper protein-like	71.002	12.2	4	0.97371	1.02532	1.01947	1.05063	1.03311	0.89776	1.079	1.0076	0.880611	0.987742	0.82763
A0A096PL37	Uncharacterized protein	Putative stress-related protein	27.223	5.4	1	0.854093	1.08982	0.918149	0.918149	1.20769	1.0121	1.075	1.10815	1.10233	1.09639	0.453929
A0A096PLA8	Uncharacterized protein	Pentatricopeptide (PPR) repeat-containing protein-like	69.084	1.1	1
A0A096PLD6	Zm.11784	Cation transport protein chaC	53.302	3.9	2
A0A096PLD9	Zm.17763	Katanin p80 WD40 repeat-containing subunit B1 homolog	104.17	7.3	6	1.03609	1.03402	1.0164	0.93559	0.956312	1.02159	0.903	0.92485	1.0051	0.943941	0.149572
A0A096PLH2	Uncharacterized protein	Probable protein phosphatase 2C 71	49.521	15.4	1	1.00083	1.09691	1.05188	0.984821	0.872727	0.992827	0.984	0.79562	0.943863	0.904989	0.111773
A0A096PLH9	LOC100383062	Putative 40S ribosomal protein S2	29.817	54.4	3	1.00654	0.960242	1.02768	1.09009	0.962255	0.953196	1.083	1.0021	0.927522	1.0037	0.944457
A0A096PLJ0	Uncharacterized protein	Osmotin protein homolog-rice	19.768	21	4	0.919681	0.975782	0.966585	0.998774	1.17259	0.966585	1.086	1.2017	1	1.0964	0.284816
A0A096PLR3	Uncharacterized protein	uncharacterized protein	43.354	2.1	1	1.07933	0.873179	0.927145	1.16676	0.901241	1.05235	1.081	1.03214	1.13504	1.08358	0.463472
A0A096PLS6	Uncharacterized protein	Methyltransferase, putative, expressed	70.357	3.9	1
A0A096PLW5	Zm.27940	Tripeptidyl-peptidase 2	75.32	26.1	18	0.948917	1.0552	1.04666	0.961253	0.930887	1.05709	1.013	0.882194	1.00997	0.966719	0.544196
A0A096PM72	Uncharacterized protein	OSJNBb0020J19.2 protein	194.67	5	5	0.938967	1.07793	0.996244	1.0169	0.989671	0.980282	1.083	0.918118	0.983977	0.991275	0.851072
A0A096PM84	LOC100216588	uncharacterized protein	50.615	7.9	3	0.769922	1.37508	1.02939	0.773771	1.11254	0.939305	1.005	0.809071	0.912491	0.890129	0.60146
A0A096PMM2	Uncharacterized protein	Chloroplast protein synthesis2	63.186	29.3	11	1.0118	1.04115	0.982462	0.999663	1.02698	0.937943	0.988	0.986395	0.954686	0.976667	0.499519
A0A096PMQ2	tRNA pseudouridine synthase	tRNA pseudouridine synthase	48.563	8.8	3	1.02987	1.03605	1.01442	0.915551	0.985582	1.01854	0.889	0.951292	1.00406	0.947844	0.21622
A0A096PMR7	Peptidyl-prolyl cis-trans isomerase	Peptidyl-prolyl cis-trans isomerase	20.32	20	1
A0A096PMV0	Uncharacterized protein	Putative regulator of chromosome condensation (RCC1) family protein isoform 1	50.903	3.6	2	0.959233	0.980336	0.991847	1.06859	1.00144	0.998561	1.114	1.02153	1.00677	1.04679	0.173334
A0A096PN04	Uncharacterized protein (Fragment)	OSJNBb0038F03.1 protein	50.878	29.8	13	0.912964	1.02435	0.986001	0.978698	1.08186	1.01613	1.072	1.05615	1.03056	1.05247	0.314598
A0A096PN49	cl42883_1	Expressed protein	72.296	1.5	1	1.08558	0.97268	0.895603	0.827212	1.19522	1.0237	0.762	1.22879	1.14303	1.03124	0.813921
A0A096PN54	Zm.105111	Gibberellin receptor GID1L2	35.458	9.5	1
A0A096PNA8	LOC100501212	Putative DUF827 domain containing family protein	73.36	26.6	6	0.949217	1.06217	1.0299	1.00522	0.968201	0.985287	1.059	0.911528	0.956682	0.972846	0.504509
A0A096PNF3	Zm.141503	Zinc finger CCCH domain-containing protein 36	76.685	1.1	1	1.0386	0.951359	0.946166	1.07911	0.976285	1.00848	1.039	1.0262	1.06586	1.04351	0.37483
A0A096PNL2	Zm.65545	uncharacterized protein	18.785	6.6	1	0.841869	0.72064	0.789673	1.60544	1.25523	0.787147	1.907	1.74182	0.996802	1.55082	0.207954
A0A096PNN3	Uncharacterized protein	RRM-containing RNA-binding protein-like	20.463	13.5	2	1.2215	1.11279	1.0285	0.804967	0.875814	0.956433	0.659	0.787047	0.929929	0.784235	0.0295275
A0A096PNN9	pco129004	uncharacterized protein	22.635	24.3	3	1.0281	1.05483	0.979781	0.94791	0.950994	1.03838	0.922	0.901559	1.05981	0.959047	0.325504
A0A096PNP0	LOC100279470	Putative homeodomain-like transcription factor superfamily protein	113.4	2.8	2
A0A096PNP4	Calcium-transporting ATPase	Calcium-transporting ATPase	97.219	3.5	2	1.19976	1.16017	0.95021	0.874625	0.887822	0.927415	0.729	0.765253	0.97601	0.812613	0.110857
A0A096PNQ0	Uncharacterized protein	P-glycoprotein-like	142.53	0.7	1	1.13529	1.04674	1.08534	0.82649	0.949101	0.957048	0.728	0.906725	0.881799	0.836345	0.031335
A0A096PNV5	LOC100382799	Cell division cycle protein 48, putative, expressed	94.316	57.3	2	0.875912	0.949489	0.938102	0.877664	1.0765	1.28234	1.002	1.13376	1.36695	1.17116	0.308427
A0A096PNV7	Zm.122057	uncharacterized protein	23.175	10	2	0.896727	0.998954	1.10835	1.03303	0.941563	1.02137	1.152	0.942549	0.921521	0.997313	0.970852
A0A096PNX5	Zm.2765	Putative histone-lysine N-methyltransferase family protein	93.443	16.4	11	0.860585	0.98537	1.02668	1.06454	1.01377	1.04905	1.237	1.02882	1.02179	1.08868	0.225799
A0A096PNZ3	Uncharacterized protein	CHY1	50.731	10.3	4	0.976404	1.1297	1.13751	0.821155	0.982262	0.95297	0.841	0.86949	0.837768	0.849789	0.0877698
A0A096PP02	Uncharacterized protein	Putative mitochondrial energy transfer protein	41.712	12.4	3
A0A096PP37	Uncharacterized protein	Multidrug resistance-associated protein3	165.22	4.1	5	1.07797	1.1793	0.840819	0.849443	0.949695	1.10277	0.788	0.805302	1.31154	0.936674	0.629342
A0A096PP39	LOC100272615	Expressed protein	66.545	1.5	1
A0A096PP51	Uncharacterized protein	Expressed protein	63.542	4.9	2	0.711575	1.06309	0.703036	1.08657	1.2417	1.19402	1.527	1.16801	1.69838	1.4216	0.0842747
A0A096PP77	Uncharacterized protein	Putative bZIP protein	82.085	3	2	0.970246	0.950841	0.953752	1.07697	1.10608	0.942109	1.11	1.16327	0.987792	1.08707	0.239192
A0A096PPA4	cl2646_1	Putative TCP-1/cpn60 chaperonin family protein	86.833	32.4	8	1.06914	1.01354	0.997505	1.03065	0.939772	0.949394	0.964	0.927215	0.951768	0.947935	0.217822
A0A096PPA6	Uncharacterized protein	uncharacterized protein	51.355	13.1	7	1.01112	1.0546	1.0182	1.01517	0.9636	0.93731	1.004	0.91371	0.920556	0.945574	0.118882
A0A096PPK6	Uncharacterized protein	Putative ubiquitin-specific protease	39.381	5.5	1	1.18577	1.11462	1.22372	0.98419	0.33913	1.15257	0.83	0.304255	0.94186	0.702557	0.293286
A0A096PPL2	Zm.984	uncharacterized protein	81.441	8.6	2	1.06971	0.974505	1.02799	0.864325	1.07185	0.991621	0.808	1.09989	0.96462	0.952994	0.52439
A0A096PPN4	Zm.8769	Expressed protein	113.22	2.6	2
A0A096PPR2	Zm.25861	Putative formylglycineamide ribotide amidotransferase	155.4	14.3	14	1.00925	0.975946	0.996131	1.01329	0.993103	1.01228	1.004	1.01758	1.01621	1.01253	0.354974
A0A096PPY5	Uncharacterized protein	DEAD-box ATP-dependent RNA helicase 38	51.731	22	12	1.01232	1.05078	1.01738	1.01434	0.931331	0.973848	1.002	0.88632	0.957214	0.947749	0.14084
A0A096PQ11	Zm.22882	KH domain-containing protein SPIN1	79.563	9.3	1
A0A096PQ53	Zm.6071	Expressed protein	87.193	8.5	5	1.06308	1.01843	1.08859	0.899362	0.976967	0.953579	0.846	0.95929	0.875977	0.892689	0.0216565
A0A096PQ85	LOC100502333	Isovaleryl-CoA dehydrogenase	93.261	10.1	8	1.05597	0.902851	1.02957	0.872228	1.07497	1.06441	0.826	1.19064	1.03385	1.00777	0.928958
A0A096PQ86	Zm.117506	Trehalose-6-phosphate synthase	64.563	4	2	1.51324	1.09256	0.930643	0.676419	0.808071	0.979067	0.447	0.739612	1.05203	0.69662	0.164562
A0A096PQ95	LOC100279312	OSJNBb0060E08.15 protein	18.563	11.1	2	1.0079	1.07744	1.07341	0.925248	1.03612	0.879892	0.918	0.961646	0.819718	0.899489	0.135899
A0A096PQF0	Uncharacterized protein	Expressed protein	108.16	5.6	3	1.20919	0.983071	1.06892	0.973398	0.973398	0.792019	0.805	0.99016	0.74095	0.839822	0.123912
A0A096PQI6	Uncharacterized protein	Nucleolin 2	20.55	33.2	6	0.998502	0.727908	1.08937	1.02746	1.01548	1.14129	1.029	1.39506	1.04766	1.13085	0.379062
A0A096PQJ7	LOC100272361	uncharacterized protein	211.79	5.8	4	1.07817	1.05121	0.963881	1.01132	1.01024	0.885175	0.938	0.961026	0.918345	0.9397	0.317813
A0A096PQJ8	pco061337	Methylmalonate semi-aldehyde dehydrogenase	42.592	29.2	8	0.996843	1.03074	1.0118	1.01279	1.02276	0.925071	1.016	0.992263	0.914286	0.97409	0.492226
A0A096PQP5	Uncharacterized protein (Fragment)	Putative alcohol dehydrogenase superfamily protein	13.135	19.4	2	1.04475	1.05206	0.945499	1.11161	0.610134	1.23594	1.064	0.57994	1.30718	0.972184	0.897181
A0A096PQR7	LOC100279433	Putative cytochrome P450 superfamily protein	53.052	37.8	5	0.858124	0.662471	0.963673	1.20395	1.81407	0.497712	1.403	2.73834	0.516474	1.4152	0.463555
A0A096PQY2	Zm.3507	Putative acyl-CoA synthetase	72.666	17.3	10	1.03896	0.94961	1.01299	0.96	0.913247	1.12519	0.924	0.961707	1.11077	0.998962	0.989129
A0A096PQZ6	Uncharacterized protein	uncharacterized protein	86.723	1.6	1
A0A096PR00	LOC100285756	Hypothetical_protein	29.055	4.5	1	0.871333	1.06041	1.05606	0.942782	1.04299	1.02643	1.082	0.983566	0.971947	1.00817	0.914526
A0A096PR08	Zm.85862	Putative ubiquitin-activating enzyme (Alternative splicing product)	58.914	27.4	0
A0A096PR13	gpm397a	Triosephosphate isomerase	31.6	43	2	0.933562	0.945698	0.857943	1.15855	1.12681	0.977439	1.241	1.19151	1.13928	1.19202	0.0692775
A0A096PR65	LOC100383551	6b-interacting protein 1	55.33	9.2	4	0.820906	1.04255	0.852921	1.13531	1.1583	0.990012	1.383	1.11102	1.16073	1.20882	0.100119
A0A096PR83	uaz7c01c10	Probable protein arginine N-methyltransferase 1	34.524	11.8	3	0.952986	1.04733	1.12357	0.977764	0.861499	1.03685	1.026	0.822566	0.922816	0.920683	0.311414
A0A096PRA8	LOC100282081	Probable protein phosphatase 2C 1	21.084	6.2	1
A0A096PRE6	Zm.85177	Probable plastid-lipid-associated protein 3, chloroplastic	40.839	2.6	1	1.04439	1.04021	0.949347	0.976501	1.03708	0.95248	0.935	0.996988	1.0033	0.977625	0.602466
A0A096PRE7	LOC1002	Probable apyrase 2	47.552	14.1	7	1.16369	1.09503	1.10784	0.741272	0.922808	0.969356	0.637	0.842721	0.875	0.782233	0.0618922
A0A096PRF9	Uncharacterized protein	Acyl-[acyl-carrier-protein] desaturase 6, chloroplastic	47.918	5.5	3
A0A096PRG4	60S ribosomal protein L6	60S ribosomal protein L6	30.838	43	3	0.798297	0.977115	0.987493	1.13358	1.07131	1.0322	1.42	1.09641	1.04527	1.17163	0.10683
A0A096PRI1	LOC100384253	Putative RNA-binding zinc finger family protein	71.655	7.7	1
A0A096PRT0	Zm.1194	Fasciclin-like arabinogalactan protein 8, putative, expressed	44.024	23.5	10	1.0929	0.95082	1.06448	1.0153	0.937705	0.938798	0.929	0.986207	0.88193	0.93038	0.2414
A0A096PRZ1	Uncharacterized protein	uncharacterized protein	59.275	2.2	1
A0A096PS15	Uncharacterized protein	Putative callose synthase 1 catalytic subunit	43.697	3.2	1
A0A096PS27	pco117754	Caffeoyl-CoA O-methyltransferase 1	20.129	31.9	5	0.950269	0.992081	0.984479	0.938866	1.16408	0.970225	0.988	1.17337	0.985521	1.05	0.562097
A0A096PS68	LOC100191814	uncharacterized protein	13.761	54.6	7	0.984737	1.01625	1.06155	0.95421	0.911866	1.07139	0.969	0.897287	1.00928	0.959164	0.489493
A0A096PS72	Uncharacterized protein	uncharacterized protein	18.03	6.6	1	0.993213	0.960437	0.958451	0.915742	0.981294	1.19086	0.922	1.02172	1.24249	1.06037	0.554207
A0A096PS81	pco145633	Protein-S-isoprenylcysteine O-methyltransferase	22.082	8.4	2	1.1064	1.02231	1.05108	0.978056	0.934907	0.907247	0.884	0.914502	0.863158	0.886917	0.021485
A0A096PSC0	Zm.150514	Protein MEI2-like 2	91.115	5.7	3	1.00267	0.900401	0.991644	1.0869	0.986631	1.03175	1.084	1.09577	1.04044	1.07274	0.182689
A0A096PSC1	Zm.31351	Mitochondrial Rho GTPase	71.923	27.4	2	0.897398	1.15226	0.955728	0.56536	1.02303	1.40622	0.63	0.88785	1.47136	0.996417	0.989854
A0A096PSC9	Zm.84957	MKK3-2	62.907	4.8	4	0.965717	1.07195	1.00531	0.958957	1.01883	0.979237	0.993	0.95045	0.974063	0.971755	0.477376
A0A096PSD0	Zm.26437	Coatomer subunit alpha	34.204	9.6	2	0.963855	0.8	1.04964	0.970602	1.20964	1.00627	1.007	1.51205	0.958678	1.13258	0.29964
A0A096PSF0	LOC100381429	Leucine-rich repeat transmembrane protein kinase, putative, expressed	68.626	5.4	2	0.804721	0.957618	1.25376	0.999464	0.972103	1.01234	1.242	1.01513	0.807445	0.989328	0.942659
A0A096PSH0	LOC100383798	Erwinia induced protein 1	23.756	13.3	2	0.64433	1.19008	1.3241	0.861469	0.864046	1.11598	1.337	0.726042	0.842822	0.899633	0.673777
A0A096PSJ9	LOC100277755	Expressed protein	59.988	3.7	2	0.87222	0.924553	1.04056	1.14959	1.00829	1.0048	1.318	1.09057	0.965633	1.11466	0.190787
A0A096PSN7	Zm.11949	ATP-dependent 6-phosphofructokinase	63.221	32.3	8	1.0005	1.06053	1.03252	0.827414	1.08354	0.995498	0.827	1.0217	0.964147	0.939521	0.496392
A0A096PSS1	Uncharacterized protein	uncharacterized protein	29.803	5.4	1
A0A096PSY7	LOC100284867	GTP-binding proteins, putative, expressed	26.626	11	2
A0A096PSZ1	Zm.	Putative patellin family protein	47.085	33.6	5	0.951928	0.995716	1.18705	0.868158	1.00428	0.992861	0.912	1.0086	0.836407	0.91406	0.358851
A0A096PT00	ZMET5	Cytosine-specific methyltransferase	94.93	24.5	6	1.072	1.11488	1.13954	0.735394	1.01733	0.92085	0.686	0.9125	0.80809	0.803738	0.112191
A0A096PT06	Zm.4431	Protein phosphatase methylesterase 1	38.055	22.3	8	0.988631	1.09738	1.01928	1.01829	0.958972	0.917449	1.03	0.873874	0.900097	0.932187	0.183723
A0A096PT69	LOC100193950	Putative guanylate-binding protein (Fragment)	122.68	26.7	27	0.975451	0.94131	0.985206	1.0886	0.999837	1.00959	1.116	1.06218	1.02475	1.06756	0.130985
A0A096PT96	stv2	Sialyltransferase like protein	34.65	7	2
A0A096PTB4	pco093020	Putative ARG1 protein	43.055	16.9	7	1.07296	1.09013	0.977468	1	0.892704	0.966738	0.932	0.818898	0.989023	0.910489	0.119138
A0A096PTH1	Uncharacterized protein	uncharacterized protein	28.755	36	9	1.00756	0.995466	1.07909	0.957179	0.942065	1.01864	0.95	0.946356	0.943978	0.946715	0.194273
A0A096PTH3	LOC100283907	Ribosomal protein	37.215	19.7	6	1.05448	1.09139	0.972232	1.06292	0.96696	0.852021	1.008	0.88599	0.876356	0.924248	0.340263
A0A096PTI3	Uncharacterized protein	uncharacterized protein	10.516	21	2	0.939261	0.927051	1.02473	0.974953	1.02755	1.10645	1.038	1.10841	1.07974	1.07537	0.215815
A0A096PTJ8	Zm.25679	Putative RNA binding protein	40.579	6.4	2	1.06063	1.06275	0.985328	1.03942	0.958812	0.893053	0.98	0.902196	0.906351	0.930058	0.231061
A0A096PTK6	LOC100192934	Peptidyl-prolyl cis-trans isomerase	92.846	2.1	2
A0A096PTM1	Zm.5548	Putative alpha-L-arabinofuranosidase family protein	68.751	18.5	9	0.817327	0.772374	0.85002	1.53576	1.13772	0.8868	1.879	1.47302	1.04327	1.4593	0.185096
A0A096PTM4	Zm.86112	FAD dependent oxidoreductase family protein, expressed	63.491	25.8	12	0.969932	1.06305	1.06596	0.927255	1.01843	0.955383	0.956	0.958029	0.896269	0.93615	0.188777
A0A096PTP3	Zm.2611	uncharacterized protein	15.586	5.8	1	0.795545	0.951472	1.1257	0.963405	1.18298	0.980907	1.211	1.24331	0.871378	1.08862	0.516901
A0A096PTR9	Orphan85	Probable protein phosphatase 2C 70	38.566	8.2	2	1.03288	1.04011	1.15889	0.92546	0.885178	0.95748	0.896	0.851043	0.826203	0.856504	0.0438772
A0A096PTT2	Structural maintenance of chromosomes protein 2	Structural maintenance of chromosomes protein 2	62.014	25	13	1.00368	1.02476	1.04483	0.959518	0.948478	1.01874	0.956	0.925563	0.975024	0.952319	0.141241
A0A096PTU1	p	uncharacterized protein	11.793	14.3	1
A0A096PTV0	Zm.25250	Putative pattern formation protein GNOM	156.67	15.5	19	1.03466	1.01397	1.02638	0.924987	1.05018	0.949819	0.894	1.03571	0.925403	0.951211	0.320634
A0A096PTY7	LOC100304252	uncharacterized protein	68.141	5.6	4	0.903887	1.07743	1.08286	1.11901	0.855981	0.960832	1.238	0.794463	0.887312	0.958112	0.681649
A0A096PU25	ZEAMMB73_387105	Dor1-like family protein, expressed	64.989	4.2	3	1.11753	1.07841	0.947663	0.940957	0.989011	0.92643	0.842	0.917098	0.977594	0.908638	0.19521
A0A096PU49	Zm.22896	Expressed protein	86.43	10.7	7	0.926498	0.924645	1.02193	0.902409	1.17758	1.04694	0.974	1.27355	1.02448	1.08836	0.405271
A0A096PU61	LOC100383926	Calcium-transporting ATPase	110.55	9.9	5	1.03824	1.04551	0.987368	0.931303	0.942724	1.05485	0.897	0.901688	1.06835	0.953685	0.359507
A0A096PU70	Zm.94327	Putative translation elongation/initiation factor family protein	49.055	3.9	2
A0A096PUH3	Zm.113288	Protein disulfide isomerase-like 5-3	46.469	5.7	2	0.97688	1.10094	1.0394	1.08629	0.934875	0.861609	1.112	0.849157	0.828947	0.924788	0.373458
A0A096PUJ3	Zm.10397	Peptidyl-prolyl cis-trans isomerase	64.863	15.1	9	1.01764	0.945387	1.03189	1.08379	0.972863	0.94844	1.065	1.02906	0.919132	1.0034	0.949199
A0A096PUL1	LOC100381801	Acetolactate synthase/ amino acid binding protein	52.389	25.1	5	0.985545	1.01413	0.989488	0.988502	0.94021	1.08213	1.003	0.927114	1.09363	1.00725	0.879735
A0A096PUL3	Zm.	uncharacterized protein	37.375	8.8	3	0.827358	0.993657	0.909266	1.18312	1.02923	1.05736	1.43	1.0358	1.16288	1.19758	0.0559485
A0A096PUP5	LOC100383767	Protein argonaute	112.15	16.1	15	0.988957	0.808967	0.979067	1.12939	1.10565	0.987968	1.142	1.36675	1.00909	1.16061	0.11682
A0A096PUR4	Uncharacterized protein	DnaJ subfamily B member 13	57.532	17.7	4	1.06477	0.961491	1.00515	0.927418	1.02431	1.01686	0.871	1.06534	1.01165	0.979276	0.653156
A0A096PUR6	LOC10	uncharacterized protein	51.845	28.4	14	1.01146	1.03372	1.03068	0.941672	0.9265	1.05597	0.931	0.896282	1.02453	0.950674	0.34094
A0A096PUT2	Zm.87611	uncharacterized protein	20.09	16.2	3	1.13679	1.30049	0.942402	0.863964	0.755968	1.00038	0.76	0.581294	1.06152	0.775311	0.122829
A0A096PUZ4	Zm.35968	Putative trehalose phosphatase/synthase family protein	97.891	3.6	2	0.739645	1.08802	1.0784	1.0074	0.922337	1.1642	1.362	0.847723	1.07956	1.06465	0.670669
A0A096PV03	Uncharacterized protein	uncharacterized protein	10.661	7.4	1	0.789578	1.06277	0.941966	1.01934	1.09988	1.08646	1.291	1.03492	1.15339	1.14722	0.21903
A0A096PV19	umc2181	Metal ion binding protein	49.085	5.3	2
A0A096PV30	uaz199	B3 domain-containing protein Os07g0563300	105.24	1.5	1	0.887837	1.1098	1.0148	0.977508	1.05741	0.952649	1.101	0.9528	0.938758	0.991748	0.915429
A0A096PV61	Zm.137110	Hexosyltransferase	70.816	5.2	2
A0A096PV71	GBP10	Putative storekeeper protein	32.069	7.8	1	1.05393	1.02758	0.945372	0.980151	1.0202	0.972774	0.93	0.992821	1.02899	0.982242	0.654151
A0A096PVC9	Zm.84886	uncharacterized protein	37.881	2.3	1
A0A096PVE0	Zm.94907	uncharacterized protein	85.244	3.7	3
A0A096PVG9	Zm.67309	Enolase 2, putative, expressed	59.661	28.8	4	0.934579	0.956075	0.94486	1.15514	1.01215	0.997196	1.236	1.05865	1.05539	1.11602	0.159382
A0A096PVH1	Zm.82478	Putative phosphate transport protein, mitochondrial	37.109	4.9	1	1.14068	1.00951	0.973004	0.968441	1.06654	0.841825	0.849	1.0565	0.865182	0.92111	0.379359
A0A096PVL7	LOC100501905	Putative alpha-glucosidase	102.34	21.4	18	0.961693	0.91457	1.03382	1.04728	1.07325	0.969386	1.089	1.1735	0.937674	1.0618	0.268865
A0A096PVR0	gpm354	ABC transporter family protein, expressed	66.227	20	4	1.14504	0.983588	1.03397	0.965267	0.927481	0.944656	0.843	0.942957	0.913621	0.897176	0.144957
A0A096PVT0	Zm.126004	DNA binding protein PF1	23.149	12.3	3	0.951022	0.838802	1.12506	1.01474	0.93961	1.13077	1.067	1.12018	1.00507	1.0584	0.605371
A0A096PVU2	LOC100280694	Putative phosphofructokinase	28.775	7.5	1	0.905114	1.07437	1.00106	1.01282	1.04088	0.965757	1.119	0.968829	0.964738	1.01306	0.825815
A0A096PVW2	Uncharacterized protein	ATP synthase subunit gamma	11.848	46.8	1	1.321	0.0554822	0.956407	1.01057	1.3712	1.28534	0.765	24.7143	1.34392	1.57191	0.359167
A0A096PVW7	Zm.5284	Ubiquitin carboxyl-terminal hydrolase	59.245	1.9	1
A0A096PVW8	Zm.60963	OJ000223_09.6 protein	57.399	10.7	2	0.907716	1.02209	1.03026	0.947655	1.06293	1.02935	1.044	1.03996	0.999119	1.02699	0.638065
A0A096PVX3	Uncharacterized protein	DnaJ subfamily B member 13	15.301	11.5	1	0.849137	1.08944	1.01387	1.07331	0.996037	0.978205	1.264	0.914263	0.964824	1.03221	0.710466
A0A096PVZ4	sxd1	Probable tocopherol cyclase, chloroplastic	36.759	9.1	2	1.02424	1.1492	0.908501	1.01195	0.841926	1.06419	0.988	0.73262	1.17136	0.946826	0.602003
A0A096PW08	LOC10	Protein kinase family protein, putative, expressed	60.573	2.2	1
A0A096PW13	Zm.122016	Protein MOR1	142.93	27.6	14	1.0281	1.03941	1.10315	0.89342	0.937629	0.998286	0.869	0.902077	0.904939	0.892348	0.0446883
A0A096PW86	LOC100384351	Coatomer subunit alpha	136.26	34.4	5	1.00334	1.04548	1.00936	1.00736	0.967224	0.967224	1.004	0.925144	0.95825	0.961942	0.107556
A0A096PW93	Zm.12242	Bromodomain containing protein	73.161	6.7	1	1.1325	1.12005	1.02265	0.949037	0.876557	0.899207	0.838	0.782609	0.879291	0.83195	0.0163975
A0A096PW94	Uncharacterized protein	Probable chromatin-remodeling complex ATPase chain	106.77	26.9	3	0.921376	0.966523	1.16001	0.905713	1.01259	1.03378	0.983	1.04766	0.891183	0.968561	0.726123
A0A096PWF8	Zm.138862	Chromodomain-helicase-DNA-binding protein-like protein	173.29	1.7	2
A0A096PWG6	LOC100281754	OSJNBb0062B06.5 protein	63.294	1.4	1	0.892193	0.844907	1.05279	1.38201	0.753011	1.07509	1.549	0.891235	1.02119	1.15062	0.528919
A0A096PWG9	Zm.1875	CCR4-NOT transcription complex subunit 2 isoform 1	63.024	10.6	6	0.999001	0.994006	0.948052	0.967033	1.07592	1.01598	0.968	1.08241	1.07165	1.04008	0.348387
A0A096PWH2	Zm.9811	uncharacterized protein	101.89	10.2	7	0.962001	1.01587	0.951419	1.08899	1.04858	0.933141	1.132	1.0322	0.980789	1.04828	0.428384
A0A096PWQ9	pco126676(331)	Putative brassinosteroid insensitive 1-associated receptor kinase 1	47.653	8.2	2	0.928074	1.07842	1.07935	0.811137	1.06821	1.0348	0.874	0.990534	0.958727	0.944361	0.585555
A0A096PWU5	Uncharacterized protein	Acyl-CoA binding family protein, putative, expressed	15.738	20.8	1	0.958926	1.03564	1.0155	1.06153	0.975228	0.953172	1.107	0.941667	0.938621	0.99331	0.876588
A0A096PWY5	Zm.31053	Putative LIM-type zinc finger domain family protein	156.62	1.8	2
A0A096PX11	Zm.121346	Secretory carrier-associated membrane protein 4	29.67	5.6	2	0.959386	0.856732	1.20019	1.22705	0.637032	1.1196	1.279	0.743561	0.932854	0.989186	0.961461
A0A096PX37	Zm.29813	CASP C terminal, putative	75.392	43.9	30	0.97371	1.01655	1.02824	0.979552	0.96592	1.03603	1.006	0.950192	1.00758	0.987742	0.674241
A0A096PX51	LOC100191340	uncharacterized protein	14.597	9.8	1	0.794281	0.901509	0.913423	0.957109	1.51787	0.915806	1.205	1.6837	1.00261	1.29954	0.310588
A0A096PX68	Zm.23713	uncharacterized protein	75.206	4.8	2	0.998668	0.994674	1.01065	0.926764	0.99767	1.07157	0.928	1.00301	1.06028	0.99734	0.955163
A0A096PXB6	gpm560	Vacuolar cation/proton exchanger 1a	41.35	4.1	2	1.03752	1.0977	1.04997	0.735604	0.973197	1.106	0.709	0.886578	1.05336	0.883713	0.372502
A0A096PXC3	LOC100217269	Esterase/lipase/thioesterase family protein	26.056	13.6	3	1.08952	0.95769	1.16034	0.780098	0.899946	1.1124	0.716	0.939704	0.958685	0.870584	0.303791
A0A096PXD3	Zm.25532	DNA polymerase	211.54	10.1	17	1.01919	1.05894	1.02327	0.923391	0.978427	0.996773	0.906	0.923965	0.974104	0.934604	0.0716085
A0A096PXD9	CesA13	Cellulose synthase	110.33	4.9	1	1.27173	0.986859	0.998304	0.932175	0.896566	0.91437	0.733	0.908505	0.915924	0.842249	0.206003
A0A096PXF3	Zm.73544	Putative hydroxyproline-rich glycoprotein	64.874	8.4	4	0.783188	0.974285	1.09176	1.06983	0.856807	1.22412	1.366	0.879421	1.12123	1.10583	0.511763
A0A096PXG3	Uncharacterized protein	Putative myosin heavy chain	72.592	2.9	2	0.90307	1.24262	1.118	0.71162	0.89404	1.13064	0.788	0.719477	1.01131	0.838406	0.326941
A0A096PXJ3	Zm.37080	Bromo-adjacent homology (BAH) domain-containing protein-like	98.206	1	1	1.03788	0.906072	1.05138	0.992216	0.961079	1.05138	0.956	1.06071	1	1.00312	0.956961
A0A096PXJ6	Zm.21776	Kinase interacting protein 1-like	245.94	7.7	15	0.99486	0.965014	0.976952	1.03266	1.00779	1.02272	1.038	1.04433	1.04684	1.04302	0.0214799
A0A096PXJ8	Zm.1223	Putative leucine rich repeat protein	180.8	11.2	17	1.04076	1.00121	1.05117	0.871119	0.990807	1.04493	0.837	0.989605	0.994059	0.939771	0.350507
A0A096PXP8	Uncharacterized protein	OSJNBb0091E11.18 protein	40.963	44.1	13	1.16641	1.09059	0.579705	0.935459	1.09759	1.13025	0.802	1.00642	1.9497	1.11513	0.622031
A0A096PXR7	LOC100283690	Peroxiredoxin bcp	19.233	16.6	3	0.785443	1.14596	1.07684	1.0305	0.993586	0.967666	1.312	0.867032	0.898614	0.994517	0.965092
A0A096PXS1	gpm220	LIMR family protein Os06g0128200	50.18	6.2	3	0.978953	0.883994	1.00441	0.882036	1.27264	0.977974	0.901	1.43965	0.973684	1.09252	0.536389
A0A096PXS4	Zm.26366	Putative acyl-CoA oxidase family protein	124.87	12.9	11	1.02881	1.04527	1.00514	0.986626	0.958848	0.975309	0.959	0.917323	0.970317	0.948547	0.0249884
A0A096PXW1	IDP2385	Coatomer subunit gamma	113.25	19.3	10	1.05411	1.06887	1.06465	0.89494	0.956079	0.961349	0.849	0.894477	0.90297	0.882275	0.0239572
A0A096PXX5	Zm.66997	uncharacterized protein	45.326	20.5	5	0.791244	1.0207	0.995384	0.91626	1.12594	1.15047	1.158	1.1031	1.1558	1.13726	0.284112
A0A096PXZ0	cl14665_2	uncharacterized protein	46.874	22.8	4	0.982479	1.08171	0.979532	0.899951	1.21434	0.841985	0.916	1.12262	0.859579	0.971272	0.828428
A0A096PY48	LOC100384506	Putative pumilio domain-containing protein PPD1	100.59	11.9	3	1.05005	0.981799	0.954498	1.16661	0.851593	0.99545	1.111	0.86738	1.0429	1.00914	0.931414
A0A096PY68	Zm.136490	Tropinone reductase 2	29.053	4.5	1	0.833912	1.02071	0.992356	0.973176	1.14746	1.03238	1.167	1.12418	1.04034	1.1075	0.259125
A0A096PY71	Uncharacterized protein	Putative heterogeneous nuclearribonucleoprotein A2	47.579	11.4	1	0.932836	0.909515	1.06716	0.956157	0.965485	1.16884	1.025	1.06154	1.09528	1.0622	0.521219
A0A096PY76	LOC100273929	Putative C3HC zinc finger-like family protein	99.677	6	3	1.03555	1.00552	0.976527	1.01484	0.940283	1.02727	0.98	0.935118	1.05196	0.988332	0.736186
A0A096PY84	csu909	Tetratricopeptide repeat protein 1	85.892	6.9	5	1.03717	1.09939	1.00916	0.986344	0.822472	1.04546	0.951	0.748113	1.03597	0.907352	0.280982
A0A096PYB4	Zm.130885	OSJNBb0022F23.4 protein	81.246	22.5	9	1.06629	0.978852	0.992714	1.07482	0.896748	0.990581	1.008	0.916122	0.997852	0.975079	0.693313
A0A096PYM0	Uncharacterized protein	Putative isoleucine-tRNA ligase	45.799	21.1	3	1.03752	0.916133	1.05101	1.02092	0.931696	1.04271	0.984	1.01699	0.992103	0.996892	0.957493
A0A096PYN1	LOC100501309	Histone-lysine N-methyltransferase	110.38	1.7	2	1.0352	1.10041	1.00725	0.915114	1.00725	0.934783	0.884	0.915334	0.928058	0.909091	0.0726503
A0A096PYP0	HMGc1	HMGc2 protein	10.828	29.2	2	0.850099	0.848399	1.12468	1.17314	0.868801	1.13488	1.38	1.02405	1.00907	1.12526	0.424402
A0A096PYP9	pco063423	Putative ABC transporter	80.433	15.3	10	1.04621	0.971927	1.05772	0.921709	1.0347	0.967742	0.881	1.06459	0.914936	0.95068	0.301403
A0A096PYS7	pco096605	Putative subtilase family protein	78.638	7.2	5	1.15987	1.0926	0.990528	0.715639	1.05548	0.985888	0.617	0.96603	0.995316	0.850143	0.257072
A0A096PYV0	Zm.20562	Enhancer of polycomb-like protein	54.238	1.5	1	0.886001	0.994093	1.01181	0.995865	1.04017	1.07206	1.124	1.04635	1.05954	1.07475	0.204111
A0A096PYV1	Uncharacterized protein	uncharacterized protein	50.525	22.6	2	0.984413	0.98146	1.02773	1.02576	0.993273	0.987367	1.042	1.01204	0.960728	1.00427	0.835007
A0A096PYV5	Zm.85545	Acyl-coenzyme A oxidase	76.194	13.9	7	1.01833	0.96334	1.11711	0.934827	0.997963	0.968432	0.918	1.03594	0.86691	0.936247	0.279236
A0A096PYW3	Zm.534	OSJNBb0012E08.3 protein	48.653	7	3	1.08401	1.02331	1.04715	0.969106	0.908401	0.968022	0.894	0.887712	0.924431	0.902062	0.0187943
A0A096PYW6	pco	Mutant TFIIF-alpha, putative, expressed	46.109	8.8	4	1.16982	1.01657	0.877364	1.07506	0.973289	0.887892	0.919	0.957422	1.012	0.958381	0.697106
A0A096PYX6	LOC100193557	Notchless, putative, expressed	96.91	6.8	1	0.826105	0.92689	1.05246	1.36886	1.0128	0.812887	1.657	1.09269	0.77237	1.13869	0.519749
A0A096PZ33	LOC100279314	Solanesyl-diphosphate synthase 1, mitochondrial	46.499	2.3	1
A0A096PZ43	pco103565	Putative fibroblast growth factor 2-interacting factor	51.887	38	3	0.980392	0.982353	1.05882	0.955882	1.13333	0.889216	0.975	1.15369	0.839815	0.985724	0.866481
A0A096PZ72	Zm.25559	6,7-dimethyl-8-ribityllumazine synthase	51.923	27	10	0.97166	1.03385	1.01733	0.957085	0.981377	1.0387	0.985	0.949248	1.02101	0.984892	0.645728
A0A096PZ82	LOC100279733	Auxin-independent growth promoter protein	34.025	9.3	2
A0A096PZ84	LOC100194235	Ubiquitin carboxyl-terminal hydrolase	131.67	33.9	12	0.988142	0.998024	1.04743	0.920949	1.01383	1.03162	0.932	1.01584	0.984906	0.97785	0.604481
A0A096PZA9	Zm.129410	Ubiquitinyl hydrolase 1	107.21	2.2	2	0.790514	0.913834	1.08617	1.14862	0.982609	1.07826	1.453	1.07526	0.992722	1.15014	0.24654
A0A096PZD0	Zm.23779	DNA topoisomerase 6 subunit B	26.901	12.9	2	1.01798	0.867323	0.961995	0.779776	1.13098	1.24194	0.766	1.30399	1.29101	1.10726	0.547365
A0A096PZE2	Zm.21536	uncharacterized protein	38.425	12.2	3	1.04022	0.940361	0.940361	1.16505	0.832178	1.08183	1.12	0.884956	1.15044	1.05413	0.658637
A0A096PZE5	Zm.28996	Protein kinase, putative, expressed	123.49	6.5	4	0.967898	1.05694	1.07146	0.912728	0.968866	1.0221	0.943	0.916667	0.95393	0.937793	0.228756
A0A096PZE8	LOC100383336	Plant intracellular Ras-group-related LRR protein 6	44.101	14.8	5	0.959079	1.01279	1.03389	1.08664	0.857417	1.05019	1.133	0.846591	1.01577	0.996171	0.962933
A0A096PZF2	pco125307	uncharacterized protein	80.826	3.7	2	1.15207	1.0576	1.02419	1.10714	0.684332	0.974654	0.961	0.647059	0.951631	0.855362	0.338173
A0A096PZH4	Uncharacterized protein	Putative chromatin-remodeling factor family	22.237	16	1
A0A096PZJ8	Zm.96384	Nucleoside N-ribohydrolase 2	26.143	5.3	1
A0A096PZQ5	ZEAMMB73_296339	Expressed protein	75.442	7.8	5	1.04511	0.967776	1.03466	0.942693	0.955234	1.05452	0.902	0.987041	1.01919	0.968793	0.50567
A0A096PZR2	PP2C18	Probable protein phosphatase 2C 40	40.413	12.6	3	1.17028	0.888239	1.01697	0.993563	1.01931	0.911644	0.849	1.14756	0.896433	0.950913	0.611803
A0A096PZS4	LOC100275419	uncharacterized protein	68.439	5.5	3	0.969305	1.03328	1.07302	1.04976	0.901454	0.973183	1.083	0.87242	0.906956	0.950835	0.396257
A0A096PZT8	pco108516	Peptidyl-prolyl cis-trans isomerase	9.644	48.9	3	1.04694	1.00087	0.961089	1.0438	0.911883	1.03542	0.997	0.911088	1.07734	0.994085	0.911408
A0A096Q027	gpm154	Betaine aldehyde dehydrogenase	55.08	33.8	10	0.998502	0.947579	0.943585	1.07938	1.02946	1.0015	1.081	1.08641	1.06138	1.07636	0.0670095
A0A096Q081	ZmHP1	His-containing phosphotransfer protein	15.096	33.1	3	1.01437	0.98191	1.10465	1.02147	0.858157	1.01944	1.007	0.873967	0.922865	0.934904	0.368897
A0A096Q0D9	Zm.16005	CBL-interacting protein kinase 30	73.168	7.2	2
A0A096Q0E5	Zm.3442	Oxygen evolving complex protein-like	27.256	13.2	2	1.00722	0.984052	1.02031	1.12808	0.921605	0.938728	1.12	0.93654	0.920039	0.992308	0.918316
A0A096Q0G2	Uncharacterized protein	Putative AMP-binding protein	67.745	13.8	6	0.983445	1.07196	1.02278	1.08277	0.88215	0.956892	1.101	0.822936	0.935577	0.949201	0.479537
A0A096Q0H5	Zm.23162	Pentatricopeptide repeat protein-like	65.79	1.5	1	1.24714	0.920391	1.10123	0.641031	1.21596	0.874247	0.514	1.32114	0.793884	0.835559	0.415997
A0A096Q0J0	Zm.85429	Putative heat-shock protein	24.509	20.1	1	0.925212	1.06029	0.91781	1.06492	0.916885	1.11488	1.151	0.864747	1.21472	1.0666	0.443252
A0A096Q0J6	Zm.142930	P0076O17.9 protein	67.872	9.1	1
A0A096Q0Q4	KN-1	Homeobox protein knotted-1-like 6	22.58	10.9	2
A0A096Q0V4	Zm.80179	uncharacterized protein	63.624	2.1	1	1.16437	0.88725	0.972249	1.08519	0.931496	0.959441	0.932	1.04987	0.986826	0.984213	0.876521
A0A096Q0V7	Zm.95836	Smr domain containing protein	53.56	9.2	4	0.981997	1.00164	1.08216	1.0311	0.967267	0.935843	1.05	0.965686	0.864791	0.957079	0.350845
A0A096Q0W7	Uncharacterized protein	Imidazole glycerol phosphate synthase subunit hisF	41.899	6.9	2	1.0154	0.932137	1.08648	0.92706	0.970723	1.0682	0.913	1.04139	0.983178	0.977577	0.729307
A0A096Q0Z0	Zm.103933	Putative anther ethylene-upregulated protein ER1	96.803	3.6	3	0.976086	0.922401	0.973158	0.902879	1.37335	0.852123	0.925	1.48889	0.875627	1.08939	0.658099
A0A096Q111	Zm.87220	AP-1 complex subunit gamma-1	95.008	11.1	3	1.07085	1.10191	0.803141	0.795645	1.27753	0.950919	0.743	1.15938	1.184	1.01619	0.930208
A0A096Q124	Uncharacterized protein	Microtubule-associated protein 70-1	41.54	16.9	4	1.00806	0.983871	1.03125	1.03629	0.938508	1.00202	1.028	0.953893	0.971652	0.984662	0.661086
A0A096Q168	p	Histidine--tRNA ligase	95.092	37.1	27	0.993707	0.989732	1.0106	0.97582	1.02749	1.00265	0.982	1.03815	0.992134	1.00398	0.823917
A0A096Q178	Uncharacterized protein	Cytochrome P450	52.702	14.4	3	0.937647	1.03704	1.09798	0.970464	0.967651	0.989217	1.035	0.933092	0.900939	0.952701	0.409017
A0A096Q1B2	LOC100193101	uncharacterized protein	36.449	8.6	3
A0A096Q1F7	Uncharacterized protein	ABC transporter family protein, expressed	77.726	32.2	6	0.992228	0.924756	1.07359	0.962461	1.0855	0.961468	0.97	1.17382	0.895564	1.0063	0.921056
A0A096Q1G8	LOC100285157	Endosomal protein-like	74.129	8.3	3	1.07277	1.06204	0.98373	0.959056	0.90649	1.01591	0.894	0.853535	1.03272	0.923977	0.135816
A0A096Q1I4	IDP267	Elongator complex protein 1	147.47	8.1	10	0.93633	1.00655	0.987828	1.05056	1.06929	0.949438	1.122	1.06233	0.961137	1.04728	0.355358
A0A096Q1M5	LOC100192034	Outer membrane protein porin	29.624	34.1	9	1.02934	0.944931	0.960371	1.0036	1.04683	1.01493	0.975	1.10784	1.05681	1.04455	0.231797
A0A096Q1M7	LOC100192034	uncharacterized protein	14.92	7.4	1	1.17463	0.871574	1.02545	1.05482	0.945576	0.927956	0.898	1.08491	0.904926	0.953346	0.655542
A0A096Q1P5	TIDP2663	Ubiquitin carboxyl-terminal hydrolase	119.72	32.7	12	0.904841	0.974514	0.944654	0.977228	1.20977	0.988991	1.08	1.24141	1.04693	1.12464	0.257599
A0A096Q1R0	Zm.95760	USP family protein	17.19	27.8	5	1.00368	0.978588	1.04182	1.00167	0.933423	1.04082	0.998	0.953846	0.999037	0.984069	0.686717
A0A096Q1S0	LOC100382096	ABC transporter family protein, expressed	77.671	30.6	6	0.974342	0.895421	1.0747	0.999675	0.974342	1.08152	1.026	1.08814	1.00635	1.03772	0.583334
A0A096Q1S9	PIP2-6	Aquaporin PIP2-4	29.827	5.2	1
A0A096Q1V9	LOC100384817	uncharacterized protein	116.51	1.8	2	1.08617	0.99819	1.05793	0.925416	0.996017	0.936278	0.852	0.997824	0.88501	0.909437	0.0507389
A0A096Q1Z5	LOC100285005	NADH-ubiquinone oxidoreductase 13 kDa-B subunit	19.383	54.3	6	1.0772	0.95763	0.960862	1.04919	1.03734	0.917774	0.974	1.08324	0.955157	1.00288	0.962573
A0A096Q1Z9	Zm.74872	Initiation factor 2 subunit family protein, expressed	79.603	12.7	10	0.740558	0.978277	1.06122	1.04493	1.059	1.11602	1.411	1.08251	1.05164	1.15823	0.263941
A0A096Q206	Uncharacterized protein	Serine carboxypeptidase 3	28.585	8.3	1	0.844595	1.09206	0.969595	0.883446	1.15287	1.05743	1.046	1.05568	1.09059	1.06452	0.588827
A0A096Q226	pco	uncharacterized protein	89.155	21	11	0.960922	1.07816	1.03587	0.920564	0.932095	1.07239	0.958	0.864528	1.03525	0.95125	0.454275
A0A096Q243	Zm.96502	Ras-related protein RGP1	25.044	17.7	2	0.91687	0.918704	1.12958	0.78209	0.996638	1.25611	0.853	1.08483	1.11201	1.0235	0.889821
A0A096Q257	LOC100501482	Putative trehalose phosphatase/synthase family protein	99.546	8.9	6	0.896593	0.953975	0.927077	1.30006	0.938733	0.983562	1.45	0.984023	1.06093	1.1601	0.321585
A0A096Q277	pco131625	Putative RNA and export factor binding protein	26.857	27.2	3	0.803536	0.791483	1.04861	1.09281	1.14263	1.12093	1.36	1.44365	1.06897	1.2696	0.101068
A0A096Q280	LOC100282968	Phosphomevalonate kinase	54.79	14.7	3	1.06591	1.07124	0.960384	0.962516	0.981702	0.958252	0.903	0.916418	0.99778	0.937027	0.210001
A0A096Q2B5	Zm.	Putative guanylate-binding protein (Fragment)	45.403	9	3	0.990589	1.07578	0.986627	1.00941	1.04903	0.888559	1.019	0.975138	0.900602	0.965282	0.571558
A0A096Q2C3	mha2	Plasma membrane ATPase	104.81	35.4	3	1.18577	0.825296	1.1087	1.08854	0.844269	0.947431	0.918	1.02299	0.854545	0.923223	0.578869
A0A096Q2D2	pc	Met-tRNAi formyl transferase-like	28.547	25.1	4	0.913242	1.11598	1.02283	1.11598	0.878539	0.953425	1.222	0.787234	0.932143	0.965889	0.723905
A0A096Q2E3	Zm.79363	Clathrin light chain 1	32.386	36.1	4	0.828272	1.00138	1.04611	1.08172	0.998067	1.04445	1.306	0.996691	0.998416	1.08641	0.340091
A0A096Q2I6	Zm.26618	uncharacterized protein	30.185	8.2	2	1.11008	0.905828	1.01906	1.00574	0.870305	1.08899	0.906	0.960784	1.06863	0.976957	0.801834
A0A096Q2L6	Uncharacterized protein	Thioredoxin-like 3-3	14.96	6.8	1	0.949067	0.842771	1.0212	1.08953	1.04113	1.05631	1.148	1.23536	1.03439	1.13293	0.129519
A0A096Q2M8	Zm.94530	OSJNBb0038F03.1 protein	88.733	35.4	27	0.981033	1.01831	0.994768	0.989863	0.98692	1.0291	1.009	0.969171	1.03452	1.00393	0.833294
A0A096Q2N4	LOC100280665	Methylcrotonoyl-CoA carboxylase subunit alpha, mitochondrial	74.629	16.1	10	0.930954	1.00636	0.908611	1.27913	1.0166	0.85834	1.374	1.01018	0.944672	1.10828	0.49347
A0A096Q2Q1	Uncharacterized protein	Probable V-type proton ATPase subunit H	43.204	23.5	2	1.07066	0.977516	0.946467	0.98394	0.972163	1.04925	0.919	0.994524	1.1086	1.00358	0.940364
A0A096Q2Q2	pco084866	Putative dihydropyrimidine amidohydrolase	57.6	4.7	2	0.921234	1.02902	1.00415	0.930447	1.00599	1.10917	1.01	0.977619	1.10459	1.03087	0.649969
A0A096Q2R0	LOC10	MAPK activating protein-like	34.147	9	2	0.939555	0.99217	1.03351	1.00908	1.01848	1.0072	1.074	1.02652	0.974545	1.02345	0.484396
A0A096Q2R2	LOC100279899	Oxygen-regulated protein	99.105	26.5	10	0.941324	0.955444	1.00157	1.09194	0.957327	1.0524	1.16	1.00197	1.05075	1.07015	0.226727
A0A096Q2V6	Uncharacterized protein	Tobamovirus multiplication 3	16.244	4.7	1	1.04621	1.09747	0.99599	0.847428	1.22616	0.786748	0.81	1.11725	0.789916	0.91103	0.570823
A0A096Q312	Zm.84479	DNA binding protein	65.88	5.3	3	1.02599	0.96751	1.02907	0.953146	0.912107	1.11218	0.929	0.942736	1.08076	0.985064	0.833055
A0A096Q334	Zm.10048	Ank repeat PF|00023 containing protein, putative, expressed	27.427	3.9	1	1.03824	0.953106	1.03097	1.01229	1.0019	0.963488	0.975	1.0512	0.934542	0.985228	0.663402
A0A096Q3B7	Uncharacterized protein	Putative storekeeper protein	34.375	16.5	4	0.952683	0.814544	1.03747	0.996507	1.17942	1.01937	1.046	1.44795	0.982553	1.13927	0.208943
A0A096Q3E4	Zm.34718	HYP1 isoform 1	87.498	1.7	1
A0A096Q3G0	LOC100193866	DNA topoisomerase 2	158.69	6.7	8	1.05746	1.05111	1.0712	0.785689	0.968629	1.06591	0.743	0.921529	0.995064	0.88693	0.281661
A0A096Q3H2	LOC100304346	Putative ubiquitin-protein ligase 1	408.23	1.4	4	1.09111	1.03764	0.959083	1.08674	0.951446	0.873977	0.996	0.91693	0.911263	0.94311	0.476031
A0A096Q3K3	LOC100283074	Rad1-like protein	17.44	7.1	1	0.724288	1.12627	1.11033	1.07991	0.978513	0.980686	1.491	0.86881	0.883235	1.02642	0.863454
A0A096Q3M5	Zm.32526	uncharacterized protein	49.81	5.4	2	0.932401	1.04056	0.998601	1.131	0.805594	1.09184	1.213	0.774194	1.09337	1.01914	0.873699
A0A096Q3Q0	Orphan181	Probable protein phosphatase 2C 64	44.004	10.5	3	1.12275	1.04304	1.09356	0.921781	0.903817	0.915045	0.821	0.866523	0.836756	0.840854	0.0141691
A0A096Q3Q4	Zm.160474	Putative leucine-rich repeat transmembrane protein kinase family protein	67.241	1.9	1	1.08225	1.0974	1.12121	1.22835	0.408009	1.06277	1.135	0.371795	0.947876	0.817705	0.507323
A0A096Q3S8	IDP2400	uncharacterized protein	31.528	39.8	9	1.00452	1.04872	1.03164	0.955299	0.951281	1.00854	0.951	0.907088	0.977605	0.944969	0.0730996
A0A096Q3Y1		uncharacterized protein	17.829	8.9	1	1.08362	0.992595	1.12696	0.822467	0.937331	1.03702	0.759	0.944323	0.920192	0.873139	0.151893
A0A096Q3Z3	pco137802(98)	CRAL/TRIO domain containing protein, expressed	20.824	6.1	1
A0A096Q436	Uncharacterized protein	uncharacterized protein	122.37	25.6	7	0.971817	0.969874	0.919339	0.990282	1.23907	0.909621	1.019	1.27756	0.989429	1.09715	0.449624
A0A096Q463	pco083367(678)	Putative heterogeneous nuclearribonucleoprotein A2	37.508	11.1	1	1.05914	0.928861	1.02312	1.06973	0.848367	1.07079	1.01	0.913341	1.04658	0.992613	0.934833
A0A096Q477	LOC100217300	LEUNIG-like	46.397	14.2	5	1.07431	1.02489	1.05175	0.945389	0.887377	1.01629	0.88	0.865828	0.966292	0.904194	0.0999851
A0A096Q4G8	Formin-like protein	Formin-like protein	37.53	6.1	2	1.06251	1.13157	0.876572	1.03595	0.862759	1.03064	0.975	0.762441	1.17576	0.953979	0.648114
A0A096Q4H5	Zm.25229	Putative callose synthase 1 catalytic subunit	207.73	7.8	8	1.08676	0.991125	1.06068	0.918312	0.962869	0.980257	0.845	0.971491	0.92418	0.911704	0.0628951
A0A096Q4H7	Uncharacterized protein	Putative DNA-binding protein	17.883	45.8	1	1.24095	1.14416	0.897208	0.99152	0.727198	0.998966	0.799	0.635575	1.11342	0.827977	0.239439
A0A096Q4I7	LOC100279241	Leucine-rich repeat family protein, putative, expressed	68.435	5.7	3	0.992228	1.10236	1.00513	0.953531	0.922772	1.02398	0.961	0.837084	1.01876	0.935659	0.222493
A0A096Q4J3	LOC100280382	uncharacterized protein	71.394	3.8	2	1.07431	0.999105	0.957207	0.931423	1.07431	0.963653	0.867	1.07527	1.00673	0.979794	0.731167
A0A096Q4L0	Zm.125344	uncharacterized protein	48.184	2.8	1
A0A096Q4N0	LOC100272447	Stomatin-like protein	39.414	36.8	12	0.985383	0.946954	1.00213	1.0514	0.961734	1.05239	1.067	1.01561	1.05015	1.04466	0.289173
A0A096Q4N5	ark	Atypical receptor-like kinase MARK, putative, expressed	71.951	17.7	6	1.03699	1.00795	1.04528	1.00691	1.01106	0.891808	0.971	1.00309	0.853175	0.941611	0.260132
A0A096Q4Q2	LOC100217188	Heat shock protein 4	93.038	45.4	17	1.0304	1.03967	1.00155	0.957239	0.991242	0.979907	0.929	0.953419	0.978395	0.953371	0.0358758
A0A096Q4S2	Zm.64451	Homeobox-leucine zipper protein HOX32	19.595	20.7	1	0.993871	1.02269	1.02568	0.997847	0.976975	0.982939	1.004	0.955296	0.958333	0.972231	0.0904139
A0A096Q4S8	LOC100304294	uncharacterized protein	33.88	6.1	1
A0A096Q4T1	Zm.43	uncharacterized protein	94.721	2.8	1	0.991736	1.1405	1.09289	1.03636	0.767603	0.970909	1.045	0.673043	0.888385	0.860394	0.199046
A0A096Q4U0	Zm.73026	Histone-binding protein MSI1 homolog	29.48	16.5	1	1.0543	1.23564	1.05535	0.881392	0.930944	0.842383	0.836	0.753413	0.798202	0.793571	0.0460714
A0A096Q4V1	LOC100193085	Ras protein Rab11B	24.171	20.5	2	0.881705	1.05893	1.11007	1.06157	0.844673	1.04306	1.204	0.797669	0.939635	0.966763	0.747583
A0A096Q4W9	Zm.96198	Expressed protein	56.318	12.4	6	1.00993	0.765528	1.10183	1.05235	1.01902	1.05134	1.042	1.33113	0.95417	1.08529	0.50112
A0A096Q4X2	LOC100384176	Protein HIRA	106.42	3.5	1
A0A096Q5A6	pco065682a	S-glutathione dehydrogenase/class III alcohol dehydrogenase	44.213	30.3	7	0.974817	1.00406	0.945573	1.06548	1.03818	0.971893	1.093	1.03398	1.02784	1.05167	0.210959
A0A096Q5B5	Zm.3858	Putative isomerase	27.169	12.9	1	0.990917	0.89678	1.09496	0.869034	1.04839	1.09992	0.877	1.16906	1.00452	1.01163	0.904642
A0A096Q5D2	Zm.22602	S-acyltransferase	46.277	2.6	1
A0A096Q5F5	Zm.26004	DNA-binding protein-like	143.97	3.8	4	0.934871	0.976005	1.0134	0.946089	1.0966	1.03303	1.012	1.12356	1.01937	1.05179	0.379909
A0A096Q5G4	pco093770(474)	Kinesin-like protein	117.87	8	6	1.1169	0.970588	1.03649	1.05212	0.867833	0.956069	0.942	0.894131	0.922414	0.920629	0.294057
A0A096Q5G9	Zm.18152	Myosin-like protein	297.6	1.2	3	1.05504	0.987515	0.999121	0.923158	1.07192	0.96325	0.875	1.08547	0.964097	0.972598	0.613009
A0A096Q5I0	Zm.26294	Expressed protein	40.66	3.6	1
A0A096Q5L4	siu	Cryptochrome 2	79.879	4	2
A0A096Q5N9	pco124991(180)	Putative Helicase SKI2W	153.84	8.3	10	0.924784	1.03761	1.02189	0.986745	0.977497	1.05148	1.067	0.942068	1.02896	1.01054	0.818144
A0A096Q5P4	Uncharacterized protein	OSJNBb0116K07.9 protein	17.095	61.1	10	0.969305	0.986753	0.974152	1.01099	0.993538	1.06527	1.043	1.00688	1.09353	1.04763	0.157882
A0A096Q5Q1	Zm.24483	uncharacterized protein	112.85	1.7	1	1.10396	1.05538	0.99908	1.03993	0.906348	0.895308	0.942	0.858787	0.896133	0.899685	0.141222
A0A096Q5R4	Zm.6467	uncharacterized protein	78.766	3.4	2	1.03128	0.904435	1.07356	1.06841	0.859058	1.06325	1.036	0.949829	0.990394	0.993831	0.94616
A0A096Q5S8	Uncharacterized protein	Acid phosphatase	13.482	7.6	1	0.875401	0.988328	0.968194	0.924424	1.27896	0.964692	1.056	1.29407	0.996383	1.1187	0.426218
A0A096Q5S9	Zm.27482	CUE domain containing protein, expressed	67.12	7.7	3
A0A096Q5V8	Pectinesterase	Pectinesterase	64.826	10.2	4	0.99108	1.04559	0.996036	0.977205	1.01982	0.970268	0.986	0.975355	0.974129	0.978431	0.403009
A0A096Q5W5	LOC100282870	Eukaryotic translation initiation factor 3 subunit F	40.191	27.3	3	0.951777	1.05838	1.00317	0.995558	0.956536	1.03458	1.046	0.903777	1.03131	0.991156	0.828267
A0A096Q5X6	LOC100280232	Cellulose synthase	88.119	7.4	2
A0A096Q648	LOC100381889	Putative Xaa-Pro aminopeptidase 2	81.354	1.1	1
A0A096Q6A8	Uncharacterized protein	Phosphoglucomutase/phosphomannomutase, C-terminal domain, putative	65.844	16.2	9	0.738825	1.03583	1.09198	0.840044	0.999631	1.29368	1.137	0.96505	1.18471	1.09304	0.633831
A0A096Q6D8	LOC100191141	Jasmonate-induced protein	20.586	6.2	1	1.07277	0.919363	1.1543	1.18756	1.04917	0.616842	1.107	1.14119	0.534387	0.906921	0.639288
A0A096Q6E2	Zm.87115	uncharacterized protein	40.131	14	4	0.958466	1.10511	0.920128	1.07157	1.0131	0.931629	1.118	0.916739	1.0125	1.01092	0.884017
A0A096Q6F4	cl15744_1	Peroxin Pex14	26.797	9.6	2	0.935016	0.824684	0.964002	1.02852	1.26134	0.986442	1.1	1.52948	1.02328	1.20288	0.151382
A0A096Q6H1	Zm.27073	uncharacterized protein	22.701	11	1	0.941472	0.866154	1.05633	0.989487	0.966892	1.17966	1.051	1.1163	1.11676	1.095	0.359314
A0A096Q6H7	pco070684	Porphobilinogen deaminase	38.471	30.9	9	0.982962	1.00655	0.977064	0.953473	0.982962	1.09699	0.97	0.976562	1.12274	1.02253	0.664002
A0A096Q6K3	Zm.3324	Kinesin-like protein	116.28	1.9	2	0.988957	0.894017	0.946432	1.1729	0.864348	1.13334	1.186	0.966814	1.19749	1.12059	0.362134
A0A096Q6L7	Zm.43636	Putative potyviral helper component protease-interacting protein	98.874	13.5	6	0.953289	1.04576	1.05148	1.05434	0.847474	1.04766	1.106	0.810392	0.996374	0.966875	0.685252
A0A096Q6Q8	Zm.98051	Kinesin-like protein	141.15	5.4	3	0.975134	1.11068	0.995612	0.975134	0.904924	1.03852	1	0.81475	1.0431	0.947152	0.396512
A0A096Q6U8	LOC100280241	Protein kinase family protein, putative, expressed	31.093	9.7	1
A0A096Q6W6	Uncharacterized protein	uncharacterized protein	15.834	14.1	1	1.12003	1.04611	0.960986	1.00355	0.832182	1.03715	0.896	0.795503	1.07925	0.918696	0.345741
A0A096Q6X0	Zm.20870	Cdc2 protein kinases-like	33.774	8.1	2
A0A096Q6Y1	LOC100381501	OSJNBb0089B03.5 protein	45.01	10.8	4	0.94697	1.01231	1.03977	0.910985	1.11553	0.974432	0.962	1.10196	0.937158	1.00063	0.993054
A0A096Q6Z8	LOC100382067	uncharacterized protein	54.712	4.7	2	0.859599	0.950716	1.1553	1.05903	0.957593	1.01777	1.232	1.00723	0.880952	1.02319	0.823113
A0A096Q704	Zm.91103	Putative Sec63 domain containing protein	248.69	21.5	42	0.986518	0.995396	0.984545	1.0023	1.01315	1.01809	1.016	1.01784	1.03407	1.02261	0.0211398
A0A096Q745	Zm.97303	Haloacid dehalogenase-like hydrolase domain-containing protein 1A isoform 1	43.758	9.3	3	1.08893	1.05191	0.972414	1.04537	0.867877	0.973503	0.96	0.825052	1.00112	0.927247	0.299006
A0A096Q7F4	LOC100192926	Small nuclear ribonucleoprotein Sm D1	11.905	10.2	1
A0A096Q7I8	Zm.17164	Putative MAP4 kinase	75.662	16.7	9	0.976404	1.04768	1.09845	0.972498	0.864117	1.04085	0.996	0.82479	0.947556	0.921513	0.269174
A0A096Q7J6	CNR13	Cell number regulator 13	18.791	7.4	1	0.943693	1.01824	1.13526	0.932369	1.09751	0.872916	0.988	1.07785	0.768911	0.937233	0.500486
A0A096Q7L0	Uncharacterized protein	C2 domain-containing protein-like	29.64	10.1	2
A0A096Q7L4	Zm.84850	Aminopeptidase M1-A	95.58	34.3	27	0.966651	1.01498	1.00435	0.98985	1.07782	0.946351	1.024	1.0619	0.942252	1.00939	0.83802
A0A096Q7S5	Zm.42960	DNA-directed RNA polymerase	61.583	14.1	8	0.998336	1.0772	1.00532	0.959401	0.999334	0.960399	0.961	0.927711	0.955313	0.947505	0.153781
A0A096Q7T0	Zm.19444	Translation initiation factor IF-2 (Fragment)	77.156	13.3	10	1.03252	1.0191	1.01807	1.0253	0.960248	0.94476	0.993	0.942249	0.927992	0.954591	0.196975
A0A096Q7U8	Zm.158248	DnaJ protein, putative, expressed	46.443	38.3	4	1.04239	1.00069	1.08617	1.00799	0.922516	0.940236	0.967	0.921875	0.865643	0.917388	0.074409
A0A096Q7W9	Zm.94	OSJNBb0067G11.10 protein	58.412	32.1	15	1.02987	1.0484	1.03605	0.963955	0.955716	0.966014	0.936	0.911591	0.932406	0.926587	0.000882816
A0A096Q846	LOC100192777	Serine/threonine-protein phosphatase	105.66	23.7	4	0.966184	1.057	1.03671	1.06377	0.915942	0.960386	1.101	0.866545	0.926375	0.960846	0.49062
A0A096Q855	Zm.24012	DENSE PANICLE 1	30.652	4.8	1	1.10112	1.16829	0.996513	0.986603	0.923839	0.823637	0.896	0.790763	0.826519	0.837154	0.0619917
A0A096Q866	cl9685_1b	MAC/Perforin domain containing protein	43.901	3.8	1
A0A096Q886	Zm.155083	Eukaryotic translation initiation factor 3 subunit I	36.287	47.9	2	1.08225	0.949134	1.04113	1.20779	0.917749	0.801948	1.116	0.966933	0.77027	0.9528	0.734261
A0A096Q8A1	LOC100501989	Expressed protein	66.265	16.4	8	0.940144	1.03792	1.10749	1.021	0.98151	0.91194	1.086	0.945652	0.82343	0.944546	0.389683
A0A096Q8E7	LOC100273579	Phenylalanine ammonia-lyase	77.401	18.6	2
A0A096Q8F0	Zm.10287	Methionyl-tRNA synthetase, putative, expressed	61.297	5.5	3	0.866551	1.10052	0.898614	1.0338	0.897747	1.20277	1.193	0.815748	1.33848	1.09374	0.479846
A0A096Q8H7	Uncharacterized protein	WD-40 repeat protein-like	146.01	24.6	25	0.985383	1.01987	1.01297	0.968632	0.957793	1.05535	0.983	0.93913	1.04183	0.98792	0.739182
A0A096Q8H9	Zm.26023	uncharacterized protein	90.863	1.5	1	1.01386	0.773572	1.13856	0.931734	0.95708	1.1852	0.919	1.23722	1.04096	1.05059	0.732809
A0A096Q8J3	Zm.67016	Putative RNA helicase family protein	139.73	13.1	10	1.02249	0.997955	1.03476	0.882413	1.04192	1.02045	0.863	1.04406	0.986166	0.963855	0.54074
A0A096Q8J6	pco128327	Sulfurtransferase	41.038	35.5	8	1.01626	1.01931	0.98374	1.01626	0.95935	1.00508	1	0.941176	1.02169	0.98721	0.574527
A0A096Q8P7	LOC100283863	Mitotic checkpoint protein BUB3	33.523	6	1
A0A096Q8R5	LOC100381466	Elongation factor 1-gamma 2	47.045	41.1	4	0.971188	0.927485	0.9236	0.887666	1.38686	0.903205	0.914	1.49529	0.977918	1.12595	0.54522
A0A096Q8Z7	Zm.4570	Putative copper-exporting ATPase	105.4	4.9	5	0.907029	0.955102	1.0458	1.01134	1.0576	1.02313	1.115	1.10731	0.978317	1.06332	0.267181
A0A096Q912	Zm.83189	uncharacterized protein	40.938	3.9	2	0.846024	1.02792	1.07445	1.03469	0.92555	1.09137	1.223	0.900412	1.01575	1.03501	0.708678
A0A096Q915	cl4569_1c	ATP-dependent Clp protease proteolytic subunit	20.595	29.7	6	0.932546	1.00622	1.01834	1.11159	0.932546	0.998757	1.192	0.926784	0.980769	1.02901	0.659884
A0A096Q933	LOC100384250	Putative guanylate-binding protein (Fragment)	68.139	3.2	1	1.22299	0.997962	1.01508	0.989401	0.814513	0.960049	0.809	0.816176	0.945783	0.854119	0.162081
A0A096Q956	Zm.64782	Patatin	48.944	12	5
A0A096Q960	Zm.16	Expressed protein	74.271	16.8	10	0.893921	0.945769	0.943087	1.03695	1.07718	1.1031	1.16	1.13894	1.16967	1.15612	0.00505437
A0A096Q977	pco	OSJNBb0096E05.17 protein	33.35	5.9	2	0.94399	0.894902	0.994965	1.17338	1.04405	0.94871	1.243	1.16667	0.95351	1.11726	0.225522
A0A096Q996	Zm.82352	uncharacterized protein	5.7956	39.3	1	1.03932	0.949939	0.891737	0.954097	1.20873	0.956175	0.918	1.27243	1.07226	1.08261	0.464735
A0A096Q9B1	LOC100276114	ASPR1 protein	123	21.4	8	0.998502	1.08937	0.965552	0.907639	1.06241	0.976535	0.909	0.975252	1.01138	0.96501	0.57409
A0A096Q9C7	Zm.5131	Putative polyamine oxidase, 3'-partial (Fragment)	197.25	0.7	1
A0A096Q9D8	Zm.29665	Exportin-T	93.485	3.1	2	0.874636	1.15714	0.946356	1.06618	1.09504	0.860641	1.219	0.946334	0.909427	1.01468	0.903185
A0A096Q9D9	LOC100384350	Monoterpene synthase	70.784	3.8	3	0.925497	1.29662	1.22166	0.642295	0.913466	1.00046	0.694	0.704497	0.818939	0.742274	0.131726
A0A096Q9E7	Zm.85196	TP-binding region, ATPase-like domain-containing protein-like	75.887	6.4	4	0.976721	1.12616	1.04021	0.800912	1.05095	1.00505	0.82	0.933218	0.966197	0.90895	0.355168
A0A096Q9H1	Zm.98337	uncharacterized protein	50.737	14.6	6	1.0343	1.09119	1.09429	0.872953	0.885365	1.02189	0.844	0.811374	0.933837	0.863476	0.075736
A0A096Q9I2	LOC100282726	Putative ARM repeat-containing protein containing family protein	16.64	6.2	1	0.870827	1.05109	1.03367	1.0389	0.90479	1.10073	1.193	0.860812	1.06487	1.03005	0.734726
A0A096Q9I7	Zm.126369	uncharacterized protein	115.72	17.3	4	1.01816	1.01103	1.00288	0.990667	0.997794	0.979467	0.973	0.986908	0.97665	0.978845	0.0383499
A0A096Q9K4	Zm.28202	Glycosyl hydrolases family 17 protein, expressed	42.701	5.6	2	1.2605	0.889916	1.00588	0.847059	0.873529	1.12311	0.672	0.981586	1.11654	0.900958	0.500981
A0A096Q9L0	LOC100383718	DEAD-box ATP-dependent RNA helicase 1	59.099	2.9	2	0.941176	0.965647	1.22541	1.02306	0.869647	0.975059	1.087	0.900585	0.795699	0.915565	0.450695
A0A096Q9N9	Uncharacterized protein	Putative calcium-independent phospholipase A2	15.08	38.8	2	1.0915	1.04566	1.05112	0.98672	0.935419	0.889576	0.904	0.894572	0.846314	0.88189	0.0285759
A0A096Q9Q2	Zm.82529	Putative guanylate-binding protein (Fragment)	110.86	20.4	7	1.05914	0.954281	0.997705	0.954281	1.003	1.0316	0.901	1.05105	1.03397	0.992613	0.855113
A0A096Q9S9	Zm.143552	Expressed protein	24.822	14.5	3	1.06876	1.02494	0.989669	1.00784	1.03776	0.871037	0.943	1.01251	0.88013	0.945927	0.401103
A0A096Q9U0	LOC100274560	uncharacterized protein	38.687	7.9	3	0.922084	1.06501	1.02351	0.950669	1.00784	1.03089	1.031	0.94632	1.00721	0.992956	0.893362
A0A096Q9U6	Zm.85437	uncharacterized protein	33.262	3.5	1	1.19213	0.901252	0.823763	1.05384	0.959666	1.06934	0.884	1.06481	1.29812	1.0568	0.677436
A0A096Q9X1	cl554_3	Clathrin-associated protein unc-101-like	50.537	21.1	8	1.0079	0.996808	1.03712	0.965564	0.987737	1.00487	0.958	0.9909	0.968902	0.972498	0.1676
A0A096QA17	Zm.19546	Putative serine peptidase S28 family protein	56.099	18.1	7	0.962618	0.89716	0.958768	1.10027	1.00305	1.07813	1.143	1.11803	1.1245	1.12876	0.0334314
A0A096QA30	LOC100192953	Putative subtilase family protein	85.845	1.5	1
A0A096QA84	Zm.14996	uncharacterized protein	48.026	11.5	4	1.07972	0.973907	0.903725	1.07756	1.14234	0.822746	0.998	1.17295	0.910394	1.02884	0.812876
A0A096QA89	cl19897_1	EST AU068209(C12438) corresponds to a region of the predicted gene	104.55	11.7	10	1.03057	0.965648	0.965648	0.996565	1.01202	1.02954	0.967	1.04803	1.06617	1.02575	0.367597
A0A096QAC6	LOC100276539	uncharacterized protein	50.147	2	1
A0A096QAD8	Zm.86120	uncharacterized protein	81.946	3.5	2
A0A096QAF4	LOC100216714	uncharacterized protein	82.028	8.2	5	1.02093	0.987238	1.04033	0.952527	1.02297	0.976008	0.933	1.03619	0.938175	0.968185	0.284545
A0A096QAJ6	LOC100502366	Anther ethylene-upregulated protein ER1, putative, expressed	101.84	13	10	1.05263	1.04737	1.01263	0.961053	0.957895	0.968421	0.913	0.914573	0.956341	0.927629	0.0215697
A0A096QAK0	m4	MADS-box transcription factor 14	22.592	13.2	1	0.898069	1.14953	1.03098	0.916031	0.910642	1.09475	1.02	0.792188	1.06185	0.94895	0.609849
A0A096QAN0	LOC100279474	Expressed protein	50.309	6.2	3	0.885347	0.991589	1.19876	1.03763	0.78973	1.09695	1.172	0.796429	0.915066	0.950777	0.720912
A0A096QAP3	LOC100217216	uncharacterized protein	50.787	13.3	6	1.02987	0.967044	0.917611	1.05252	1.1483	0.884655	1.022	1.18743	0.964085	1.05866	0.549582
A0A096QAR9	ae1	Branching enzyme-3	90.579	12.6	0
A0A096QAT4	Zm.4242	Adenylate kinase isoenzyme 6 homolog	19.921	27.9	4	1.07797	0.941071	1.03378	0.901186	1.04132	1.00467	0.836	1.10653	0.971846	0.965395	0.577873
A0A096QAU5	LOC100279462	Ras association and pleckstrin homology domains 1 isoform 2	41.515	11.3	3	0.841279	0.861469	0.895962	1.33427	0.931296	1.13573	1.586	1.08105	1.26761	1.30884	0.145771
A0A096QAY2	LOC100282099	Prenylated rab acceptor family protein	20.396	4.3	1	0.947568	0.889766	1.0338	0.973152	0.989261	1.16646	1.027	1.11182	1.12832	1.08977	0.322569
A0A096QAZ8	LOC100275752	Pentatricopeptide (PPR) repeat-containing protein-like	56.236	7.8	3	1.16709	0.861311	0.938339	1.26862	0.960514	0.804124	1.087	1.11518	0.856965	1.02242	0.900134
A0A096QB04	Uncharacterized protein	AOS	56.583	16.4	4	1.228	0.864511	1.03152	0.868195	0.989767	1.01801	0.707	1.14489	0.986905	0.920597	0.52746
A0A096QB17	Uncharacterized protein	Serine/threonine-protein kinase TOR	205.04	1	2
A0A096QB69	Zm.5844	uncharacterized protein	222.78	11.5	22	0.950721	1.04769	1.08097	0.964982	0.940263	1.01537	1.015	0.897459	0.939314	0.948441	0.319457
A0A096QB81	Zm.26553	Armadillo/beta-catenin repeat family protein, putative, expressed	89.105	5.4	1
A0A096QB84	pco129562	Pyruvate kinase	61.18	24.8	4	1.03252	0.976768	0.914817	1.00155	1.05937	1.01497	0.97	1.08457	1.10948	1.05191	0.277779
A0A096QB99	Zm.7679	HEAT repeat, putative	121.39	8.8	7	1.02494	1.04031	0.970618	1.12231	0.887598	0.954219	1.095	0.853202	0.983105	0.976367	0.769895
A0A096QBA8	LOC10	uncharacterized protein	18.838	6.8	1
A0A096QBF6	RBR3	Retinoblastoma-related protein 1	108.86	14.2	13	1.01078	1.08861	1.04111	0.909704	0.952156	0.997642	0.9	0.874652	0.958252	0.910525	0.0519553
A0A096QBG9	Zm.6023	Bromo-adjacent homology (BAH) domain-containing protein-like	122.28	3.4	1
A0A096QBH5	LOC100272834	Pyruvate dehydrogenase E1 component subunit alpha	46.403	35.5	15	1.11008	1.08455	1.02683	0.901388	0.900278	0.976873	0.812	0.830092	0.951351	0.862509	0.0139696
A0A096QBI2	LOC100216586	GHMP kinases putative ATP-binding protein, expressed	34.028	32.5	8	0.933416	1.05663	0.967019	0.920348	1.18637	0.936217	0.986	1.12279	0.968147	1.02904	0.781899
A0A096QBI4	Zm.22432	Putative kinase interacting protein 1	131.45	1.7	2	1.07836	1.00827	0.924155	0.860532	0.965133	1.16355	0.798	0.957219	1.25904	0.992837	0.94698
A0A096QBL2	pco080711	ATP-citrate synthase alpha chain protein 3	35.873	35.4	6	0.975451	0.945212	0.964721	1.0174	1.04178	1.05544	1.043	1.10217	1.09403	1.07945	0.00665476
A0A096QBL3	ZEAMMB73_4518	Nuclear protein E3-3, isoform a, putative, expressed	22.079	22.8	4	1.01747	0.943191	0.925895	1.10904	1.01747	0.986943	1.09	1.07875	1.06593	1.0786	0.181807
A0A096QBP1	LOC100278117	uncharacterized protein	14.113	29.3	3	1.2859	0.765109	0.781826	1.17017	1.10716	0.889841	0.91	1.44706	1.13816	1.11802	0.601089
A0A096QBP9	Zm.92258	uncharacterized protein	11.439	12	1	1.12024	0.864824	1.01494	0.999253	0.989171	1.01158	0.892	1.14378	0.996689	1	1
A0A096QBQ1	Zm.	Patatin	43.234	17.6	1	1.73712	0.350898	0.340475	0.267516	0.352635	2.95136	0.154	1.00495	8.66837	1.47067	0.727175
A0A096QBQ5	Methylenetetrahydrofolate reductase	Methylenetetrahydrofolate reductase	42.99	19.1	1	1.02652	0.973139	0.997776	1.04192	0.920787	1.03986	1.015	0.946203	1.04218	1.00171	0.971072
A0A096QBS5	Zm.80440	Putative myosin subfamily XI heavy chain	119.05	4.6	5	1.05597	1.02112	0.974657	0.982049	0.957761	1.00845	0.93	0.937952	1.03467	0.96609	0.293565
A0A096QBS7	Zm.26790	Transposon protein, putative, mutator sub-class	92.291	6	4	1.09429	1.07678	1.07897	0.992522	0.791173	0.966259	0.907	0.734756	0.895538	0.846128	0.117596
A0A096QBU2	Uncharacterized protein (Fragment)	uncharacterized protein	13.513	16	2	0.928505	1.05292	1.03343	1.013	0.990715	0.98143	1.091	0.940917	0.949686	0.990145	0.824323
A0A096QBV2	LOC100284461	uncharacterized protein	11.805	16.7	1	1.04348	0.847304	0.874435	1.16974	0.945391	1.11965	1.121	1.11576	1.28043	1.16981	0.163394
A0A096QBX8	Zm.123395	Putative leucine-rich repeat protein kinase family protein	114.62	19.6	17	1.01919	1.02123	1.08442	0.965178	0.942755	0.967216	0.947	0.923154	0.891917	0.920091	0.046963
A0A096QBZ8	Uncharacterized protein	Unknow protein	90.425	7.6	6	0.975768	1.03041	1.02651	0.922101	0.997235	1.04798	0.945	0.967803	1.02091	0.978443	0.629955
A0A096QC23	Uncharacterized protein	C2 domain-containing protein-like	45.982	11.2	1	1.00067	0.979653	0.986658	1.00167	0.962642	1.06871	1.001	0.982635	1.08316	1.02226	0.553242
A0A096QC49	Zm.7333	Kinesin-like protein	120.38	2	2	0.996678	0.984718	1.0804	0.950831	0.833223	1.15415	0.954	0.846154	1.06827	0.959635	0.710063
A0A096QC57	Zm.122344	Enolase 2, putative, expressed	50.317	38.4	4	0.996181	0.939399	0.979246	0.961315	0.952349	1.17151	0.965	1.01379	1.19634	1.05844	0.513835
A0A096QC71	Zm.13659	Respiratory burst oxidase homolog protein B	103.72	5	4	1.0377	0.885161	1.03355	1.02629	1.07195	0.945348	0.989	1.21102	0.914659	1.02948	0.667432
A0A096QCG3	Zm.152648	SWIB/MDM2 domain containing protein isoform 1	41.313	28.2	5	0.96494	0.982309	0.991959	1.14828	0.97652	0.935992	1.19	0.994106	0.94358	1.04137	0.597821
A0A096QCL2	LOC100502231	Plasma membrane ATPase	105.47	38.8	12	0.999667	0.973675	1.00167	1.08664	0.972676	0.965678	1.087	0.998973	0.964072	1.0168	0.715522
A0A096QCN9	Zm.118781	Ribose-5-phosphate isomerase	26.741	16.3	2
A0A096QCU2	LOC100501699	DEAD-box ATP-dependent RNA helicase 37	67.989	42.8	1	0.7723	0.965375	1.03411	1.10593	0.982366	1.13992	1.432	1.0176	1.10232	1.16467	0.18756
A0A096QCW0	Uncharacterized protein	Putative inorganic diphosphatase	172.16	3.9	0
A0A096QCX0	Zm.23645	GrpE protein homolog	30.088	12.4	2	1.0062	0.921684	0.899547	0.933758	1.07765	1.16116	0.928	1.16921	1.29083	1.12206	0.220455
A0A096QCX3	TIDP2729	Sec31p	121.88	24.1	7	0.981033	0.965337	1.06148	0.938849	1.03205	1.02126	0.957	1.06911	0.962107	0.994781	0.90658
A0A096QCZ1	LOC100280396	uncharacterized protein	121.38	11.2	10	1.04022	0.994452	1.05374	0.946602	0.947642	1.01734	0.91	0.952929	0.965449	0.942742	0.121033
A0A096QD18	pco116270	OSJNBb0065L13.11 protein	82.017	2.7	2
A0A096QD84	Zm.79424	uncharacterized protein	9.4019	13.4	1
A0A096QD93	Zm.87398	uncharacterized protein	23.669	6.4	1	0.970717	0.990131	1.10953	1.01052	0.829963	1.08914	1.041	0.838235	0.981627	0.954157	0.629695
A0A096QDA5	Zm.95419	Peptidyl prolyl cis trans isomerase-like	58.314	8.6	4	0.986031	1.06393	0.986031	0.997864	0.93673	1.02942	1.012	0.880445	1.044	0.976291	0.558254
A0A096QDE9	HAK23	Potassium transporter	38.518	7.3	2	1.03217	1.07242	1.00946	0.959917	1.03527	0.890762	0.93	0.965351	0.882413	0.926748	0.202262
A0A096QDJ2	LOC100382844	Expressed protein	26.049	25.1	6	1.03968	0.910761	1.00849	1.06879	0.961705	1.01057	1.028	1.05594	1.00206	1.02776	0.61214
A0A096QDL8	LOC606431	Alkaline alpha-galactosidase	46.399	11.2	2	0.960154	1.1349	0.954393	0.817091	1.17619	0.957273	0.851	1.03638	1.00302	0.967569	0.800681
A0A096QDQ3	si606055f01(44)	Protein kinase PINOID 2	25.19	4.5	1	0.717532	0.928486	0.989476	1.08276	1.20976	1.07199	1.509	1.30294	1.08339	1.27661	0.0787326
A0A096QDR9	Uncharacterized protein	Disease resistance protein-like	42.76	2.2	1	0.903342	1.08853	1.0813	0.917796	0.99187	1.01716	1.016	0.911203	0.940685	0.952381	0.523511
A0A096QDS5	LOC100217043	Glycosyltransferase	54.643	1.8	1	1.06421	1.04079	0.948209	0.897127	1.08017	0.969493	0.843	1.03783	1.02245	0.965145	0.612673
A0A096QDV3	LOC100381399	Putative WD G-beta repeat protein	58.316	25.3	12	1.05411	1.05517	0.927618	0.945538	0.982431	1.03514	0.897	0.931069	1.11591	0.975703	0.65151
A0A096QDW2	Zm.21046	Putative DCL protein	16.842	6.7	1	0.922367	0.961107	0.945427	0.927902	1.29777	0.945427	1.006	1.35029	1	1.12097	0.443878
A0A096QDW6	Uncharacterized protein	Elongation factor Ts, mitochondrial	22.562	4.4	1	0.866802	0.885004	0.923144	1.12164	1.24039	0.963016	1.294	1.40157	1.04319	1.24303	0.108829
A0A096QE47	Zm.85089	Beta-galactosidase 3	93.94	20.4	15	0.883002	1.08609	1.1011	0.87064	1.00132	1.05784	0.986	0.921951	0.960706	0.954271	0.63029
A0A096QE68	Zm.25026	Putative SPOC domain / Transcription elongation factor S-II protein	118.47	2.6	3	0.993213	1.02897	0.981294	1.02102	1.04287	0.932627	1.028	1.01351	0.950405	0.997685	0.953929
A0A096QEC7	LOC100384520	U6 snRNA-associated Sm-like protein LSm4	13.195	19.6	3	0.851668	0.841448	1.08843	1.0961	1.09865	1.0237	1.287	1.30567	0.940532	1.15707	0.206498
A0A096QEG8	Zm.906	Putative DUF231 domain containing family protein	56.595	5.7	2	1.06971	1.0312	1.02264	0.888929	0.932787	1.05473	0.831	0.904564	1.03138	0.92089	0.233922
A0A096QEJ4	LOC100502496	Signal recognition particle protein, putative	52	40.9	6	0.979432	1.01763	1.02351	1.03722	0.951028	0.991185	1.059	0.934552	0.968421	0.986381	0.661866
A0A096QEN6	Zm.115990	Early-responsive to dehydration protein, putative, expressed	79.032	3.6	2
A0A096QEP1	LOC100381786	Serine hydroxymethyltransferase	58.546	20.8	8	0.969149	1.04183	1.00985	0.962365	0.994347	1.02245	0.993	0.954419	1.01248	0.986205	0.63821
A0A096QEP8	Zm.27110	Putative pentatricopeptide (PPR) repeat-containing protein	102.94	1.9	2	0.790097	0.925994	1.05557	1.07374	0.999473	1.15512	1.359	1.07935	1.09431	1.16477	0.178622
A0A096QET2	cl22071_1	Phosphatidylserine synthase 2	85.016	5.8	3
A0A096QEV4	LOC100304327	Protein argonaute	119.68	19.6	8	0.755382	0.902682	1.05602	1.24789	1.03336	1.00466	1.652	1.14477	0.951359	1.21069	0.176336
A0A096QEY4	LOC100280296	Apospory-associated protein C	38.201	41.8	12	0.99817	1.01015	0.964232	1.01015	1.05407	0.963234	1.012	1.04348	0.998965	1.01847	0.580036
A0A096QEY9	Zm.30453	CAA303718.1 protein	44.296	3.4	1
A0A096QF11	Zm.40574	Putative WD40-like beta propeller repeat family protein	72.178	4.5	3
A0A096QF21	LOC100278051	uncharacterized protein	73.997	1.8	1
A0A096QF33	Uncharacterized protein	Non-inducible immunity 1-like	34.872	25.8	5	0.981354	1.07655	1.10206	0.893032	0.945044	1.00196	0.91	0.877849	0.909172	0.898758	0.0937165
A0A096QF55	Uncharacterized protein	Chloroplast thylakoidal processing peptidase-like protein	32.906	22.7	4	1.06458	1.08588	1.00816	0.962385	0.963449	0.915543	0.904	0.887255	0.908131	0.899562	0.0245898
A0A096QFB8	Zm.29806	Putative C3HC zinc finger-like family protein	101.74	2.5	1
A0A096QFD6	cl3469_11b	S-acyltransferase	35.985	4.8	1	1.11628	0.986791	0.982326	0.957767	0.967814	0.989023	0.858	0.980769	1.00682	0.944645	0.323432
A0A096QFD8	LOC100304345	uncharacterized protein	107.06	4.2	4	1.11193	1.0252	0.996294	1.00074	0.898443	0.967383	0.9	0.876356	0.970982	0.914833	0.126599
A0A096QFF3	Uncharacterized protein	uncharacterized protein	13.258	17.9	2	1.04676	0.997558	0.964061	0.899163	1.09281	0.999651	0.859	1.09549	1.03692	0.994433	0.933251
A0A096QFH0	Zm.87689	Probable UDP-arabinose 4-epimerase 2	25.359	11.2	2
A0A096QFH2	pco091249(431)	uncharacterized protein	31.949	9	3	1.11049	0.940589	0.958356	1.09606	0.92171	0.972793	0.987	0.979929	1.01506	0.993727	0.936947
A0A096QFI1	mlo2	MLO-like protein	12.15	8.3	1	1.06895	0.96419	1.10102	1.13415	0.802779	0.928915	1.061	0.832594	0.843689	0.914393	0.463125
A0A096QFJ6	Zm.37820	Putative ABC transporter	84.359	1.7	1
A0A096QFU8	LOC100272	Formin-like protein 15	28.103	4.2	1
A0A096QFW6	Zm.87107	Probable protein ABIL1	42.342	2.3	1	0.989283	0.948722	0.987304	0.992251	0.982358	1.10008	1.003	1.03545	1.11423	1.05107	0.317237
A0A096QG15	pco135901b	Nodulin-like protein	12.591	7.7	1
A0A096QG19	ATPB	ATP synthase subunit beta	59.319	50.9	1	0.926641	1.17313	1.04896	1.2278	0.541158	1.08232	1.325	0.461295	1.0318	0.905533	0.689809
A0A096QG39	LOC100217298	Aldose 1-epimerase	19.855	4.8	1
A0A096QG46	LOC100272529	Dopamine beta-monooxygenase N-terminal domain-containing protein-like	96.568	1.8	1	1.14264	0.933536	1.02838	0.948391	0.910684	1.03637	0.83	0.97552	1.00778	0.932646	0.392127
A0A096QG76	Zm.25101	BRAP2-like protein	53.505	3.3	1	1.08206	0.947881	0.982507	1.38395	0.703336	0.900271	1.279	0.742009	0.9163	0.991739	0.971319
A0A096QG82	pco104982a	ENT domain containing protein	43.664	8.4	2
A0A096QG94	Zm.13450	uncharacterized protein	182.64	21.4	31	0.965251	1.04633	1.05116	0.982625	0.938224	1.01641	1.018	0.896679	0.966942	0.959029	0.311267
A0A096QGB8	Zm.25260	Expressed protein	123.42	0.9	1
A0A096QGB9	Uncharacterized protein	uncharacterized protein	76.722	41.6	3	0.942951	0.994814	1.0033	1.13909	0.947666	0.972183	1.208	0.952607	0.968985	1.04008	0.587366
A0A096QGD7	Zm.36871	BRI1-KD interacting protein 135	94.508	20.7	9	0.981354	1.00883	1.03435	0.977429	0.958783	1.03925	0.996	0.950389	1.00474	0.983777	0.604955
A0A096QGD9	Zm.23641	uncharacterized protein	84.881	7.5	5	1.09569	1.09898	1.03543	0.899562	0.925858	0.944485	0.821	0.842473	0.912169	0.857531	0.00569574
A0A096QGH9	LOC100501808	Nucleoid DNA-binding protein cnd41-like	49.931	36.7	17	1.03359	1.02429	1.06873	0.916796	0.929199	1.02739	0.887	0.907164	0.961315	0.919008	0.124037
A0A096QGJ5	Uncharacterized protein	uncharacterized protein	15.163	5.2	1	0.99817	1.07203	0.979205	1.02911	0.757611	1.16387	1.031	0.706704	1.18858	0.967594	0.811349
A0A096QGK1	LOC100304400	Putative receptor-like protein kinase family protein	96.726	5.5	2
A0A096QGK4	Uncharacterized protein	Cell division cycle gene CDC48-like	86.962	6.8	1	1.25052	1.10421	0.949145	0.904127	0.806586	0.985411	0.723	0.730464	1.03821	0.816048	0.131889
A0A096QGL8	si707014a06	Tobamovirus multiplication 3	19.755	6.7	1	0.951475	1.15128	1.07612	0.894386	0.896289	1.03045	0.94	0.778512	0.95756	0.887459	0.185187
A0A096QGQ9	rld2	Rolled leaf1 isoform 1	92.097	5.6	1
A0A096QGT0	LOC100193176	Notchless, putative, expressed	78.987	2.5	2	1.02267	1.05437	1.05233	0.961309	0.960286	0.949037	0.94	0.910766	0.901846	0.91732	0.00723846
A0A096QH14	Zm.84937	Ribonucleoprotein	27.874	6.9	2	1.27226	1.20229	1.06616	0.482188	0.805344	1.17176	0.379	0.669841	1.09905	0.694574	0.205721
A0A096QHE9	pco124824	IN2-1 protein	33.562	25.4	4	0.978793	0.934747	0.955302	1.03458	1.06493	1.03165	1.057	1.13927	1.07992	1.09144	0.0067575
A0A096QHG2	LOC100281557	uncharacterized protein	56.987	9.1	5	1.03734	1.01141	0.942946	0.986515	1.0944	0.927386	0.951	1.08205	0.983498	1.00555	0.927717
A0A096QHH6	pco09	T-complex protein 1 subunit delta	58.585	44.7	3	1.12507	1.1892	0.968686	0.933808	0.71217	1.07107	0.83	0.598865	1.10569	0.827622	0.214125
A0A096QHJ4	Mg-protoporphyrin IX chelatase	Mg-protoporphyrin IX chelatase	75.47	2.5	2
A0A096QHJ5	Zm.2259	DNA-directed RNA polymerase	42.673	4.7	1
A0A096QHL6	cl715_-2a	Endonuclease/exonuclease/phosphatase family protein, putative, expressed	66.71	12.1	3
A0A096QHM4	umc2383a	Putative receptor-like protein kinase	106.54	13.3	9	1.11441	0.934993	1.10104	0.928306	0.934993	0.986256	0.833	1	0.895749	0.904492	0.2184
A0A096QHR6	Zm.17148	Expressed protein	31.016	3.7	1
A0A096QHV9	Uncharacterized protein	Transcribed sequence 1087 protein	17.289	33.5	3	1.02863	1.0564	1.12841	0.839362	0.875364	1.07183	0.816	0.828627	0.949863	0.867157	0.17776
A0A096QHW4	Zm.18320	Protein pelota homolog	42.667	9.8	3
A0A096QHW6	Zm.3145	Putative indole-3-acetate beta-glucosyltransferase	68.457	13.4	4	1.01437	1.06103	1.00118	1.00524	0.899746	1.01843	0.991	0.847992	1.01722	0.950214	0.311406
A0A096QHX2	LOC100272356	DNA binding protein	140.53	1	1
A0A096QHZ5	Uncharacterized protein	OSJNBb0012E24.4 protein	310.07	4.8	10	1.00301	1.01605	1.03511	1	0.996991	0.948847	0.997	0.981244	0.916667	0.964532	0.149371
A0A096QI12	pco075894	Arginine biosynthesis bifunctional protein ArgJ, chloroplastic	46.543	9.8	4	0.970246	1.01682	0.996442	1.0401	0.952781	1.02361	1.072	0.937023	1.02726	1.01106	0.738536
A0A096QI23	Uncharacterized protein	RHM1	75.937	22.9	5	1.10274	0.964896	0.931814	1.00901	1.0079	0.983643	0.915	1.04457	1.05562	1.00037	0.995068
A0A096QI70	LOC100273103	Zinc finger C-x8-C-x5-C-x3-H type family protein	38.922	15.6	3	1.08696	0.951087	1.11413	1.07065	0.816304	0.96087	0.985	0.858286	0.862439	0.903448	0.326827
A0A096QI97	Zm.3781	Putative syntaxin-related protein	33.067	30.5	2	1.27226	0.946565	1.00636	1.12468	0.85369	0.796438	0.884	0.901882	0.791403	0.860355	0.351132
A0A096QIG0	Zm.2168	Deoxyuridine 5'-triphosphate nucleotidohydrolase	22.934	26.1	3	1.05727	1.07419	1.00335	0.732687	1.11013	1.02238	0.693	1.03346	1.01897	0.913997	0.514981
A0A096QIN4	Zm.97516	Putative formylglycineamide ribotide amidotransferase	57.298	13.2	1
A0A096QIN9	Zm.96397	OSJNBb0011N17.20 protein	73.589	26.8	14	1.06971	1.08362	1.00981	0.927438	0.947763	0.961669	0.867	0.87463	0.952331	0.896855	0.0261847
A0A096QIP3	Zm.142060	Putative 5-oxoprolinase	136.83	17.6	19	0.94682	1.01404	0.98564	1.02257	1.01215	1.01878	1.08	0.998133	1.03362	1.03631	0.206349
A0A096QIP9	Uncharacterized protein	SF21-like protein	28.104	10.8	2	0.948917	1.03052	1.00585	1.0106	0.982129	1.02198	1.065	0.953039	1.01604	1.00985	0.740473
A0A096QIX1	LOC100	Cell differentiation protein rcd1, putative, expressed	31.797	15.5	3	0.910332	0.98498	1.01047	0.925808	1.23077	0.937642	1.017	1.24954	0.927928	1.06485	0.599418
A0A096QIX5		Proteasome subunit beta type	11.392	42.4	1	0.984575	1.03676	0.987529	1.0151	1.04365	0.932393	1.031	1.00665	0.944167	0.99411	0.88466
A0A096QIZ6	Zm.33690	RNA binding protein	46.97	13	5	1.114	0.929075	0.991459	0.985889	0.959153	1.02042	0.885	1.03237	1.02921	0.977239	0.719856
A0A096QJ01	Zm.27716	Putative RING zinc finger domain superfamily protein	76.063	1.2	1
A0A096QJ12	LOC100191933	uncharacterized protein	38.313	6.3	2
A0A096QJC1	Zm.85273	uncharacterized protein	34.506	3.5	1	0.940291	0.86977	1.00141	1.0315	0.96756	1.18947	1.097	1.11243	1.18779	1.13411	0.191669
A0A096QJF0	Zm.28441	Atypical receptor-like kinase MARK, putative, expressed	81.025	21	11	1.07335	1.03578	1.05832	0.85653	0.946691	1.02934	0.798	0.91399	0.972617	0.894273	0.149288
A0A096QJN7	Uncharacterized protein	Exocyst subunit EXO70 family protein, putative, expressed	49.755	9.2	3	1.12782	1.0906	0.954135	0.975564	0.912406	0.939474	0.865	0.836608	0.984634	0.891219	0.150791
A0A096QJP9	LOC10	uncharacterized protein	39.722	11.7	4	1.05226	1.01859	0.978604	0.933357	0.913364	1.10382	0.887	0.896694	1.12796	0.967564	0.648968
A0A096QJQ2	LOC100284170	Charged multivesicular body protein 2a, putative, expressed	25.197	8.3	1
A0A096QJV4	Zm.66	uncharacterized protein	36.701	8	2	1.16868	1.10323	0.870666	0.892871	0.948968	1.01558	0.764	0.860169	1.16644	0.90926	0.409814
A0A096QJW7	Zm.47553	Glutamyl-tRNA synthetase, cytoplasmic	80.838	38	27	0.98668	0.97484	1.00345	0.972866	1.06364	0.99852	0.986	1.09109	0.995084	1.02363	0.483455
A0A096QJX4	LOC100383739	Anthranilate synthase beta subunit 2, chloroplastic	14.771	20.1	2	0.968992	0.911822	0.968023	0.976744	1.15407	1.02035	1.008	1.26567	1.05405	1.10612	0.19131
A0A096QJY1	Zm.19876	Expressed protein	36.07	8.2	3	0.966028	0.798905	1.02882	1.06746	0.985349	1.15344	1.105	1.23337	1.12113	1.14765	0.184984
A0A096QJZ3	Zm.84	uncharacterized protein	37.077	3.9	1
A0A096QK58	LOC100274565	Latex-abundant protein-like protein	45.93	18.3	6	1.13658	0.960409	1.04452	1.05702	0.858117	0.94336	0.93	0.893491	0.903156	0.909913	0.287924
A0A096QK60	LOC100285930	OSJNBb0011N17.8 protein	28.905	11.4	2
A0A096QK62	Zm.85569	Lustrin A-like	42.386	4.7	2	1.12994	1.05424	0.99435	0.938983	0.946893	0.935593	0.831	0.898178	0.940909	0.887664	0.0925804
A0A096QK67	LOC100273789	uncharacterized protein	108.23	36.7	9	1.04257	1.05925	0.995656	1.00191	0.898697	1.00191	0.961	0.848425	1.00628	0.937058	0.193457
A0A096QK82	Zm.10852	Branched-chain-amino-acid aminotransferase	21.16	5.1	1	0.866051	1.02627	1.0739	0.886836	1.05745	1.08949	1.024	1.03038	1.01452	1.02277	0.812588
A0A096QK83	Uncharacterized protein	uncharacterized protein	25.014	18.8	1	0.757193	1.08809	1.00707	0.855628	1.37203	0.91999	1.13	1.26096	0.913534	1.10353	0.63796
A0A096QKA8	Uncharacterized protein	Hsp90 protein, expressed	37.767	45.5	14	1.02529	1.05913	0.993506	1.00273	0.956596	0.962748	0.978	0.903195	0.96904	0.949367	0.0995353
A0A096QKB3	Zm.26367	Mitochondrial carrier protein-like	39.479	3.4	1
A0A096QKD0	Zm.85113	uncharacterized protein	15.023	9.9	2	0.910194	0.871966	1.08222	1.06675	1.05309	1.01578	1.172	1.20772	0.938604	1.09469	0.295124
A0A096QKF2	csu996	Apospory-associated protein C-like	34.23	5.7	2	1.03111	0.991923	0.972332	0.999141	1.10638	0.899124	0.969	1.11538	0.924708	1.0031	0.964325
A0A096QKG9	LOC100193433	Ribulose-1,5-bisphosphate carboxylase/oxygenase small subunit N-methyltransferase I	57.021	7.4	2	1.01954	0.924724	0.917587	0.962447	1.2102	0.965506	0.944	1.30871	1.05222	1.09654	0.383845
A0A096QKH9	umc2194	rRNA N-glycosidase	62.979	30.9	16	1.03538	0.953581	0.988783	0.817947	1.04676	1.15755	0.79	1.09772	1.17068	1.01495	0.897211
A0A096QKR1	TIDP3331	Glutaminyl-tRNA synthetase	86.624	24.6	3	1.01678	1.04626	1.00458	0.946619	0.995425	0.990341	0.931	0.951409	0.98583	0.955916	0.0886396
A0A096QKR3	Zm.26135	uncharacterized protein	10.686	21.4	2	0.999001	1.15285	1.005	0.943057	0.968032	0.932068	0.944	0.839688	0.927435	0.900633	0.1685
A0A096QKV2	LOC100283804	Erwinia induced protein 1	25.14	7.3	2
A0A096QKW9	Zm.9506	Putative dentin sialophosphoprotein	94.447	7.8	6	1.0211	1.00068	0.991491	0.975153	0.9629	1.04867	0.955	0.962245	1.05767	0.991189	0.778506
A0A096QKY4	LOC100381607	PWWP domain protein-like	98.079	7.1	5	0.897398	1.02393	1.0015	1.0015	1.03739	1.03829	1.116	1.01315	1.03674	1.05281	0.316839
A0A096QKY6	Uncharacterized protein	Probable nucleoredoxin 1-1	63.328	17.9	8	0.926069	0.971446	0.911252	1.23075	1.00942	0.951073	1.329	1.03908	1.0437	1.13617	0.270922
A0A096QKY7	Uncharacterized protein	Putative argonaute family protein	17.862	39.1	1	0.801603	0.875351	1.05411	0.911423	1.38918	0.968337	1.137	1.587	0.918631	1.19695	0.366434
A0A096QL03	Zm.110042	What's this factor1	46.674	1.7	1	1.02987	0.980433	1.00515	0.935118	1.11946	0.929969	0.908	1.14181	0.925205	0.989754	0.885579
A0A096QL28		Leo1, expressed	50.38	5.3	3	1.0377	1.02318	1.06468	0.97129	0.941197	0.961951	0.936	0.919878	0.903509	0.919655	0.00662956
A0A096QL33	LOC100275445	uncharacterized protein	27.003	8.3	2	0.857265	1.015	1.00129	1.12216	1.03986	0.964423	1.309	1.02449	0.963185	1.08801	0.283317
A0A096QL58	Zm.150535	Putative NF-E2 inducible protein	77.769	5.3	1
A0A096QL71	Zm.22488	Probable serine acetyltransferase 2	36.401	6.8	2	0.867177	1.06403	1.14034	0.901864	0.900997	1.1256	1.04	0.846781	0.987072	0.953416	0.688351
A0A096QL81	Uncharacterized protein	OSJNBb0004G23.8 protein	51.457	2	1
A0A096QL88	csu452	Myosin heavy chain-like	88.484	2.1	2	1.07488	1.04479	1.07918	0.919025	0.949122	0.932999	0.855	0.908436	0.864542	0.875672	0.000833831
A0A096QL89	Zm.20	Polymyositis/scleroderma autoantigen 2-like	108.35	2.3	2
A0A096QL99	LOC100284444	Probable calcium-binding protein CML13	14.4	44	3	1.12486	0.980877	1.05287	0.88189	0.917885	1.04162	0.784	0.93578	0.989316	0.899573	0.17429
A0A096QLA3	Zm.95550	Calmodulin-binding protein MPCBP, putative, expressed	78.477	6.2	4	1.1215	0.981308	0.968972	0.989159	0.964486	0.974579	0.882	0.982857	1.00579	0.953268	0.431581
A0A096QLC4	Zm.27623	Isochorismatase hydrolase-like	26.649	25.2	5	1.09509	0.995437	0.769849	1.16408	0.995437	0.980106	1.063	1	1.27312	1.09763	0.464538
A0A096QLD7	Zm.162787	Putative thaumatin domain family protein	33.374	3.1	1
A0A096QLF3	Zm.84476	Putative HECT ubiquitin-protein ligase 3	202.67	5.8	8	0.957396	0.951652	1.03303	1.00048	1.02729	1.03016	1.045	1.07948	0.99722	1.03938	0.276153
A0A096QLH0	LOC100383022	uncharacterized protein	87.091	5.6	4	0.904432	1.04191	0.9795	0.996684	0.982213	1.09527	1.102	0.942708	1.11819	1.0507	0.406728
A0A096QLH2	Zm.3321	Putative vacuolar sorting receptor protein	67.519	8.6	2	0.686813	1.08104	0.902473	0.921016	1.39766	1.01099	1.341	1.29288	1.12024	1.24691	0.305027
A0A096QLJ2	Zm.149771	Serine/threonine-protein kinase TOR	146.61	10.4	15	1.0079	1.06938	1.03511	0.968587	0.968587	0.950445	0.961	0.905749	0.918208	0.927785	0.0405197
A0A096QLU9	Zm.122897	Heterogeneous nuclear ribonucleoprotein A2/B1-like	44.557	28.2	6	1.01678	1.07067	0.966955	0.971022	0.990341	0.98424	0.955	0.924976	1.01788	0.964381	0.349196
A0A096QLV8	LOC100384527	Putative prolin-rich extensin-like receptor protein kinase family protein	57.083	2	1
A0A096QLV9	Zm.36968	uncharacterized protein	106.73	27.1	3	1.00267	0.999666	0.97861	1.04679	0.965575	1.00668	1.044	0.965898	1.02869	1.01278	0.649633
A0A096QLY8	ZmNAS3	Nicotianamine synthase 3	45.324	7.8	3	1.3541	0.895058	1.15911	0.761002	0.78673	1.04401	0.562	0.878971	0.900701	0.760429	0.175403
A0A096QLZ2	pco142961	Spindle and kinetochore-associated protein 1 homolog	23.522	14.2	3	0.967274	1.09012	1.0079	1.01951	0.942125	0.973078	1.054	0.864241	0.965451	0.9574	0.374567
A0A096QM08	Zm	Plant synaptotagmin	60.67	23.1	11	1.04239	0.982974	0.951703	1.05177	0.973593	0.997568	1.009	0.990456	1.04819	1.01541	0.687216
A0A096QMB1	Uncharacterized protein	CBS domain-containing protein, putative, expressed	46.736	2.1	1
A0A096QMF4	LOC100273626	Protein kinase domain containing protein, expressed	50.456	7.6	2	0.877193	1.03947	1.12719	1.01228	0.907895	1.03596	1.154	0.873418	0.919066	0.971182	0.747827
A0A096QMH3	LOC100282689	Cyclin-D6-1	32.678	10.5	3	1.05671	1.20148	1.02818	0.960549	0.871786	0.881296	0.909	0.725594	0.857143	0.825723	0.050678
A0A096QMJ5	Zm.12444	Xanthine dehydrogenase	64.309	10.7	5	0.961384	0.940234	0.957539	1.05175	1.11136	0.977728	1.094	1.182	1.02108	1.09852	0.132123
A0A096QML0	Uncharacterized protein	Putative casein kinase family protein	16.649	37.7	1	0.933998	0.92746	0.951743	0.877958	1.49907	0.809776	0.94	1.61631	0.850834	1.1328	0.62742
A0A096QN23	LOC100192746	Histone H3	12.94	24.8	2	0.636402	1.1207	1.07488	1.19835	0.967968	1.0017	1.883	0.863714	0.931912	1.11865	0.560226
A0A096QN67	Zm.25410	OSJNBb0002J11.18 protein	150.55	16.6	19	1.0506	1.02749	0.992821	1.02224	0.902469	1.00438	0.973	0.878323	1.01164	0.953815	0.337461
A0A096QN82	Zm.66466	OJ990528_30.5 protein	140.66	0.7	1	1.23993	1.24861	0.82579	0.731556	0.977061	0.977061	0.59	0.782522	1.18318	0.810325	0.279936
A0A096QN84	Zm.30721	Nucleoporin interacting component, putative, expressed	102	17.1	16	0.948167	1.07901	0.98799	0.963338	0.993679	1.02781	1.016	0.920914	1.04031	0.989937	0.829667
A0A096QN91	pco061701	uncharacterized protein	52.231	10.7	5	1.00857	1.02673	1.0237	0.990419	0.935956	1.01462	0.982	0.911591	0.991133	0.961424	0.228949
A0A096QNB2	LOC100383679	Expressed protein	42.743	18.6	4	1.06857	0.994835	1.04185	0.94675	1.0301	0.917898	0.886	1.03545	0.881026	0.932209	0.166252
A0A096QND3	Zm.144680	Putative subtilase family protein	79.87	0.9	1
A0A096QNE2	LOC100382816	uncharacterized protein	58.327	28.2	12	0.948767	1.07685	1.04175	0.991461	0.942125	0.999051	1.045	0.87489	0.959016	0.956078	0.369185
A0A096QNE8	LOC100193617	Putative importin-alpha re-exporter	60.274	21.3	2	0.927644	0.969388	1.04453	0.875696	1.1846	0.998145	0.944	1.22201	0.955595	1.03974	0.716527
A0A096QNE9	LOC100193617	uncharacterized protein	118.68	10.6	2	0.935454	0.847521	0.862488	0.815716	1.67914	0.859682	0.872	1.98124	0.996746	1.26803	0.488857
A0A096QNF6	LOC10	Expressed protein	16.301	32.4	4	1.16618	1.01691	0.985423	0.790671	0.922449	1.11837	0.678	0.90711	1.13491	0.893633	0.378693
A0A096QNH1	Carboxypeptidase	Carboxypeptidase	52.303	9.6	3	1.10844	1.1816	1.07519	0.816922	0.914465	0.903381	0.737	0.773921	0.840206	0.782938	0.00522943
A0A096QNH7	gpm775	Dual specificity phosphatase, catalytic domain containing protein, expressed	33.04	9	3	0.956023	0.838432	0.917782	1.18451	1.2065	0.89675	1.239	1.439	0.977083	1.2122	0.186114
A0A096QNL2	Zm.73980	uncharacterized protein	2.5911	29.2	1	1.0352	0.871636	0.966874	0.57971	1.85818	0.688406	0.56	2.13183	0.711991	1.0879	0.856537
A0A096QNL6	Zm.13703	Peptide methionine sulfoxide reductase A4, chloroplastic	28.433	6.9	1
A0A096QNN6	ZEAMMB73_817460	uncharacterized protein	126.79	4.5	4	1.0377	1.01487	1.02006	0.92148	1.06365	0.942235	0.888	1.04806	0.923703	0.952719	0.388859
A0A096QNP1	Zm.83	Putative oxidoreductase, aldo/keto reductase family protein	37.489	33.9	5	1.09449	0.943451	0.958774	1.04086	0.99927	0.963152	0.951	1.05916	1.00457	1.00219	0.969784
A0A096QNT9	Zm.73159	Translocon Tic40	47.427	32.3	5	1.01061	0.987367	0.985346	1.04396	0.948964	1.02375	1.033	0.961105	1.03897	1.01118	0.742268
A0A096QNU7	Zm.18	uncharacterized protein	69.252	3.5	2	1.04694	1.07102	1.02181	0.866864	1.00087	0.992497	0.828	0.934506	0.971311	0.91097	0.154988
A0A096QNV2	Zm.12715	uncharacterized protein	37.041	11.9	5	0.947718	0.887064	0.950561	0.855789	1.36756	0.991313	0.903	1.54167	1.04287	1.15413	0.449071
A0A096QNY2	LOC100273396	Actin-7	41.662	32.2	2	0.998336	0.946423	0.940433	1.12013	1.02329	0.971381	1.122	1.08122	1.03291	1.07958	0.214411
A0A096QNZ3	IDP2442	RER1A protein	22.22	9	1	1.14068	0.959316	1.01293	0.86692	0.959316	1.06084	0.76	1	1.0473	0.927446	0.387271
A0A096QP07	si687057g05	uncharacterized protein	15.695	6	1
A0A096QP21	umc1274	Putative NF-E2 inducible protein	77.813	7.1	2
A0A096QP65	LOC100282587	Putative DUF947 domain containing family protein	10.224	9.2	1
A0A096QP84	Zm.68047	Putative ubiquitin-conjugating enzyme family	20.824	33.9	2	0.860709	0.93473	0.994118	1.10687	1.09224	1.01133	1.286	1.16851	1.01732	1.15088	0.0485159
A0A096QP96	Uncharacterized protein	Blue copper protein	15.608	5.7	1	1.14112	0.713199	0.903766	1.45378	0.968809	0.819323	1.274	1.3584	0.906566	1.17542	0.524528
A0A096QP97	Zm.43672	BRI1-KD interacting protein 103	68.943	26.7	8	0.975451	1.01447	1.0252	0.976427	0.914973	1.09348	1.001	0.901923	1.0666	0.989971	0.86813
A0A096QPA3	LOC100285710	Acyl-CoA binding family protein, putative, expressed	67.306	19.6	7	1.14416	0.965675	1.04233	0.939359	0.923341	0.985126	0.821	0.956161	0.945115	0.903448	0.179727
A0A096QPA7	Zm.24022	uncharacterized protein	110.04	1.6	1	0.861821	0.948865	0.919563	1.0428	1.00316	1.22379	1.21	1.05722	1.33083	1.1976	0.104114
A0A096QPE3	Uncharacterized protein	Putative alanine aminotransferase	18.748	21.1	3	0.959539	0.932672	1.0056	0.972973	1.19655	0.932672	1.014	1.28292	0.927481	1.07053	0.497228
A0A096QPE4	Zm.4463	uncharacterized protein	47.868	10.3	4	1.12676	0.958873	1.1369	0.981408	0.750423	1.04563	0.871	0.782609	0.919722	0.861888	0.247825
A0A096QPG0	Zm.87087	Putative alanine aminotransferase	36.305	35.3	8	1.07354	0.990875	1.02093	1.0306	0.950081	0.933977	0.96	0.95883	0.914826	0.944676	0.215847
A0A096QPK0	LOC100273094	Alliin lyase-like	53.709	3.9	2	1.18835	0.865122	0.941176	0.862745	1.24658	0.896019	0.726	1.44093	0.95202	1.00357	0.983005
A0A096QQ31	Zm.28130	uncharacterized protein	142.52	4.3	5	1.12108	1.06166	0.96861	0.878924	1.03924	0.930493	0.784	0.978881	0.960648	0.903949	0.194815
A0A096QQ54	Zm.153774	Putative insulin degrading enzyme	112.21	18.6	10	0.926784	1.07878	1.00649	0.887859	1.05283	1.04727	0.958	0.975945	1.04052	0.992	0.913979
A0A096QQ79	Uncharacterized protein	Mitochondrial outer membrane protein porin 5	29.228	37.8	1	1.10072	1.05008	0.855256	0.970831	0.93891	1.0842	0.882	0.89413	1.2677	0.995972	0.965652
A0A096QQ87	umc1458	Putative CRK1 protein(Cdc2-related kinase 1)	49.026	5.8	1	0.849738	1.1344	1.22532	0.950007	1.00609	0.834443	1.118	0.886891	0.680999	0.869473	0.347887
A0A096QQL0	Zm.83385	Glycine-rich protein-like	19.955	8	1
A0A096QQN3	Zm.33135	Putative prolin-rich extensin-like receptor protein kinase family protein	45.618	16.3	2	1.00739	0.911686	1.04668	0.944929	1.0497	1.03962	0.938	1.15138	0.993263	1.0231	0.68485
A0A096QQP2	Uncharacterized protein	Heavy metal-associated domain containing protein, expressed	24.892	10.3	2
A0A096QQP4	Zm.20525	F-box protein FBL2	26.338	3.4	1
A0A096QQW1	LOC100274964	Plant intracellular Ras-group-related LRR protein 4	62.348	6.1	4	1.11193	0.872869	0.917346	1.04967	1.03299	1.0152	0.944	1.18344	1.10667	1.06743	0.468573
A0A096QQW2	Zm.124126	Putative heavy metal transport/detoxification superfamily protein	49.626	3	1	0.667186	0.898699	1.06683	1.26899	1.08017	1.01813	1.902	1.20193	0.954346	1.27902	0.16285
A0A096QQZ4	Zm.85237	uncharacterized protein	48.557	18.9	5	0.999167	1.02215	0.945212	1.01615	1.04113	0.976187	1.017	1.01857	1.03277	1.02257	0.494554
A0A096QR03	Zm.16834	uncharacterized protein	123.95	1.9	1	1.1409	1.00513	1.01084	0.888762	0.937821	1.01654	0.779	0.933031	1.00564	0.900614	0.147249
A0A096QR52	LOC100280288	uncharacterized protein	54.133	5.3	2	0.907029	0.907029	0.94059	1.07302	1.25986	0.912472	1.183	1.389	0.970106	1.17814	0.243792
A0A096QR54	LOC100280288	Putative ankyrin repeat protein E4_8	28.879	3.1	1
A0A096QR66	pco134899	Elongation factor G, mitochondrial, putative, expressed	83.646	11.4	7	0.933416	0.94275	1.00716	0.995022	1.16024	0.961419	1.066	1.23069	0.954588	1.08093	0.334539
A0A096QR71	LOC100273882	uncharacterized protein	56.339	3.2	2	0.797236	0.940739	1.10497	1.04757	1.00611	1.10337	1.314	1.06949	0.998557	1.11049	0.361324
A0A096QR87	CenpcA	CENPCB protein	55.169	2.8	1	0.851185	1.00865	1.08271	0.996737	1.00099	1.05972	1.171	0.992405	0.978774	1.03905	0.637349
A0A096QR90	LOC100273080	NPL4 family	45.748	19.2	3	1.0005	0.95948	1.03652	0.961481	1.0075	1.03452	0.961	1.05005	0.998069	1.00234	0.943263
A0A096QRB1	Uncharacterized protein	26S protease regulatory subunit 4 homolog	49.434	61.5	7	1.01609	1.01609	0.980525	1.03641	0.876884	1.07401	1.02	0.863	1.09534	0.991568	0.902417
A0A096QRB6		Probable protein phosphatase 2C 45	25.929	11.8	3	1.05467	0.96713	0.928107	1.04307	1.02092	0.986114	0.989	1.05562	1.0625	1.03396	0.479027
A0A096QRC4	Zm.43527	Ankyrin-like protein	70.653	4.8	2	0.850461	1.0129	0.961021	1.14132	0.938909	1.09539	1.342	0.926952	1.13982	1.12436	0.210692
A0A096QRD1	LOC100381565	Putative beige protein	284.19	1.4	4	0.992392	0.971551	1.0559	0.972544	0.996361	1.01125	0.98	1.02554	0.957707	0.986855	0.668771
A0A096QRD5	Zm.81	uncharacterized protein	214.78	12.7	23	0.992392	1.03804	0.944757	0.98346	1.03903	1.00232	0.991	1.00096	1.06092	1.01668	0.632723
A0A096QRE7	LOC100191546	Probable glucuronosyltransferase Os01g0926600	47.038	4.3	1
A0A096QRG0	Zm.138231	Putative heat-shock protein	96.527	8.7	5	1.00806	1.01411	1.05544	0.93246	0.928427	1.06149	0.925	0.915507	1.00573	0.949558	0.3598
A0A096QRJ5	LOC100281782	uncharacterized protein	6.3107	17.9	1	0.978793	0.835889	1.19315	1.22838	0.569657	1.19413	1.255	0.681499	1.00082	0.994793	0.983922
A0A096QRK2	Zm.146028	1-deoxy-D-xylulose 5-phosphate reductoisomerase, chloroplastic	51.256	11.9	6	1.18601	1.05436	1.08638	0.86104	0.811228	1.00099	0.726	0.769404	0.921397	0.803565	0.0404955
A0A096QRL1	Zm.26295	OSJNBb0028M18.1 protein	53.514	24.3	12	0.970246	1.011	1.05563	0.978008	1.00323	0.981889	1.008	0.992322	0.930147	0.975719	0.427662
A0A096QRL3	Zm.6146	Cell elongation protein DIMINUTO, putative, expressed	65.11	30.8	18	1.03128	1.0385	1.02613	0.96528	0.920935	1.01788	0.936	0.886792	0.99196	0.938041	0.147882
A0A096QRQ2	LOC100217132	DnaJ domain containing protein, expressed	20.282	7.1	1	1.01764	0.895522	0.922999	0.990163	1.02374	1.14993	0.973	1.14318	1.24587	1.11554	0.153457
A0A096QRS0	Uncharacterized protein	uncharacterized protein	78.513	1.2	1	1.01523	0.975635	0.993909	0.877157	0.952284	1.18579	0.864	0.976067	1.19305	1.0102	0.923289
A0A096QRS4	LOC100383383	Ubiquilin-1	55.922	31	6	1.08696	0.992391	0.980435	0.995652	0.96087	0.983696	0.916	0.968237	1.00333	0.960924	0.359278
A0A096QRS6	LOC10	B1248C03.20 protein	75.034	19.7	7	1.08755	0.970092	1.11147	0.933116	1.00381	0.893964	0.858	1.03475	0.804305	0.893274	0.112339
A0A096QRU9	pco100771	Syntaxin 72	30.177	32.6	10	1.08069	1.01477	1.04287	0.96938	0.864553	1.02774	0.897	0.85197	0.985492	0.911846	0.183786
A0A096QRW1	LOC100284154	Chlorophyll a-b binding protein, chloroplastic	28.79	6.7	2	1.13293	1.00264	0.890483	0.915408	1.10687	0.951662	0.808	1.10395	1.0687	0.982778	0.858798
A0A096QRX5	Zm.2487	Myosin heavy chain class VIII A1 protein	139.85	2.1	2	1.08499	1.07414	0.950452	0.918987	1.07523	0.896203	0.847	1.00101	0.942922	0.929518	0.364693
A0A096QRZ7	ZEAMMB73_309308	Putative ARM repeat-containing protein containing family protein isoform 1	89.38	10	6	1.00067	0.980654	1.01768	0.997665	0.970647	1.03269	0.997	0.989796	1.01475	1.00067	0.976397
A0A096QS06	LOC100284501	Probable histone-arginine methyltransferase CARM1	58.574	12	1	1.06477	0.999823	0.889086	1.01899	0.938066	1.08926	0.957	0.938232	1.22515	1.03136	0.671071
A0A096QS72	LOC100304415	SR-rich pre-mRNA splicing activator	103.61	5	4	0.891795	0.99346	1.00773	1.03537	0.957788	1.11385	1.161	0.964093	1.10531	1.07398	0.28862
A0A096QSB5	LOC100283463	uncharacterized protein	39.749	14	5	1.03359	0.933333	0.965375	0.959173	1.06357	1.04496	0.928	1.13953	1.08244	1.04618	0.360184
A0A096QSE2	Zm.71648	uncharacterized protein	33.543	4.6	1	0.902527	1.04332	1.16606	1.08123	0.927798	0.879061	1.198	0.889273	0.75387	0.928074	0.488735
A0A096QSF4	Zm.95128	Polypyrimidine tract-binding protein 1-like	60.081	2.5	1	0.864803	1.04295	0.993658	0.972038	1.05679	1.06976	1.124	1.01327	1.07659	1.06796	0.357885
A0A096QSH5	Zm.6498	Endo-1,4-beta-xylanase, putative, expressed	60.087	4.6	2	1.13701	1.07561	1.01421	0.894827	0.953951	0.924389	0.787	0.886892	0.911435	0.859408	0.0333928
A0A096QSJ9	Zm.1012	Protein binding protein	70.146	3.8	3	1.00267	1.06985	1.13603	0.946524	0.882353	0.962567	0.944	0.824742	0.847308	0.87	0.0473406
A0A096QSK8	Zm.19683	Glycosyltransferase	51.67	4.6	2	0.891795	1.2066	1.10939	0.802616	1.07996	0.909631	0.9	0.895048	0.819936	0.870448	0.324972
A0A096QSL1	Zm.85565	Putative TATA box binding protein-associated factor	68.334	24	12	1.09709	0.987383	0.973121	0.982995	0.973121	0.986286	0.896	0.985556	1.01353	0.962325	0.430434
A0A096QSP9	ZIM36	GATA transcription factor 25	26.664	9.1	2	0.958313	1.02923	1.01006	0.96023	0.898898	1.14327	1.002	0.873371	1.13188	1.0016	0.984975
A0A096QSW5	LOC100272519	Dihydrolipoyllysine-residue acetyltransferase component of pyruvatedehydrogenase complex	48.905	24.4	4	1.01454	1.07643	0.983091	0.998309	0.927291	1.00034	0.984	0.861451	1.01754	0.951815	0.248157
A0A096QSY4	pco113424	Expressed protein	28.413	32.6	7	0.984898	1.00263	1.10013	0.96323	1.01346	0.935653	0.978	1.01081	0.850492	0.943222	0.252542
A0A096QSZ4	Zm.35989	V-type proton ATPase subunit a	92.976	23	16	1.04203	1.02223	0.980549	0.977423	0.998263	0.979507	0.938	0.976555	0.998937	0.970568	0.23571
A0A096QSZ7	Zm.96077	uncharacterized protein	32.886	19.7	6	0.933271	0.970602	1.01913	1.0294	1.0322	1.0154	1.103	1.06346	0.996337	1.05268	0.170296
A0A096QT00	Uncharacterized protein	Putative potassium/proton antiporter-like protein	90.414	9.7	7	1.02424	0.940253	0.925913	1.02936	1.03858	1.04165	1.005	1.10458	1.125	1.07583	0.138157
A0A096QT04	Uncharacterized protein	uncharacterized protein	69.142	8.4	5	1.01626	0.931911	1.06402	1.02947	0.961382	0.996951	1.013	1.03162	0.936963	0.991903	0.863274
A0A096QT10	cl23032_-2	Nucleoporin-like protein	96.224	13.5	6	0.896191	0.97416	0.949963	0.958925	1.10321	1.11755	1.07	1.13247	1.17642	1.12742	0.127042
A0A096QT13	Uncharacterized protein	DEAD-box ATP-dependent RNA helicase 30	49.146	16.9	0
A0A096QT21	LOC100279776	Protein argonaute MEL1	20.049	4.4	1	1.10173	1.00918	0.986045	1.00588	0.826295	1.07088	0.913	0.818777	1.08603	0.937389	0.486461
A0A096QT35	L-FNRII	Ferredoxin--NADP reductase, leaf isozyme	37.76	17	4	0.943396	0.999057	0.951887	1.09528	1.02642	0.983962	1.161	1.02738	1.0337	1.07301	0.149623
A0A096QT45	LOC100284712	Golgi SNAP receptor complex member 1	8.2636	12	1	1.16054	1.05725	1.08627	0.8147	0.941199	0.940039	0.702	0.890231	0.865385	0.815947	0.0207454
A0A096QT69	Zm.82905	Putative glycosyl transferase family protein	81.074	18.6	1	0.998835	1.09972	1.05577	0.894956	0.901948	1.04878	0.896	0.820163	0.993377	0.902153	0.168157
A0A096QT73	Zm.85658	Putative ARF GTPase-activating domain-containing protein	93.745	11.5	8	1.03448	1.03552	1.01379	0.961034	0.984828	0.970345	0.929	0.951049	0.957143	0.945656	0.00486094
A0A096QT89	cl2	Putative oxidoreductase, aldo/keto reductase family protein	41.396	21.1	7	1.40351	1.00491	0.860351	0.896842	0.957193	0.877193	0.639	0.952514	1.01958	0.835552	0.38496
A0A096QTA5	LOC100273390	uncharacterized protein	28.633	32.5	2	0.954654	1.06253	0.968019	0.931742	1.13222	0.950835	0.976	1.06559	0.982249	1.00991	0.90005
A0A096QTD3	Orphan11	Probable protein phosphatase 2C 9	43.279	2.9	1	1.14025	0.920182	0.986317	1.24173	0.838084	0.873432	1.089	0.910781	0.885549	0.969311	0.843343
A0A096QTG8	Zm.34438	Putative DUF26 domain family protein	31.687	21.9	3	1.14548	1.04353	1.1512	0.845361	0.813288	1.00115	0.738	0.779363	0.869652	0.796296	0.0385592
A0A096QTK8	pco082477	Putative UIP2	54.202	11.2	4	1.00891	1.03918	1.05028	1.04523	0.992769	0.863629	1.036	0.95534	0.822286	0.936503	0.347907
A0A096QTN2	Uncharacterized protein	Rhodopsin-like receptor	15.641	11.5	1
A0A096QTN4	LOC100283211	uncharacterized protein	29.276	12.8	3	0.896459	1.04975	0.955625	1.30973	0.981623	0.806813	1.461	0.935098	0.844278	1.06766	0.706531
A0A096QTP0	Zm.86654	Dual specificity protein phosphatase Diacylglycerol kinase, catalytic region	20.933	6.3	1
A0A096QTS7	Zm.123480	XPA-binding protein 2-like	85.475	14.9	1	0.93985	1.00564	0.99906	1.00846	1.01786	1.02914	1.073	1.01215	1.0301	1.03766	0.213681
A0A096QTT1	IDP359	uncharacterized protein	93.607	5.2	2	0.792079	1.01386	1.14139	1.04634	0.94099	1.06535	1.321	0.928125	0.93338	1.03574	0.772047
A0A096QTT4	LOC100284420	CXC domain containing TSO1-like protein 1, mRNA isoform 2	13.756	18.5	2	0.958926	1.00016	0.982899	1.06537	0.980022	1.01263	1.111	0.979866	1.03024	1.03944	0.259113
A0A096QU15		Putative two-component response regulator family protein	58.845	3.1	2	0.992556	0.968734	0.905211	1.01538	1.0273	1.09082	1.023	1.06045	1.20504	1.09314	0.0646829
A0A096QU17	LOC100194358	Nucleoporin NUP53	18.652	12.4	2
A0A096QU31	SR45_1	Arginine/serine-rich splicing factor SR45_2 transcript I	45.307	15.3	3	0.949067	0.816197	1.11326	1.15786	0.942423	1.0212	1.22	1.15465	0.917306	1.0844	0.49293
A0A096QU37	Zm.10279	Chaperone protein ClpB3, mitochondrial	109.55	29	20	0.959079	0.960997	0.967711	1.14035	0.980179	0.991688	1.189	1.01996	1.02478	1.07772	0.283868
A0A096QU58	Zm.29334	Sucrose synthase 7	97.25	31.8	1
A0A096QU59	Zm.29334	Sucrose synthase 7	97.787	32.4	1	1.20943	0.963919	0.931264	1.15138	0.801854	0.942149	0.952	0.83187	1.01169	0.932606	0.631339
A0A096QUC5	LOC100273974	uncharacterized protein	60.087	12.7	7	0.945031	1.02914	1.00929	0.988502	1.07544	0.952591	1.046	1.045	0.94382	1.01109	0.817645
A0A096QUD1	LOC100193642	Putative glycolipid transfer protein (GLTP) family protein isoform 1	22.553	20.8	2	1.06914	1.0082	0.928011	1.03279	0.977192	0.984676	0.966	0.969247	1.06106	0.996443	0.941622
A0A096QUK2	Zm.17591	Transmembrane 9 family protein member 1	59.71	20.5	3	1.09669	1.15811	1.04624	0.927801	0.825809	0.945348	0.846	0.713068	0.903564	0.817608	0.0158735
A0A096QUL2	Zm.128527	Aspartyl aminopeptidase, putative, expressed	20.891	12.3	2
A0A096QUM4	LOC10	Mitogen-activated protein kinase organizer 1	57.215	9.4	5	1.04584	0.995642	1.02806	0.901516	1.03329	0.995642	0.862	1.03782	0.968464	0.954685	0.361341
A0A096QUN4	LOC100217	Adenylyl-sulfate kinase	37.246	15.8	3
A0A096QUQ7	Zm.25370	Putative UDP-glucosyltransferase	56.268	2.5	1
A0A096QUT4	Zm.85911	C4-dicarboxylate transporter/malic acid transport protein isoform 1	69.412	1.7	1	0.802461	1.17882	1.04561	0.884312	1.05764	1.03116	1.102	0.897209	0.986186	0.982238	0.89338
A0A096QUV2	Zm.4428	Putative mitochondrial transcription termination factor family protein	73.879	4.8	3
A0A096QUX1	pco104380	Probable ubiquitin receptor RAD23	41.093	17	3	1.13809	0.991275	0.965099	0.943475	1.0368	0.925266	0.829	1.04592	0.958726	0.938948	0.389481
A0A096QUY0	Uncharacterized protein	Putative ubiquitin-activating enzyme (Alternative splicing product)	58.951	30.8	0
A0A096QUY1	Uncharacterized protein	Putative ubiquitin-activating enzyme (Alternative splicing product)	58.053	29.8	0
A0A096QUY8	Zm.4567	Protein kinase family protein-like	103.04	7.4	7	1.03324	1.05907	1.0601	0.966075	0.928879	0.952643	0.935	0.877073	0.898635	0.90331	0.0022458
A0A096QV25	Zm.43592	Expressed protein	53.323	4.2	2
A0A096QV74	umc2503	Ras protein RGP2	17.789	24.1	1	1.0803	1.10623	0.890169	0.900972	0.973353	1.04897	0.834	0.879883	1.1784	0.95014	0.565464
A0A096QV77	LOC1002	Soluble inorganic pyrophosphatase	22.777	57.2	6	1.12275	0.995883	0.913922	1.03743	0.963323	0.966692	0.924	0.967306	1.05774	0.978526	0.764642
A0A096QV93	LOC100381809	NAD(P)H-hydrate epimerase	87.186	3.5	3	0.878349	1.09442	1.09881	1.04699	0.762407	1.11902	1.192	0.696629	1.01839	0.953389	0.736516
A0A096QV95	Zm.29078	Carbamoyl-phosphate synthase large chain, chloroplastic	126.93	30.7	10	1.00891	1.04221	0.979654	1.01597	0.932235	1.02102	1.007	0.894482	1.04222	0.979694	0.584457
A0A096QV96	Zm.17736	Probable protein arginine N-methyltransferase 3	47.251	6.3	2	0.888494	1.08041	1.01733	1.1044	0.936473	0.972901	1.243	0.866776	0.956332	1.00922	0.90984
A0A096QVD2	ZEAMMB73_293605	Carboxypeptidase	56.263	2.7	2
A0A096QVD5	ZEAMMB73_733237	MutT-like protein	20.147	6.2	1	1.09669	0.927801	0.992506	0.949735	1.00457	1.0287	0.866	1.08274	1.03646	0.988731	0.849102
A0A096QVF6	Zm.96815	DNA helicase	78.88	41.7	3	0.914913	1.09332	1.02013	0.927722	0.986276	1.05764	1.014	0.902092	1.03677	0.981269	0.783596
A0A096QVF9	Zm.20433	Putative frataxin	14.19	10.3	1	1.13314	0.992635	0.979037	1.08442	0.812465	0.9983	0.957	0.818493	1.01968	0.932482	0.507047
A0A096QVG1	pco141842	Putative calreticulin interacted protein	71.869	2.2	2	1.04221	1.01928	0.916102	1.00156	0.982804	1.03804	0.961	0.964213	1.13311	1.01505	0.74843
A0A096QVI1	LOC100284896	Phosphatidate cytidylyltransferase	17.978	5.1	1
A0A096QVI8	csu941	Expressed protein	27.555	26.1	5	0.897263	1.01122	1.01301	1.13594	0.929565	1.01301	1.266	0.919255	1	1.05375	0.509294
A0A096QVL6	Zm.5545	Putative AGC-like protein kinase family protein isoform 1	145.75	2.3	3	1.1274	1.12514	0.962796	0.932356	0.931229	0.921082	0.827	0.827655	0.956674	0.866059	0.118316
A0A096QVM6	LOC100280677	Putative HGA1	48.131	8.7	3
A0A096QVM9	Zm.12714	Putative asparaginyl endopeptidase REP-2	35.068	5.8	2	1.03252	1.08725	1.03562	0.943727	0.889004	1.01187	0.914	0.817664	0.977069	0.901505	0.0815359
A0A096QVQ2	LOC100384790	uncharacterized protein	58.652	6.6	4	0.940734	1.04892	1.01599	0.944497	1.06397	0.985889	1.004	1.01435	0.97037	0.996244	0.940636
A0A096QVS9	LOC100501451	Pherophorin-like protein	102.69	1.7	2
A0A096QVT1	cl4121_1	Mitogen-activated protein kinase	68.135	4.3	1	0.908265	1.02997	1	0.935513	1.14351	0.982743	1.03	1.11023	0.982743	1.04204	0.608889
A0A096QVU2	Zm.24449	Potassium channel	22.088	18.3	3	1.01695	0.845085	1.01085	1.02712	1.04339	1.05661	1.01	1.23466	1.04527	1.0885	0.269845
A0A096QVW8	DVR	Divinyl chlorophyllide a 8-vinyl-reductase, chloroplastic	40.507	9.6	3	1.06952	1.01711	0.990374	0.885561	1.06524	0.972193	0.828	1.04732	0.981641	0.949948	0.438004
A0A096QW07	LOC100274586	Integral membrane protein like	32.203	8.2	2	0.965562	1.03122	1.01481	0.916318	1.04184	1.03025	0.949	1.0103	1.01522	0.992305	0.873943
A0A096QW16	Zm.5288	uncharacterized protein	65.28	6.8	2	1.02863	0.957655	0.963827	1.12944	0.993657	0.926796	1.098	1.03759	0.96158	1.03382	0.643665
A0A096QW53	Zm.66747	Expressed protein	13.79	24	2	0.960769	1.00208	1.04147	0.865653	1.05588	1.07414	0.901	1.05369	1.03137	0.997122	0.970497
A0A096QW67	Zm.17509	Low temperature viability protein	54.025	2.3	1
A0A096QW73	gpm647	Putative proliferating cell nuclear protein P120	98.263	20.7	18	0.975451	1.03495	1.01057	1.04861	0.997887	0.932531	1.075	0.964185	0.92278	0.986116	0.735977
A0A096QW82	Zm.85958	uncharacterized protein	56.708	5	2	1.06138	0.947815	1.06563	0.942508	0.970104	1.01256	0.888	1.02352	0.950199	0.951329	0.335016
A0A096QWB5	LOC100191478	Galectin	44.533	2.9	1	0.954958	0.954958	1.07815	0.778291	1.0495	1.18415	0.815	1.099	1.09832	1.00799	0.954476
A0A096QWD9	Zm.160837	At1g05520/T25N20_16	80.472	15.6	7	1.00418	1.01222	1.04134	0.933891	1.00117	1.0072	0.93	0.989087	0.967213	0.962233	0.239973
A0A096QWE9	Zm.82767	COP1-interacting protein 7 (CIP7)-like protein	98.123	6	4	1.10294	1.1636	1.08199	0.842647	0.829412	0.979412	0.764	0.712796	0.905199	0.791831	0.0232869
A0A096QWK2	LOC100273715	uncharacterized protein	38.267	8.5	3	1.09549	0.806281	1.13931	1.02319	0.928976	1.00676	0.934	1.15217	0.883654	0.972983	0.821365
A0A096QWN7	LOC100384037	Expressed protein	23.037	16.7	3	0.88587	1.04621	1.08962	0.923963	1.06482	0.989517	1.043	1.01778	0.90813	0.985635	0.856176
A0A096QWN8	Zm.22741	OSJNBb0034I13.7 protein	34.258	16.9	4	0.994036	0.980119	1.01988	0.944334	1.03479	1.02684	0.95	1.05578	1.00682	1.00398	0.90762
A0A096QWQ6	GLK1	Putative MYB DNA-binding domain superfamily protein	11.983	18.9	2
A0A096QWQ8	umc1419	Glucan endo-1,3-beta-glucosidase (Ec 3.2.1.39) ((1-3)-beta-glucan endohydrolase) ((1-3)-beta-glucanase) (Beta-1,3-endoglucanase)	48.384	2.2	1
A0A096QWR4	Uncharacterized protein	Glutathione S-transferase, putative, expressed	14.096	7.9	1	0.813339	0.863766	1.00285	0.96218	1.39325	0.96462	1.183	1.61299	0.961882	1.23885	0.272601
A0A096QWT5	Zm.1765	Chitinase 9	30.056	3.5	1	0.807972	0.766765	0.679504	2.46108	0.865338	0.419337	3.046	1.12856	0.617122	1.66165	0.50677
A0A096QWT6	Zm.40367	Lung seven transmembrane receptor family protein, expressed	56.783	2	1
A0A096QWW3	LOC100281461	Putative plastidic ATP/ADP transporter	66.822	8.3	2
A0A096QWW7	LOC100273471	Putative heterogeneous nuclearribonucleoprotein A2	43.063	17.4	1	0.998835	0.957882	1.02381	1.01581	0.886965	1.1167	1.017	0.925965	1.09073	1.01307	0.866252
A0A096QX61	LOC100192721	Mannose-1-phosphate guanyltransferase	30.139	3.3	1
A0A096QX64	LOC100502336	Phosphoribosylanthranilate transferase isoform 1	114.32	1.7	2	1.0919	1.17379	1.04932	0.822202	0.868062	0.994722	0.753	0.739535	0.947971	0.809947	0.0342962
A0A096QX79	Uncharacterized protein (Fragment)	Ubiquinol-cytochrome c reductase complex protein (Fragment)	11.042	24.2	2	1.04221	1.01511	0.984888	1.00469	0.885878	1.06722	0.964	0.87269	1.0836	0.972251	0.656325
A0A096QX90	LOC100192701	Putative ribonuclease NGR2	30.956	14.4	4	1.02775	1.14902	1.18911	1.00514	0.634121	0.994861	0.978	0.551878	0.836646	0.782595	0.173469
A0A096QXB6	LOC100194333	Histone deacetylase complex subunit SAP18	13.954	36.4	1	0.946074	0.981079	1.02176	1.03027	0.918638	1.10218	1.089	0.936355	1.0787	1.03465	0.601477
A0A096QXB7	LOC542749	Annexin	38.25	34.7	13	1.01163	1.0258	1.01265	1.0612	0.908447	0.980273	1.049	0.885602	0.968032	0.967164	0.528784
A0A096QXE0	p	Putative plant SNARE 11	14.465	9.6	1	0.787195	1.04146	1.05091	0.926528	1.2052	0.988717	1.177	1.15722	0.940824	1.08365	0.542631
A0A096QXI2	LOC100383162	FCA	76.567	16	9	0.953895	0.970111	1.00922	1.02162	0.968203	1.07695	1.071	0.998033	1.06711	1.04553	0.297396
A0A096QXL3	LOC100273823	Putative ATPase	24.282	19.5	3	1.00925	1.02338	0.939613	1.03347	1.05669	0.937595	1.024	1.03254	0.997852	1.01868	0.702381
A0A096QXL6	LOC10	B3 domain-containing protein Os12g0592300	30.493	3.7	1
A0A096QXM1	LOC100216679	uncharacterized protein	94.187	15.7	11	0.967742	0.971613	0.99871	1.15645	0.847742	1.05774	1.195	0.87251	1.05911	1.04216	0.695277
A0A096QXQ9	Zm.126561	Expressed protein	38.093	20.6	3	0.905797	0.976449	1.04891	1.02536	0.94837	1.09511	1.132	0.971243	1.04404	1.04697	0.481398
A0A096QXS5	Zm.67054	uncharacterized protein	89.868	1.7	1	1.14613	0.927221	1.04413	0.883668	0.913467	1.08539	0.771	0.985167	1.03952	0.924632	0.429379
A0A096QXW8	Uncharacterized protein	39S ribosomal protein L12	17.217	13.2	2	0.893389	1.05599	1.00774	1.10423	0.858547	1.08011	1.236	0.813029	1.07181	1.029	0.774111
A0A096QY04	LOC100286098	Phosphoribosylanthranilate transferase	91.096	17.1	4	0.863558	1.01123	1.1209	0.873921	1.07513	1.05527	1.012	1.06319	0.941448	1.00288	0.978065
A0A096QY26	Zm.87454	CAA303718.1 protein	43.45	12.8	1	1.1274	1.02931	1.10936	0.941375	0.800451	0.992108	0.835	0.777656	0.894309	0.837073	0.0707221
A0A096QY37	Zm.82954	Brassinosteroid LRR receptor kinase	64.605	5.5	2
A0A096QY41	Zm.64854	ATPase	36.13	6	1	1.01868	1.09202	1.07878	1.02683	0.956537	0.827165	1.008	0.875933	0.766761	0.881188	0.15188
A0A096QY45	IDP105	Xylem cysteine proteinase 2	42.771	21.7	10	1.27877	1.03964	1.04987	0.785166	0.879795	0.966752	0.614	0.846248	0.920828	0.781321	0.0679791
A0A096QY52	ZEAMMB73_482227	Putative pyridoxal phosphate (PLP)-dependent transferase family protein	39.11	2.2	1	1.02442	1.04798	0.976268	0.950657	1.0111	0.989585	0.928	0.964809	1.01364	0.968078	0.305884
A0A096QY63	si605051b05	Myosin heavy chain-like protein	74.294	10.2	6	1.10254	0.953693	1.03749	0.961411	1.02205	0.922822	0.872	1.07168	0.889479	0.939416	0.303527
A0A096QY84	Zm.66198	Phospholipase D family protein	112.71	0.9	1
A0A096QY94	nfd101	HMG type nucleosome/chromatin assembly factor	13.459	36.4	4	1.11919	0.895355	1.06547	0.934527	0.74986	1.23559	0.835	0.8375	1.15966	0.948038	0.757111
A0A096QYA7	Zm.25617	Putative PWWP domain family protein	137.95	4.9	2	0.950721	1.01347	0.925051	1.02203	1.06196	1.02678	1.075	1.04784	1.10997	1.07667	0.0887084
A0A096QYB2	Zm.21743	Osmotin protein homolog-rice	22.989	21.2	2	1.01061	0.713492	1.048	1.16726	1.08742	0.973219	1.155	1.52408	0.92864	1.16442	0.293161
A0A096QYB9	cl34301_1c	Calcium-binding EF hand family protein-like	45.324	6	1
A0A096QYC7	LOC100381984	Importin-beta N-terminal domain containing protein, expressed (Fragment)	95.875	22.9	4	0.889152	0.91227	0.978068	0.979846	1.31506	0.925608	1.102	1.44152	0.946364	1.15867	0.350488
A0A096QYG4	Zm.86101	Receptor-like protein kinase-like	22.861	6.3	1	1.11919	1.04533	1.04197	0.887521	0.924454	0.981533	0.793	0.884368	0.941998	0.871204	0.0210462
A0A096QYL3	PDIL5-4	Protein disulfide isomerase-like 5-4	49.281	9.4	4	1.03878	0.963989	1.00762	0.985803	0.984765	1.01904	0.949	1.02155	1.01134	0.993099	0.795289
A0A096QYL8	LOC100283419	Defective in cullin neddylation protein	25.577	10.9	1	1.03022	1.08585	0.997253	0.858173	0.979739	1.04876	0.833	0.902277	1.05165	0.927201	0.311235
A0A096QYN8	LOC100273274	Expressed protein	52.75	2.2	1	0.925783	0.881345	1.12668	1.60531	0.900787	0.560099	1.734	1.02206	0.497124	1.04512	0.900774
A0A096QYR1	Zm.28667	Aminotransferase	53.647	31.6	14	0.991244	1.03882	0.935734	0.949612	0.985297	1.09929	0.958	0.948473	1.17479	1.02306	0.698155
A0A096QYS7	Zm.14365	uncharacterized protein	25.885	20.9	5	0.977995	1.02298	1.02787	1.02983	0.973105	0.968215	1.053	0.951243	0.94196	0.980949	0.492217
A0A096QYU0	Zm.144270	Glutaredoxin-related-like protein	82.79	9.1	5	0.809717	1.12551	1.03239	0.930364	0.870445	1.23158	1.149	0.773381	1.19294	1.02183	0.88965
A0A096QYX4	Uncharacterized protein (Fragment)	Putative aspartyl-tRNA synthetase	11.211	10.6	1	0.980072	1.131	1.02123	0.96047	0.944789	0.962431	0.98	0.835355	0.942418	0.915519	0.187637
A0A096QYZ5	pco133434	Squamosa promoter-binding-like protein 13	21.04	16	3	0.835073	0.992902	1.07724	0.890188	0.979541	1.22505	1.066	0.986543	1.13721	1.06525	0.63656
A0A096QZ38	LOC100273554	Putative potential copper-transporting ATPase	81.441	2.2	2
A0A096QZ80	Uncharacterized protein	uncharacterized protein	17.949	5.3	1	1.09669	1.03528	0.963992	1.02212	0.934381	0.947542	0.932	0.902542	0.982935	0.938009	0.252786
A0A096QZ85	Zm.67268	S-adenosyl-L-methionine-dependent tRNA 4-demethylwyosine synthase	71.236	11.5	6	1.01078	1.06031	1.05728	0.934973	1.05121	0.885445	0.925	0.99142	0.837476	0.917932	0.217513
A0A096QZ88	Zm.103332	Anamorsin homolog	27.459	49.8	3	1.0506	1.02434	1.00543	0.905621	1.01488	0.999124	0.862	0.990769	0.99373	0.947817	0.252754
A0A096QZB3	Zm.2712	Manganese transport protein-like protein	136.58	6	6	1.24481	1.29212	1.12158	0.623651	0.846473	0.871369	0.501	0.655106	0.776915	0.640014	0.0136561
A0A096QZB7	Uncharacterized protein	Expressed protein	27.755	13.2	3	0.901036	1.01006	0.96501	0.993843	0.851479	1.27857	1.103	0.842997	1.32493	1.08615	0.582313
A0A096QZC1	Zm.27268	Plasma membrane ATPase	126.74	15.7	2	1.02424	0.940253	1.06111	0.905428	0.977125	1.09184	0.884	1.03922	1.02896	0.983074	0.80774
A0A096QZC7	pco104710(576)	uncharacterized protein	40.119	5.9	2	0.863807	0.969191	1.0357	0.888857	1.04693	1.19551	1.029	1.08021	1.1543	1.09154	0.449781
A0A096QZF6	Uncharacterized protein	Density-regulated protein	17.77	15.3	1	1.03591	0.966506	0.917818	0.916782	0.997583	1.1654	0.885	1.03215	1.26975	1.05463	0.560127
A0A096QZH0	Zm.19386	FtsJ-like methyltransferase family protein, putative, expressed	25.251	5.2	1
A0A096QZI4	LOC100282	60S ribosomal protein L29	6.4744	17.9	1
A0A096QZK9	Zm.35963	FAD-binding domain-containing protein, putative, expressed	65.935	23.5	11	1.06743	1.10906	1.0354	0.962818	0.93293	0.892368	0.902	0.841193	0.861856	0.868062	0.00878309
A0A096QZQ2	LOC100193253	ATP phosphoribosyltransferase, chloroplastic	44.21	19.2	7	1.06686	1.02525	0.987909	0.971906	0.922831	1.02525	0.911	0.900104	1.0378	0.948043	0.230743
A0A096QZQ4	Zm.23852	Hexokinase	53.494	16.7	3	0.97166	1.06591	1.00567	1.06785	1.02899	0.859919	1.099	0.96536	0.855072	0.971584	0.708911
A0A096QZW8	LOC10	uncharacterized protein	89.916	10.6	8	1.02916	1.03945	1.05077	1.03019	0.924185	0.926244	1.001	0.889109	0.881489	0.923458	0.146929
A0A096QZZ2	pco105214b	Putative Ras-GTPase-activating protein binding protein 1	51.044	11.7	4	1.03093	1.02887	0.931959	0.957732	1.04948	1.00103	0.929	1.02004	1.07412	1.00551	0.90254
A0A096R040	pco108558	Nuclear transport factor 2 domain containing protein, expressed	52.971	15.6	7	0.957549	1.12703	1.03128	0.916374	0.951803	1.01596	0.957	0.84452	0.985144	0.92563	0.262211
A0A096R048	Zm.162365	uncharacterized protein	65.772	3.5	1
A0A096R049	Uncharacterized protein	ATP synthase subunit gamma	25.424	17	2	1.01712	1.02729	1.12697	1.11477	0.651975	1.06187	1.096	0.634653	0.942238	0.891918	0.519571
A0A096R062	Zm.162009	OJ000315_02.17 protein	27.916	31.6	5	1.19617	1.05861	0.972488	0.936603	1.00837	0.827751	0.783	0.952542	0.851169	0.859155	0.147608
A0A096R091	Zm.92	Heat shock protein 81-1	80.273	45.9	2	0.849137	0.94424	0.879706	1.06227	1.24653	1.01811	1.251	1.32014	1.15734	1.2446	0.073797
A0A096R0A2	Zm.2051	uncharacterized protein	58.552	10.9	6	0.987004	0.957394	0.979108	1.05708	1.00872	1.01069	1.071	1.05361	1.03226	1.05233	0.0634836
A0A096R0C8	Zm.19820	T-complex protein 1 subunit gamma	60.733	52.2	5	1.0079	1.05426	0.971611	0.990761	1.0089	0.966571	0.983	0.956979	0.994813	0.977741	0.464094
A0A096R0E7	LOC100192885	NADPH-dependent diflavin oxidoreductase 1	71.026	9.1	4	0.986193	1.00789	1.00394	0.912229	1.1854	0.904339	0.925	1.17613	0.900786	1.00132	0.989952
A0A096R0H7	Zm.27994	OSJNBb0116K07.11 protein	98.299	12.1	10	0.876168	1.11186	1.00234	0.974299	0.996203	1.03914	1.112	0.895981	1.03671	1.00645	0.934872
A0A096R0I1	Uncharacterized protein	Putative SEC6	71.517	12.6	10	0.96	0.98688	1.06176	0.9072	1.07616	1.008	0.945	1.09047	0.949367	0.994257	0.926245
A0A096R0K1	TIDP3	Putative polypyrimidine track-binding protein	49.805	20.7	4	1.05615	1.0646	0.995951	0.967435	0.953705	0.962155	0.916	0.895833	0.966066	0.92511	0.0647633
A0A096R0K5	LOC100501495	Protein MOR1	42.437	31.2	4	1.01643	0.999153	0.975775	0.875148	1.16178	0.971709	0.861	1.16277	0.995833	1.00578	0.951944
A0A096R0M9	LOC100383120	H1flk, putative, expressed	61.431	13.2	7	1.28728	0.922978	1.10706	0.957734	0.83673	0.888221	0.744	0.906555	0.802326	0.808692	0.173164
A0A096R0Q7	Zm.30865	Serine/threonine-protein phosphatase	97.594	23.4	2	1.08421	0.967112	1.10589	0.973618	0.795808	1.07336	0.898	0.82287	0.970588	0.900412	0.335836
A0A096R0R6	Zm.94626	uncharacterized protein	35.725	27	2	1.0661	0.979744	1.03838	0.9371	1.03198	0.946695	0.879	1.05332	0.911704	0.945385	0.229788
A0A096R0W4	Zm.27950	uncharacterized protein	102.28	1	1
A0A096R0X7	Signal recognition particle subunit SRP72	Signal recognition particle subunit SRP72	72.6	26.5	16	0.993707	1.03147	0.983769	0.991719	1.00961	0.989732	0.998	0.978805	1.00606	0.994055	0.733998
A0A096R127	Zm.35018	Putative importin-alpha re-exporter	108.11	5.7	1	0.861326	0.931955	1.01034	0.753661	1.28854	1.15418	0.875	1.38262	1.14237	1.14009	0.504558
A0A096R134	T	Peptidyl-prolyl cis-trans isomerase	68.059	6.4	3	1.02424	0.995562	0.965859	1.02117	0.974053	1.01912	0.997	0.978395	1.05514	1.00961	0.696887
A0A096R147	Zm.25774	uncharacterized protein	62.046	3.5	2	1.0433	0.95253	0.972353	1.09338	0.980699	0.957746	1.048	1.02957	0.984979	1.02144	0.697293
A0A096R151	Zm.9152	Dynamin-related protein 1C, putative, expressed	53.332	32.1	10	0.973868	1.08002	1.04301	0.924201	0.960234	1.01867	0.949	0.889089	0.976657	0.937421	0.195903
A0A096R152	Zm.9152	Dynamin-related protein 1C, putative, expressed	15.516	11	1
A0A096R172	chr101a	Putative chromatin complex subunit A101	94.267	6.9	4	0.961076	1.17732	1.05911	0.789044	0.969726	1.04373	0.821	0.823673	0.985481	0.876465	0.253112
A0A096R181	Zm.84557	Mitochondrial Rho GTPase	71.809	30.8	4	1.0597	0.954786	1.01307	1.02897	0.934652	1.00883	0.971	0.978912	0.995816	0.981799	0.682789
A0A096R183	Zm.86324	Expressed protein	57.824	3.4	2	0.982479	0.9196	1.11118	1.10332	0.868512	1.0149	1.123	0.944444	0.913351	0.991197	0.925553
A0A096R1A0	LOC10	Expressed protein	22.559	4.8	1	1.04203	0.962834	0.947204	0.956582	1.01494	1.07642	0.918	1.05411	1.13641	1.03247	0.521043
A0A096R1E0	Zm.85451	uncharacterized protein	64.439	21.2	8	1.0612	1.07924	0.977361	0.788468	0.968872	1.12487	0.743	0.897738	1.15092	0.924438	0.510141
A0A096R1E3	Zm.112326	ATPase 3, putative, expressed	58.19	1.3	1	0.823384	1.31659	0.979004	1.15603	0.505558	1.21943	1.404	0.38399	1.24558	0.923706	0.786451
A0A096R1E9	Zm.3383	Phosphopantetheine adenylyltransferase 1	13.48	10.6	1	0.856287	1.0421	1.01727	1.11317	0.955616	1.01556	1.3	0.917009	0.998316	1.05786	0.49271
A0A096R1F0	LOC100383890	DNA ligase	98.725	9.6	9	0.965096	1.00949	1.00949	0.839633	0.990188	1.1861	0.87	0.98088	1.17495	1.01067	0.925808
A0A096R1F9	Zm.123953	Putative valyl-tRNA synthetase	123.08	39.9	10	0.985222	0.943842	0.943842	1.16552	0.976355	0.985222	1.183	1.03445	1.04384	1.08848	0.301407
A0A096R1I6	Zm.25648	Ubiquitin carboxyl-terminal hydrolase	112.76	20.7	16	0.959079	1.00128	0.972506	0.993606	1.07705	0.996483	1.036	1.07567	1.02465	1.04578	0.239496
A0A096R1K6	LOC10	Putative heterogeneous nuclearribonucleoprotein A2	59.443	12.1	1	0.911577	1.02552	1.06746	0.954421	0.88423	1.15679	1.047	0.862222	1.08369	0.996966	0.97615
A0A096R1M8	LOC100281056	Copine-1	37.468	4.1	1	1.00823	1.09998	0.915476	1.13729	0.751134	1.08788	1.128	0.68286	1.18833	0.984328	0.913294
A0A096R1Q2	pco143041	DUF1692 domain, endoplasmic reticulum vescicle transporter protein	29.951	4.1	1
A0A096R1V4	Zm.28541	OSJNBb0015N08.9 protein	6.8811	17.7	1	0.944584	0.945529	0.950252	1.08627	1.04943	1.02393	1.15	1.10989	1.07753	1.1124	0.0267795
A0A096R1V7	LOC10	Membrane protein-like	39.511	6.9	2	0.989446	1.04485	1.01022	0.871702	0.899406	1.18437	0.881	0.860795	1.17238	0.970751	0.79574
A0A096R1X5	LOC100382147	uncharacterized protein	59.056	13.6	5	1.03609	0.883785	0.994647	0.897254	1.04852	1.1397	0.866	1.1864	1.14583	1.05866	0.540963
A0A096R1X9	Zm.23401	uncharacterized protein	94.949	6.4	4	1.11255	1.02355	0.960134	0.980159	0.942333	0.981272	0.881	0.920652	1.02202	0.937837	0.281227
A0A096R214	pco133047	At2g43970/F6E13.10	38.842	18.9	4	0.914216	0.935243	0.982782	1.11169	1.03398	1.02209	1.216	1.10557	1.04	1.11846	0.0366957
A0A096R228	Zm.62372	Putative DEAD-box ATP-dependent RNA helicase family protein	57.858	2.8	1
A0A096R231	Uncharacterized protein	Dynamin family protein, putative, expressed	63.806	1.6	1	1.08069	1.03206	0.974784	0.95317	0.848343	1.11095	0.882	0.82199	1.13969	0.943297	0.535658
A0A096R243	Zm.79854	Putative receptor-like protein kinase 1	110.42	6.7	5	1.06213	1.09187	1.11524	0.929368	0.882634	0.918747	0.875	0.808366	0.82381	0.835283	0.00103813
A0A096R247	Zm.118154	Phospholipase A2 homolog 3	16.48	11.6	1
A0A096R286	Zm.66713	Malate dehydrogenase	37.463	12	2	0.94682	1.10778	1.08695	1.01026	0.798169	1.05002	1.067	0.720513	0.966028	0.909885	0.3769
A0A096R292	Uncharacterized protein	MDR-like ABC transporter	137.26	10.1	1	0.953743	1.23128	1.02337	0.8536	0.985217	0.95279	0.895	0.800155	0.931034	0.870095	0.233654
A0A096R298	Uncharacterized protein	uncharacterized protein	32.41	10.7	3	1.02337	1.03974	1.04179	0.922054	0.978339	0.994713	0.901	0.940945	0.954813	0.932432	0.0777583
A0A096R2D7	cl4501_1	SLL2	38.18	23.6	8	0.905797	1.0154	1.01902	0.988225	0.981884	1.08967	1.091	0.966994	1.06933	1.04067	0.478253
A0A096R2E3	Zm.75898	Branching enzyme-3	93.474	23.5	13	1.15097	1.01515	1.04163	0.848264	0.928832	1.01515	0.737	0.914966	0.974586	0.87047	0.0965986
A0A096R2J5	Zm.103735	OSJNBb0108J11.6 protein	46.418	4.6	2	0.97704	0.981925	1.00635	1.16561	0.922325	0.946751	1.193	0.939303	0.940777	1.02339	0.793855
A0A096R2K8	Zm.85357	Glycosyltransferase	44.938	15.6	6	0.954806	1.00159	1.00446	0.902292	1.19446	0.942393	0.945	1.19256	0.938213	1.02644	0.803684
A0A096R2Q7	LOC100383283	Putative KH domain protein	41.911	3.9	1
A0A096R2T3	Zm.93782	Beta-galactosidase	101.85	4.1	4	0.965096	0.979572	1.04327	0.922631	1.03458	1.05485	0.956	1.05616	1.0111	1.00807	0.875915
A0A096R2U3	Uncharacterized protein	Protein disulfide isomerase-like 5-1	15.767	39.3	4	1.10011	1.0099	1.0363	0.952695	0.930693	0.970297	0.866	0.921569	0.936306	0.906993	0.0512453
A0A096R325	Zm.86464	uncharacterized protein	72.349	2.8	2
A0A096R371	LOC100193760	uncharacterized protein	39.155	5.8	1	0.802354	1.00374	1.03584	0.952394	1.1257	1.07997	1.187	1.1215	1.0426	1.11124	0.311309
A0A096R382	Zm.13152	Alpha-1,4 glucan phosphorylase	109.71	25.2	26	0.990589	1.03219	0.989599	1.02724	1.00248	0.9579	1.037	0.971209	0.967968	0.991779	0.756696
A0A096R391	LOC100194152	Putative polyketide synthase	24.41	12.4	3	1.06876	0.965087	0.990737	1.13823	0.914856	0.922337	1.065	0.947951	0.93096	0.983746	0.851409
A0A096R3A4	LOC10	Hydrolase, alpha/beta fold protein-like	41.272	27	7	1.02969	0.899949	0.982324	0.921572	1.1306	1.03587	0.895	1.25629	1.05451	1.06047	0.464936
A0A096R3D9	Zm.85191	GTPase activating protein-like	62.256	1.8	1	1.07219	1.00143	1.05504	0.964975	0.900643	1.00572	0.9	0.899358	0.953252	0.917752	0.0907926
A0A096R3F8	LOC100286342	Proteasome subunit beta type	24.326	61.5	13	1.00368	0.99264	0.966544	1.05688	0.960522	1.01974	1.053	0.967644	1.05504	1.02507	0.479889
A0A096R3H9	Zm.162702	2-hydroxy-3-oxopropionate reductase	57.43	9.2	5	0.970874	1.10971	0.981553	0.996117	0.964078	0.97767	1.026	0.868766	0.996044	0.959417	0.452573
A0A096R3I1	pco132137	Katanin p80 WD40 repeat-containing subunit B1 homolog	53.824	15.7	7	0.953289	1.00095	1	0.879886	1.14013	1.02574	0.923	1.13905	1.02574	1.03098	0.727299
A0A096R3I5	csu797(uce)	Putative ubiquitin-conjugating enzyme family	15.729	17.6	1	1.07105	1.05177	1.00464	1.01214	0.926455	0.933952	0.945	0.880855	0.929638	0.918493	0.0718136
A0A096R3K0	Zm.20825	Alpha-L-fucosidase 2	40.783	3.4	1
A0A096R3K1	Uncharacterized protein	Exocyst subunit EXO70 family protein, putative, expressed	31.347	17.3	4	0.910056	1.00561	0.960109	0.832701	1.25406	1.03746	0.915	1.24706	1.08057	1.08639	0.56943
A0A096R3M0	Uncharacterized protein	DENN (AEX-3) domain-containing protein-like	78.053	10.2	5	1.00823	0.985045	0.989077	0.972946	1.03445	1.01025	0.965	1.05015	1.02141	1.01183	0.59026
A0A096R3M6	LOC100279583	Expressed protein	73.83	26.1	18	1.06458	1.00071	0.987935	1.01242	0.978353	0.955997	0.951	0.97766	0.967672	0.965132	0.2935
A0A096R3P3	LOC100284096	Vacuolar iron transporter 1.2	10.726	10.8	1	1.06063	1.06275	1.03624	0.942903	0.976843	0.920629	0.889	0.919162	0.888434	0.898959	0.0102291
A0A096R3P4	Uncharacterized protein	Calreticulin	47.683	46.4	3	1.14767	1.02831	1.06503	1.00191	0.752869	1.00421	0.873	0.732143	0.942888	0.851275	0.184449
A0A096R3T5	Zm.502	GDP-mannose 4,6 dehydratase 2, mRNA	31.156	5.9	1
A0A096R3U5	LOC100283	60S ribosomal protein L24	13.232	51.3	8	0.968367	0.985797	1.01388	1.04874	1.02937	0.953841	1.083	1.0442	0.940783	1.02153	0.554404
A0A096R427	Zm.35801	uncharacterized protein	13.147	7.8	1	1.50376	1.2406	1.20902	1.10526	0.189474	0.75188	0.735	0.152727	0.621891	0.517687	0.128297
A0A096R439	LOC100282640	Putative peptidase M48 family protein	33.209	28.9	6	0.985545	1.03384	0.988502	0.98456	1.00033	1.00723	0.999	0.967588	1.01894	0.994758	0.779463
A0A096R452	Zm.9958	Transcriptional co-repressor-like	162.89	12.3	8	1.02705	0.993153	1.03937	0.950017	0.965423	1.02499	0.925	0.972079	0.986166	0.961061	0.226017
A0A096R462	LOC10	uncharacterized protein	12.734	20	1
A0A096R473	Zm.37104	Glycosyltransferase	48.366	7.9	3
A0A096R474	LOC100193354	Trafficking protein particle complex subunit 4	11.425	15.1	2	0.923361	1.04986	1.05448	0.978763	1.01939	0.974146	1.06	0.970976	0.923818	0.981702	0.716535
A0A096R4A0	Zm.40984	Putative heavy metal transport/detoxification superfamily protein	49.922	2.4	1	1.01798	0.932474	1.08721	0.90906	0.936546	1.11673	0.893	1.00437	1.02715	0.975201	0.768483
A0A096R4J2	Zm.85994	Vacuolar proton pump-like protein	85.647	10.5	2	1.21926	0.976631	0.836415	0.837635	1.15464	0.975412	0.687	1.18227	1.16618	0.978689	0.8891
A0A096R4L0	si606069d05	DNA helicase	80.332	39.4	1	1.07066	0.937901	0.96788	0.922912	1.07066	1.02998	0.862	1.14155	1.06416	1.01583	0.805451
A0A096R4M8	Glucose-6-phosphate isomerase	Glucose-6-phosphate isomerase	61.508	37.5	7	0.978474	0.979452	0.851272	0.901174	1.18004	1.10959	0.921	1.2048	1.30345	1.13584	0.269471
A0A096R4N1	LOC10	uncharacterized protein	38.839	6.3	2	1.15274	0.829971	0.991354	1.02363	0.843804	1.1585	0.888	1.01667	1.1686	1.01744	0.900876
A0A096R4R4	LOC100216596	uncharacterized protein	28.722	16	3
A0A096R4W6	LOC100276029	uncharacterized protein	33.642	31.3	3	0.920952	0.874904	0.946738	1.0987	1.22855	0.930161	1.193	1.40421	0.98249	1.18771	0.179718
A0A096R520	LOC100192822	Probable glucuronosyltransferase Os03g0107900	26.923	3.4	1	1.06762	0.97153	1.06441	0.925623	0.952313	1.01851	0.867	0.98022	0.956871	0.933265	0.17593
A0A096R525	pco061645(76)	Putative type 1 RNA helicase	98.147	16.3	13	0.962464	0.990375	1.01251	0.970164	0.9923	1.07218	1.008	1.00194	1.05894	1.02337	0.550409
A0A096R557	cl345_1a	Aspartate-semialdehyde dehydrogenase family protein, expressed	40.84	41.1	11	1.00184	1.01787	0.904659	1.06796	1.05594	0.951745	1.066	1.0374	1.05205	1.05173	0.379789
A0A096R595	Zm.132838	N-dimethylguanosine tRNA methyltransferase, putative, expressed	67.045	10.1	3	0.840925	1.10666	1.15543	1.02172	0.755151	1.12011	1.215	0.682371	0.969432	0.933604	0.663723
A0A096R599	Zm.15790	SWIB/MDM2 domain containing protein isoform 1	15.386	47.6	8	0.889944	0.933551	1.09107	1.02877	0.962029	1.09463	1.156	1.03051	1.00326	1.05863	0.481452
A0A096R5A2	LOC100191211	Putative bZIP protein DPBF3	23.693	6.7	1
A0A096R5D6	LOC100279727	Acetolactate synthase small subunit, putative, expressed	51.827	18.9	5	0.862813	0.967213	0.974116	1.08628	1.10871	1.00086	1.259	1.1463	1.02746	1.13969	0.0557854
A0A096R5D9	Zm.68096	Expressed protein	100.24	6.5	6	1.06176	1.01504	1.02566	1.00655	0.952398	0.938595	0.948	0.938285	0.915114	0.933949	0.0606286
A0A096R5E4	LOC100285104	Calmodulin binding protein	38.977	2.9	1	0.785958	1.17736	1.07912	0.9235	1.0186	1.01546	1.175	0.865154	0.941005	0.9721	0.835302
A0A096R5G1	LOC100192108	Putative SNF1-related protein kinase family protein	57.357	14.3	4	0.992063	1	1.20337	0.844246	0.90873	1.05159	0.851	0.90873	0.873866	0.877678	0.232251
A0A096R5G5	Uncharacterized protein	At1g05520/T25N20_16	83.09	3.6	2
A0A096R5J8	Zm.126987	Tetratricopeptide repeat protein 1	77.945	9.3	4	1.07604	0.97274	0.893113	0.949067	1.09326	1.01578	0.882	1.12389	1.13735	1.0395	0.597739
A0A096R5J9	Zm.6655	Malate dehydrogenase	24.159	23.2	5	1.05857	1.06387	0.933663	0.944248	1.08504	0.914608	0.892	1.0199	0.979592	0.963284	0.610892
A0A096R5L2	LOC100382567	Expressed protein	36.686	3.6	1
A0A096R5N2	Zm.9838	Expressed protein	136.67	3.2	4	0.977676	0.775297	1.03047	1.11162	0.886752	1.21818	1.137	1.14376	1.18216	1.1556	0.314922
A0A096R5N9	Zm.84	uncharacterized protein	36.775	3.5	1	0.75643	0.972769	1.05673	1.00983	1.1997	1.00454	1.335	1.23328	0.950608	1.15368	0.271204
A0A096R5P3	si945010d02a	Probable GTP-binding protein OBGC1, chloroplastic	81.679	1.3	1	0.85531	0.889522	1.01611	1.01953	1.20513	1.0144	1.192	1.35481	0.998316	1.17317	0.11985
A0A096R5Q2	bas1	N-carbamoylputrescine amidase	38.491	3.5	1	1.03806	0.985121	0.949827	1.10138	0.879239	1.04637	1.061	0.892518	1.10164	1.01816	0.820126
A0A096R5Q4	LOC100276729	Expressed protein	8.8123	29.5	3	1.06345	1.04644	0.997519	0.949663	1.06239	0.880539	0.893	1.01524	0.882729	0.930869	0.308979
A0A096R5R5	Zm.143701	Putative mitochondrial import inner membrane translocase subunit TIM23 family protein	20.889	10.6	1	0.844595	1.17821	1.06503	0.807432	0.960304	1.14443	0.956	0.815054	1.07454	0.943107	0.693457
A0A096R5R8	LOC100381824	uncharacterized protein	115.35	7.3	6	1.0442	1.00139	0.99095	1.01914	0.953359	0.99095	0.976	0.952033	1	0.975928	0.387392
A0A096R5S8	LOC100502341	Pollen thioesterase-like	21.712	20.6	4	1.04094	1.04719	0.939972	1.00243	0.965996	1.00347	0.963	0.922465	1.06755	0.981437	0.652725
A0A096R5Y5	pco102485	Co-chaperone protein SBA1	14.6	34.4	1	1.15318	1.05977	1.10705	0.944455	0.938689	0.796848	0.819	0.885745	0.719792	0.807225	0.0283949
A0A096R629	Zm.4831	Pyruvate kinase	60.179	25	8	1.07565	1.03586	0.987451	1.00036	0.885264	1.01542	0.93	0.854621	1.02832	0.936133	0.257252
A0A096R641	LOC100382863	Auxin response factor	90.992	17.5	3	1.18671	1.15111	1.10839	0.770174	0.874604	0.909019	0.649	0.759794	0.820128	0.741047	0.00757108
A0A096R666	Zm.155347	Sphingolipid delta4-desaturase	37.271	5.5	1	1.06308	0.944011	1.08753	0.917434	1.02799	0.959957	0.863	1.08896	0.882698	0.938853	0.319399
A0A096R667	Zm.21847	Zinc finger CCCH domain-containing protein 20	163.17	3.6	4	1.03235	1.03544	0.987956	1.01789	0.953889	0.972471	0.986	0.921236	0.984326	0.963514	0.205909
A0A096R6A1	pco060792	4,5-DOPA dioxygenase extradiol	35.282	10.7	3	1.21803	0.976857	0.963459	0.943971	1.0134	0.884287	0.775	1.03741	0.917826	0.89973	0.334701
A0A096R6B1	Zm.27923	uncharacterized protein	62.31	16.5	2
A0A096R6C0	Zm.10388	Putative Omega-6 fatty acid desaturase, chloroplast	11.91	17.5	1	1.0185	0.946189	1.01647	0.968596	0.99304	1.05721	0.951	1.04952	1.04008	1.01264	0.741798
A0A096R6D0	p	Peptidyl-prolyl cis-trans isomerase	25.575	21.8	6	0.981033	1.03303	1.01929	0.959451	1.01929	0.987901	0.978	0.986705	0.969201	0.978008	0.393617
A0A096R6E1	Uncharacterized protein	Acid phosphatase	17.084	21.2	3	1.05746	1.0141	1.02573	1.00141	0.905182	0.996123	0.947	0.892596	0.971134	0.93718	0.16223
A0A096R6F2	LOC100194290	uncharacterized protein	50.837	22.6	5	0.96432	1.01543	0.938284	1.13211	0.972999	0.976856	1.174	0.958215	1.04111	1.05618	0.415586
A0A096R6H4	IDP1480	Putative DEAD-box ATP-dependent RNA helicase family protein	79.172	26.4	3	1.00637	1.06374	1.00637	0.959074	1.00134	0.9631	0.953	0.941343	0.957	0.950278	0.102452
A0A096R6I7	pco141631	EREBP-4 like protein	28.288	23.1	4	0.865676	1.28813	1.0163	0.880392	0.86481	1.08469	1.017	0.671371	1.06729	0.892682	0.4811
A0A096R6K5	Uncharacterized protein	Fertility restorer homologue-like	87.321	3.5	2	1.12676	0.898028	1.03549	0.985915	0.984789	0.969014	0.875	1.09661	0.9358	0.960604	0.607334
A0A096R6P3	cl8873_1	Long chain acyl-CoA synthetase	79.91	19.3	7	1.02828	0.886375	1.01594	1.0437	1.00977	1.01594	1.015	1.13921	1	1.04737	0.416435
A0A096R6P5	LOC100192829	Enoyl-[acyl-carrier-protein] reductase [NADH] 2, chloroplastic	32.453	40.6	7	0.985222	0.969458	0.997044	1.05123	0.987192	1.00985	1.067	1.01829	1.01285	1.03271	0.22214
A0A096R6Y5	Zm.49834	Polygalacturonase	45.486	11.7	4	0.878735	1.0993	1.18278	0.801406	0.86116	1.17663	0.912	0.783373	0.994799	0.898249	0.510008
A0A096R6Z8	LOC100280354	70 kDa heat shock protein	73.021	46.1	18	0.889548	0.959822	0.923351	1.13951	1.06746	1.02031	1.281	1.11214	1.10501	1.16394	0.0287133
A0A096R707	LOC100285923	Set1 complex component swd2	13.631	19.3	2
A0A096R737	LOC100280324	Succinate dehydrogenase [ubiquinone] flavoprotein subunit, mitochondrial	76.757	21	1
A0A096R7A3	LOC100382576	Zn-finger in Ran binding protein and others, putative	93.873	3	3	1.02006	0.850731	0.982319	0.959878	1.15165	1.03536	0.941	1.35372	1.054	1.10297	0.266402
A0A096R7B6	Zm.37209	DNA-directed RNA polymerase	115.07	3.8	4	1.01232	0.956639	1.08824	0.968787	0.989033	0.984984	0.957	1.03386	0.905116	0.962583	0.423257
A0A096R7I8	Zm.13706	ATP binding protein	88.074	2.9	2	0.972763	0.976654	0.947471	1.04183	0.975681	1.0856	1.071	0.999004	1.14579	1.07119	0.15636
A0A096R7J8	Zm.34234	DEAD-box ATP-dependent RNA helicase 53	33.273	3.6	1
A0A096R7P5	Uncharacterized protein	uncharacterized protein	46.167	14.2	5	0.98264	1.05142	0.942352	1.06027	0.9679	0.995414	1.079	0.920561	1.05631	1.01585	0.727533
A0A096R7Q2	LOC100381768	Leucine zipper factor-like	70.677	5.8	4	1.08108	1.02162	0.99027	0.905946	1.04757	0.953514	0.838	1.0254	0.962882	0.939881	0.288866
A0A096R7T2	Zm.16858	ALFIN-like transcription factor	28.595	8.2	1	1.16891	1.03098	1.04851	1.03799	0.750438	0.963179	0.888	0.727891	0.918618	0.847067	0.185903
A0A096R7U5	Zm.6698	Beta transducin-like protein HET-E2C-like	54.019	9.7	5	1.14177	1.12464	1.0824	1.07783	0.663368	0.90999	0.944	0.589848	0.840717	0.791681	0.190828
A0A096R7V4	LOC100281203	uncharacterized protein	52.752	15.7	8	1.07836	1.00935	1.03738	1.01474	0.92092	0.939252	0.941	0.912393	0.905405	0.919945	0.0835258
A0A096R7Y5	Zm.	Putative insulin degrading enzyme	65.565	13.7	7	1.04457	1.02368	0.888928	0.892061	1.09157	1.05919	0.854	1.06633	1.19154	1.02897	0.736193
A0A096R7Y6	AY110827	Auxin response factor	98.368	9	3	0.967586	1.08563	1.05757	1.03919	0.843735	1.00629	1.074	0.777184	0.95151	0.928771	0.364388
A0A096R810	Zm.23774	uncharacterized protein	107.06	7.8	3	0.799254	1.03024	0.908752	1.24524	0.994272	1.02225	1.558	0.965089	1.12489	1.19119	0.169853
A0A096R819	LOC10	Fimbrin 1	57.663	1.5	1	1.04858	1.03495	1.02132	0.856693	1.06851	0.969941	0.817	1.03242	0.949692	0.932455	0.371533
A0A096R894	LOC100282957	Heat-and acid-stable phosphoprotein	12.438	29.6	2	0.972605	0.807262	0.999838	1.15156	1.10585	0.962879	1.184	1.36988	0.963035	1.1585	0.150884
A0A096R8B3	pco103489b	Xylose isomerase	62.497	41.1	9	0.913798	0.983247	0.943954	1.04721	1.05178	1.06001	1.146	1.0697	1.12294	1.11193	0.0305795
A0A096R8C2	pco111783(218)	OJ000126_13.4 protein	110.84	14.2	2	1.01198	1.01096	1.05448	0.955304	1.08585	0.88143	0.944	1.07407	0.835893	0.949688	0.48145
A0A096R8C6	Zm.21552	OSJNBb0015D13.11 protein	52.975	2.6	1
A0A096R8D8	TIDP2905	uncharacterized protein	35.702	4.5	2	0.988468	1.26129	0.948929	0.781878	0.949918	1.06952	0.791	0.753135	1.12708	0.875773	0.363462
A0A096R8F4	Zm.22034	Putative leucine-rich repeat protein kinase family protein	114.13	2.3	2	0.92564	0.993212	1.05616	0.978402	0.985807	1.06078	1.057	0.992544	1.00438	1.0168	0.737368
A0A096R8F6	Zm.138016	D-3-phosphoglycerate dehydrogenase	64.795	31.2	3	0.991408	1.07964	0.989425	0.939855	1.04792	0.951751	0.948	0.970615	0.961924	0.960479	0.424994
A0A096R8K6	Uncharacterized protein	OSJNBb0059K02.14 protein	19.002	6.9	1
A0A096R8L3	Uncharacterized protein	OSJNBb0059K02.13 protein	59.251	4.6	2	1.03128	1.09316	0.993125	0.937436	0.915779	1.02922	0.909	0.837736	1.03634	0.924578	0.161333
A0A096R8U7	Zm.17367	HEAT repeat family protein, expressed	38.879	8.9	3	0.887968	0.854225	1.16501	1.2174	0.713926	1.16146	1.371	0.835759	0.996951	1.06384	0.760862
A0A096R8X4	LOC100191657	Isocitrate dehydrogenase [NADP]	36.411	49.7	13	0.983929	1.00951	0.96917	1.00361	0.983929	1.04985	1.02	0.974659	1.08325	1.02524	0.348215
A0A096R8Y3	Uncharacterized protein	uncharacterized protein	39.097	8.8	4	0.841869	1.00351	1.02119	1.00182	1.01277	1.11884	1.19	1.00923	1.09563	1.0931	0.272239
A0A096R8Z3	Zm.18278	Acetyltransferase component of pyruvate dehydrogenase complex	52.041	30	14	0.988631	1.06377	1.05685	0.968858	0.963915	0.957983	0.98	0.906134	0.906455	0.92973	0.0910031
A0A096R8Z4	Zm.20717	uncharacterized protein	14.264	8.3	1
A0A096R914	Uncharacterized protein	Phosphoenolpyruvate carboxylase isoform 1	115.59	8.3	8	1.08893	0.939746	1.18911	0.790563	0.846098	1.14555	0.726	0.900348	0.96337	0.864636	0.341764
A0A096R926	LOC100273704	Leucine-rich repeat (LRR) family protein	80.044	3.2	1	0.885086	1.01431	1.0506	1.16123	0.954123	0.934651	1.312	0.940663	0.889638	1.0339	0.726876
A0A096R942	LOC100280800	Thioredoxin	9.6481	48.3	4	1.07066	0.998929	0.880086	1.11349	0.894004	1.04283	1.04	0.894962	1.18491	1.03412	0.714534
A0A096R946	Zm.126875	Putative pattern formation protein GNOM	158.82	5	5	1.15009	0.907418	1.00518	1.03853	0.985624	0.913168	0.903	1.08619	0.908467	0.959069	0.634817
A0A096R9H2	Zm.96945	Protein BCCIP homolog	34.426	7.4	2	1.08108	1.07676	0.948108	1.00541	0.937297	0.951351	0.93	0.870482	1.00342	0.931779	0.244083
A0A096R9H4	pco120183	Putative acyl-CoA oxidase family protein	34.568	14.8	3	0.85702	0.749893	0.987288	1.13298	1.18355	1.08927	1.322	1.57829	1.1033	1.31285	0.0440827
A0A096R9I0	Zm.67093	uncharacterized protein	105.01	5.1	5	0.845428	0.966324	1.07623	0.986614	1.00437	1.12104	1.167	1.03937	1.04163	1.07758	0.406351
A0A096R9I8	LOC100193748	Kinesin-like protein	121.52	3.8	2	0.925212	1.1852	1.10378	0.975173	0.798458	1.01218	1.054	0.673692	0.917016	0.866724	0.23266
A0A096R9N1	Zm.25447	Nuclear cap-binding protein subunit 1	99.196	18.7	16	0.944436	1.03227	0.965213	1.01338	1.06816	0.976547	1.073	1.03477	1.01174	1.03949	0.360815
A0A096R9R9	LOC10	Heparanase-like protein 3	57.916	3.1	2
A0A096R9U6	Zm.26697	Histone-like transcription factor and archaeal histone family protein, expressed	39.341	2.2	1
A0A096R9W3	AY112075	DNA binding protein	49.017	4.6	2	0.935891	0.939635	0.99766	1.07347	0.982686	1.07066	1.147	1.04582	1.07317	1.08827	0.0874127
A0A096R9Y2	Zm.98006	MRP-like ABC transporter	183.14	13.5	21	1.09429	1.0352	1.01003	0.889659	0.990334	0.980485	0.813	0.95666	0.970748	0.911119	0.0878523
A0A096R9Y9	Zm.23198	OSJNba0093F12.4 protein	74.53	5.3	4	1.04348	0.799304	1.11861	0.805565	1.10504	1.128	0.772	1.38251	1.0084	1.02607	0.864737
A0A096RA88	Zm.26107	Importin beta 1	95.753	24.7	9	1.00503	1.02412	1.00201	1.00905	0.98392	0.975879	1.004	0.960746	0.973922	0.979443	0.171367
A0A096RAA5	LOC100501244	uncharacterized protein	331.25	0.4	1	1.13593	0.979175	1.07005	1.00984	0.848542	0.956456	0.889	0.866589	0.893843	0.883738	0.133577
A0A096RAD6	LOC100281038	Putative arogenate dehydrogenase isoform 2	98.565	9.1	4	1.04749	1.11662	1.02339	0.897696	0.878841	1.03596	0.857	0.787054	1.01228	0.882353	0.110958
A0A096RAH6	Zm.24266	Glutamate synthase 1 [NADH], chloroplastic	237.77	24.9	5	0.963391	1.14547	1.02119	0.836224	0.989403	1.04432	0.868	0.863751	1.02264	0.916898	0.352368
A0A096RAJ0	Zm.94107	Expressed protein	59.096	2.4	1	0.996678	1.00864	1.05249	0.947841	1.09236	0.901993	0.951	1.083	0.857008	0.96219	0.576719
A0A096RAL6	LOC100274077	Putative sugar transporter protein	31.454	8.1	2	0.986518	0.958895	1.01315	0.998356	1.13055	0.912529	1.012	1.17901	0.900682	1.02801	0.709503
A0A096RAU4	Uncharacterized protein	uncharacterized protein	42.249	16.5	6	0.874891	0.995626	1.07699	1.021	0.974628	1.05687	1.167	0.97891	0.981316	1.03562	0.623947
A0A096RAX3	LOC100501486	Malic enzyme	67.808	36.7	17	1.08617	1.01014	1.01231	1.01122	0.931933	0.948226	0.931	0.922581	0.936695	0.930119	0.105794
A0A096RAY1	Zm.95519	Mitogen-activated protein kinase organizer 1	63.775	23.3	1
A0A096RB11	Uncharacterized protein	18.6 kDa class III heat shock protein	17.456	13.8	2	0.65739	0.863153	0.75074	1.49096	0.679084	1.55867	2.268	0.786748	2.07618	1.64168	0.224341
A0A096RB22	cl5026_	Putative RING zinc finger domain superfamily protein	34.861	17.1	4	1.01729	0.961343	0.953204	1.10071	0.990844	0.976602	1.082	1.03069	1.02455	1.0465	0.378786
A0A096RB66	Zm.24416	uncharacterized protein	57.169	32.8	15	1.01454	0.913088	0.946567	1.09165	1.10585	0.928306	1.076	1.21111	0.980707	1.08754	0.282638
A0A096RB99	Zm.26792	uncharacterized protein	128.65	11	12	0.932546	1.09015	1.01368	0.972645	0.969848	1.02114	1.043	0.889649	1.00736	0.976044	0.657064
A0A096RBC1	LOC10	RanBP1 domain containing protein	47.843	12.9	4	0.995355	1.03019	0.980425	0.954545	0.993364	1.04612	0.959	0.964251	1.06701	0.996026	0.903642
A0A096RBF9	Zm.33	uncharacterized protein	87.098	3.3	2	1.03128	0.951873	0.895153	0.96528	0.995187	1.16122	0.936	1.0455	1.29724	1.08456	0.336036
A0A096RBH2	LOC100194183	uncharacterized protein	23.539	5.3	1	0.862193	1.06912	1.04843	1.08205	1.02946	0.908751	1.255	0.962903	0.866776	1.0136	0.879677
A0A096RBJ3	LOC100284208	Transcription elongation factor SPT4 homolog	7.7759	20.5	1	0.990589	1.19366	0.867756	1.10451	0.914314	0.929173	1.115	0.765975	1.07078	0.96592	0.776697
A0A096RBK4	LOC100501636	Beta-phosphoglucomutase-like protein	18.19	19.5	2
A0A096RBK8	pco093723	OSJNBb0038F03.1 protein	69.232	32.8	18	0.902935	0.986907	1.0456	1.00135	1.03928	1.02393	1.109	1.05306	0.979275	1.04399	0.409461
A0A096RBM3	Zm.151888	uncharacterized protein	15.507	9.2	1	1.14811	0.966705	0.983927	0.904707	0.994259	1.0023	0.788	1.0285	1.01867	0.936273	0.388696
A0A096RBU8	Zm.148561	uncharacterized protein	86.595	2.9	3	0.971031	1.039	1.01084	0.971031	0.984625	1.02347	1	0.947664	1.01249	0.986178	0.611685
A0A096RBY4	aprl2	Probable 5'-adenylylsulfate reductase 1, chloroplastic	49.526	15.1	6	1.46771	1.09344	1.28131	0.560665	0.708904	0.887965	0.382	0.648322	0.693013	0.561497	0.0179651
A0A096RBZ2	Zm.162517	Serine palmitoyltransferase 1	42.047	10.5	2
A0A096RC05	Zm.29666	uncharacterized protein	86.969	14	10	1.0644	0.994146	1.04737	1.00479	0.92496	0.964343	0.944	0.930407	0.920732	0.931803	0.0874693
A0A096RC20	Zm.20208	PHD finger transcription factor-like	150.12	3.1	4	0.896593	1.06605	1.0786	0.967424	1.06874	0.922594	1.079	1.00252	0.855362	0.972877	0.726762
A0A096RC89	Zm.44280	uncharacterized protein	51.619	2.2	1
A0A096RCB2	ZEAMMB73_557571	CDP-diacylglycerol--inositol 3-phosphatidyltransferase 1Phosphatidylinositol synthase 2 isoform 1	16.01	8.5	1	1.03075	1.1431	0.951383	1.14207	0.854492	0.8782	1.108	0.74752	0.923077	0.919855	0.489968
A0A096RCF3	Zm.87285	Alanine aminotransferase	52.854	41.7	15	0.974976	0.990575	0.98375	0.965226	1.01007	1.0754	0.99	1.01969	1.09316	1.03438	0.401629
A0A096RCF4	Zm.85259	Expressed protein	58.124	2.8	2	0.955566	1.02532	0.994744	0.895366	1.00812	1.12088	0.937	0.983225	1.1268	1.01638	0.830602
A0A096RCG0	Zm.22404	Heat shock factor protein hsf8-like	87.142	4.3	3	1.00908	1.11806	0.987891	0.92331	0.895055	1.0666	0.915	0.800542	1.07967	0.926142	0.318423
A0A096RCJ8	si606019c02	Katanin p80 WD40 repeat-containing subunit B1 homolog	82.955	8.2	5	0.957702	0.979729	1.02857	1.01804	1.1071	0.908859	1.063	1.13001	0.883613	1.02293	0.739281
A0A096RCM9	Zm.23302	Metal-dependent phosphohydrolase HD domain-containing protein-like	29.308	4.5	1	1.03146	0.980918	1.03971	1.02321	1.00464	0.920062	0.992	1.02419	0.884921	0.965867	0.409534
A0A096RCS0	cl40800_1c	Zn-finger, RanBP-type, containing protein (Fragment)	9.6227	27.2	3	0.891001	0.864271	1.05049	0.944461	1.09326	1.15652	1.06	1.26495	1.10093	1.13846	0.205377
A0A096RCS7	Zm.74395	Aminoacylase-1	49.019	27.8	11	0.980232	1.00474	1.03218	1.0312	0.959647	0.991995	1.052	0.955122	0.961064	0.988629	0.679805
A0A096RCT3	LOC100856989	Putative ulp1 protease family protein	5.0499	22.5	1
A0A096RCU8	sbe1	1,4-alpha-glucan-branching enzyme, chloroplastic/amyloplastic	85.363	25.8	17	0.900225	1.00375	1.10998	0.943436	0.941635	1.10098	1.048	0.938117	0.99189	0.990741	0.91351
A0A096RCW2	Zm.98066	Maf family protein, putative, expressed	11.524	30.8	3	0.959233	0.936211	0.961151	1.21055	0.980336	0.952518	1.262	1.04713	0.991018	1.1004	0.362705
A0A096RCY0	Uncharacterized protein	Myosin heavy chain-related-like	68.136	4.1	1
A0A096RD01	Uncharacterized protein	Phosphoribosylamine--glycine ligase	14.356	30.6	2	0.918836	1.06861	1.11639	0.974885	0.902297	1.01899	1.061	0.844368	0.912757	0.933097	0.383103
A0A096RD14	Zm.15519	uncharacterized protein	21.037	19.8	3	1.00301	1.10732	1.11033	1.13942	0.820461	0.819458	1.136	0.740942	0.738031	0.862971	0.299736
A0A096RD23	Zm.86164	Phosphoglycerate kinase	49.839	36.2	8	1.00217	1.03224	0.958076	1.00418	1.02221	0.981126	1.002	0.990291	1.02406	1.00502	0.851178
A0A096RD61	AY111254	Kinesin-like protein	78.032	11.5	1
A0A096RD67	Zm.67959	Fructose-bisphosphate aldolase	41.655	38.5	5	1.03448	1.03448	1.05414	0.944483	0.93931	0.993103	0.913	0.908	0.9421	0.921166	0.0286018
A0A096RD79	LOC10	ADP-ribosylation factor-like protein 8A	18.655	22.8	1	1.06195	1.05451	1.00673	0.92177	0.976991	0.978053	0.868	0.926485	0.971519	0.921115	0.0320865
A0A096RD97	LOC100273388	uncharacterized protein	22.648	4.8	1
A0A096RDA6	AY112119	OJ000315_02.15 protein	28.183	17.4	4	0.999167	1.06611	0.98418	1.15004	1.05412	0.746378	1.151	0.988754	0.758376	0.967562	0.813948
A0A096RDB5	Zm.10314	Origin recognition complex subunit 5, putative, expressed	57.648	4.6	2	1.01129	0.999157	1.09422	0.886904	0.967807	1.04062	0.877	0.968623	0.951017	0.932573	0.271289
A0A096RDI1	LOC100217027	Putative argonaute family protein	52.667	33.3	1	1.29842	1.05691	1.21922	1.08158	0.307726	1.03614	0.833	0.291155	0.84984	0.678533	0.262809
A0A096RDI3	Uncharacterized protein	Putative adenosine kinase	29.19	14.2	1	0.909504	0.651205	0.988631	1.16326	1.17781	1.1096	1.279	1.80866	1.12236	1.35355	0.0928382
A0A096RDL6	Zm.23252	TraB protein	45.748	5	2
A0A096RDT2	nfc103	Histone-binding protein MSI1 homolog	48.663	19.3	4	1.08342	1.13868	0.983749	0.944745	0.911159	0.938245	0.872	0.80019	0.953744	0.871578	0.0873446
A0A096RDV3	Zm.21792	Glycosyltransferase protein 2-like	70.144	4.7	2	1.04858	1.00454	0.966795	0.977281	1.06431	0.938483	0.932	1.0595	0.970716	0.986806	0.780714
A0A096RDV4	Zm.30354	Heat shock protein binding protein	26.289	5.3	1
A0A096RDW9	LOC100217154	uncharacterized protein	7.1493	20	1	0.914913	1.00549	1.04575	0.946935	1.01006	1.07685	1.035	1.00455	1.02975	1.02283	0.696887
A0A096RDX2	Zm.6705	Similar to an Arabidopsis thialiana chromosome BAC genomic sequence	102.87	36.8	24	1.00385	0.999833	1.01891	1.05605	0.914506	1.00686	1.052	0.914659	0.988177	0.985055	0.75252
A0A096RDX9	Zm.34463	Aminopeptidase M1-B	98.402	30	24	0.97056	1.00065	0.973471	1.03268	1.06373	0.958913	1.064	1.06305	0.985045	1.03757	0.358215
A0A096RDY9	gpm2	Finger protein pcp1-like	42.332	4.2	2	1.22825	0.950665	0.88434	1.03173	0.763971	1.14104	0.84	0.803618	1.29028	0.958701	0.797515
A0A096RE17	LOC100382594	Aspartic proteinase nepenthesin-2	26.162	9.5	2	1.09709	1.0203	1.12891	0.957762	0.793198	1.00274	0.873	0.777419	0.888241	0.84826	0.106103
A0A096RE18	ppp1	Putative inorganic pyrophosphatase	16.354	25.2	4	1.00925	1.00219	0.946678	1.0476	0.920437	1.07384	1.038	0.918429	1.13433	1.02832	0.628493
A0A096RE21	LOC1002	Diaminopimelate decarboxylase	52.446	26.7	3	1.04457	1.0007	0.983983	0.95578	1.03099	0.983983	0.915	1.03027	1	0.98069	0.531625
A0A096RE29	LOC100272720	Monothiol glutaredoxin-S11	65.11	18.9	1	1.0386	1.12481	0.98044	0.955513	0.956552	0.944089	0.92	0.850416	0.962924	0.90849	0.148312
A0A096RE30	Uncharacterized protein	60S ribosomal protein L5-1	34.443	25.6	1	0.672495	1.09751	1.0269	0.971083	1.00403	1.22798	1.444	0.914828	1.19581	1.14523	0.439068
A0A096RE60	LOC100382018	Regulator of nonsense transcripts 1-like	90.602	4	3
A0A096RE64	Zm.13381	Sugary4	79.369	1.9	1	0.97371	0.963973	0.908471	0.892892	1.12463	1.13632	0.917	1.16667	1.2508	1.10811	0.324046
A0A096REA7	Zm.87235	Importin subunit alpha	57.659	35.9	13	1.03181	1.00705	1.05555	0.990542	0.872915	1.04213	0.96	0.866803	0.987292	0.93898	0.335281
A0A096REB4	pco134259	Ubiquitin carboxyl-terminal hydrolase	63.555	10	5	1.01249	0.917314	0.884914	1.04894	1.14512	0.991225	1.036	1.24834	1.12014	1.13165	0.106114
A0A096RED0	Zm.144302	Putative MYB DNA-binding domain superfamily protein	20.551	5.9	1
A0A096REE7	umc1138	DNA binding protein	24.187	15.1	3	0.945925	0.998896	1.00079	0.958222	0.987545	1.10862	1.013	0.988636	1.10775	1.03693	0.523707
A0A096REG0	pks1	Putative alcohol dehydrogenase superfamily protein	36.244	11.3	2	0.994365	0.945641	0.975472	0.982433	0.969506	1.13258	0.988	1.02524	1.16106	1.05798	0.395765
A0A096REJ1	LOC100274333	Squalene monooxygenase	22.277	3.9	1
A0A096REM3	Zm.67038	Cucumisin-like serine protease, putative, expressed	78.272	21.2	11	1.05005	1.028	1.0301	0.99335	0.895695	1.0028	0.946	0.871297	0.973496	0.930405	0.165203
A0A096RER9	Uncharacterized protein	Mitochondrial glycoprotein family protein-like	19.575	30.8	5	0.996347	1.00033	0.912654	1.09698	1.0631	0.930588	1.101	1.06275	1.01965	1.06233	0.372454
A0A096REW5	LOC100276827	Expressed protein	31.57	47.5	2	1.0844	0.79053	1.26767	0.877282	0.892463	1.08766	0.809	1.12894	0.857998	0.909248	0.583479
A0A096REY9	Zm.87006	60 kDa jasmonate-induced protein, putative	30.951	7.3	1	0.942951	0.935408	0.979727	0.760962	1.04479	1.33616	0.807	1.11694	1.36381	1.09931	0.626719
A0A096RF02	csu425(gct)	Sucrose synthase	46.371	2.4	1	0.969619	0.999677	1.12573	0.988041	1.02683	0.89011	1.019	1.02716	0.790698	0.938596	0.371406
A0A096RF10	Zm.21397	Kinesin-like protein	84.801	3.7	3	0.920528	1.17736	1.05677	0.88923	0.979442	0.97668	0.966	0.8319	0.924216	0.901955	0.298857
A0A096RF35	LOC100384409	uncharacterized protein	52.433	7	4	1.03181	1.00602	1.00086	0.984351	0.901806	1.07515	0.954	0.89641	1.07423	0.974533	0.660006
A0A096RF51	LOC100279527	DEAD-box ATP-dependent RNA helicase 37	68.369	45.1	2	1.17073	0.897951	1.008	0.99161	1.01971	0.912	0.847	1.13559	0.904762	0.950152	0.597359
A0A096RF86	Zm.8429	Putative SNF domain containing family protein	24.498	16.1	3	0.985707	1.00542	0.992607	1.11681	0.908822	0.990636	1.133	0.903922	0.998014	1.0109	0.874564
A0A096RFF2	LOC10	Expressed protein	22.541	4.8	1	1.16936	1.03021	1.04775	1.01267	0.744884	0.995128	0.866	0.723042	0.949777	0.847677	0.188683
A0A096RFF4	pco06	E3 ubiquitin-protein ligase SPL11	14.827	6.8	2	0.906618	1.01995	0.981868	1.06437	1.02629	1.00091	1.174	1.00622	1.01939	1.06297	0.203565
A0A096RFF6	Zm.85133	WD repeat-containing protein RBAP1	95.67	4.7	3	0.976245	1.06801	1.00944	0.899121	1.06118	0.986007	0.921	0.993601	0.976789	0.964834	0.551985
A0A096RFH3	LOC100273170	40S ribosomal protein SA	41.316	40.7	1	0.883652	1.23711	1.04448	0.983505	0.953461	0.897791	1.113	0.770714	0.85956	0.895589	0.394725
A0A096RFM5	Zm.126092	Protein phosphatase 2C 35	106.28	1	1	1.01454	0.983091	1.01961	0.966858	0.925262	1.09063	0.953	0.941176	1.06965	0.988568	0.840657
A0A096RFN8	si606073e06	Kinase interacting protein 1-like	179.61	1.8	3	1.00385	1.03597	0.970721	0.98076	1.02393	0.984775	0.977	0.988372	1.01448	0.992998	0.779599
A0A096RFR6	TIF3A1	Eukaryotic translation initiation factor 3 subunit A	111.83	38.5	26	1.02076	0.93297	1.03403	0.973801	1.02382	1.01463	0.954	1.09737	0.981244	1.0082	0.832156
A0A096RFT6	Zm.2140	uncharacterized protein	42.288	3.7	1	0.848296	1.05189	1.15199	0.805882	1.01796	1.12399	0.95	0.967742	0.9757	0.965814	0.801327
A0A096RFV6	Zm.26429	Uroporphyrinogen-III synthase, chloroplastic	17.344	6.3	1
A0A096RFV8	si486090a03	Replication factor C subunit 1	105.14	4.9	5	0.925926	0.975	1.13981	0.843519	0.982407	1.13333	0.911	1.0076	0.994314	0.973203	0.810776
A0A096RG04	cl7341_1a	uncharacterized protein	23.645	7.3	1	0.907167	0.971575	0.988812	1.2147	0.988812	0.928939	1.339	1.01774	0.93945	1.09238	0.419517
A0A096RG41	Zm.19125	Ent-kaur-16-ene synthase, chloroplastic	90.809	4.2	3	0.970403	1.20815	0.975255	0.828724	0.999515	1.01795	0.854	0.827309	1.04378	0.902462	0.362053
A0A096RG56	IDP51	Expressed protein	32.042	7.1	2
A0A096RG76	LOC10	ML domain protein, putative, expressed	14.894	8.1	2	0.970874	1.09709	1.04078	0.991262	0.728155	1.17184	1.021	0.663717	1.12593	0.930044	0.635779
A0A096RGR3	Zm.94645	Cortical cell-delineating protein	20.31	5.3	1	0.671817	1.14075	0.92778	1.12126	0.853208	1.28519	1.669	0.747939	1.38523	1.18951	0.402684
A0A096RGS5	LOC100384159	Coatomer subunit beta	105.41	27.2	10	1.0118	1.03912	0.997639	0.952108	0.978415	1.02091	0.941	0.941577	1.02333	0.968138	0.253527
A0A096RGX4	Uncharacterized protein	RabGAP/TBC domain-containing protein-like	91.266	25.6	8	1.00536	0.962131	1.00335	1.01441	1.02647	0.988271	1.009	1.06688	0.98497	1.01963	0.344704
A0A096RGX7	pco	Expressed protein	31.82	27.2	8	0.98506	1.04121	1.01264	1.05697	0.99294	0.91118	1.073	0.953642	0.899805	0.974392	0.612199
A0A096RGZ1	Zm.23546	uncharacterized protein	68.014	4.5	3	0.972447	1.06969	1.07747	0.966613	0.831442	1.08233	0.994	0.777273	1.00451	0.923317	0.396244
A0A096RH24	LOC10	uncharacterized protein	32.131	13.4	4	1.07315	1.00769	0.980862	0.99374	1.01413	0.930424	0.926	1.00639	0.948578	0.959692	0.331613
A0A096RH36	Zm.18125	uncharacterized protein	67.512	15.8	11	0.931677	1.00714	1.02764	1.02857	0.930745	1.07422	1.104	0.924144	1.04533	1.02261	0.688685
A0A096RH43	Uncharacterized protein (Fragment)	Putative TCP-1/cpn60 chaperonin family protein (Fragment)	35.577	53.6	2	0.962773	1.02728	1.00513	1.03402	1.01669	0.954108	1.074	0.989691	0.949234	1.00321	0.92225
A0A096RH49	Zm.37644	Glycosyltransferase	51.171	2.7	1
A0A096RH71	Zm.95	Coatomer subunit beta'-1	96.503	25.3	3	1.03288	1.02462	1.02565	0.944052	0.989499	0.983302	0.914	0.965726	0.958711	0.946064	0.0557781
A0A096RH79	Zm.26925	PP2A regulatory subunit TAP46	39.823	23.7	8	0.83834	1.01271	1.05882	1.07224	0.958223	1.05966	1.279	0.946192	1.00079	1.06194	0.486988
A0A096RHA8	Zm.162499	26S protease regulatory subunit 4 homolog	32.276	74.7	1	0.957549	0.9767	0.93744	0.98436	1.17395	0.969997	1.028	1.20196	1.03473	1.08936	0.322019
A0A096RHG9	Zm.85278	Probable DNA gyrase subunit A, chloroplastic/mitochondrial	102.03	32.4	26	0.902256	0.992481	1.0006	1.04571	1.02857	1.03038	1.159	1.03636	1.02976	1.0723	0.153693
A0A096RHM2	Uncharacterized protein	Expressed protein	60.279	3.5	1	0.908816	1.00697	1.04877	0.953347	1.09603	0.986065	1.049	1.08845	0.940208	1.02391	0.713194
A0A096RHM6	LOC100280166	Putative ubiquitin-conjugating enzyme family	93.34	8.9	5	0.907853	0.945075	0.889696	1.05583	1.15388	1.04766	1.163	1.22094	1.17755	1.18769	0.0220769
A0A096RHR4	Zm.628	Glutathione S-transferase GST 13	31.217	28.5	3	1.35044	0.842674	0.930452	1.03984	0.849426	0.987171	0.77	1.00801	1.06096	0.920882	0.660963
A0A096RHT4	Zm.85011	Phosphatase DCR2	43.982	4	2
A0A096RHT9	pco143558	Clustered mitochondria protein homolog	133.69	19.3	14	1.1064	0.979163	1.03338	0.920524	0.947077	1.01346	0.832	0.967232	0.980728	0.923732	0.165963
A0A096RHW6	Zm.16216	RabGAP/TBC domain-containing protein-like	93.886	10.3	5	1.07105	1.10318	0.999286	0.799	1.01642	1.01107	0.746	0.921359	1.01179	0.890651	0.24349
A0A096RHY4	umc1347	Exonuclease family protein, expressed	49.825	5.1	2
A0A096RHZ6	LOC100284486	Glucan endo-1,3-beta-glucosidase 7, putative, expressed	40.119	4.1	2
A0A096RHZ7	LOC100279338	Adenylyl cyclase-associated protein	51.935	45.3	6	0.904432	1.07446	1.14411	0.927947	0.852879	1.09617	1.026	0.793771	0.958103	0.921228	0.463211
A0A096RI41	Zm.11697	uncharacterized protein	114.75	5	4	0.871333	0.880918	1.11531	1.16933	1.01075	0.952367	1.342	1.14738	0.853906	1.09237	0.440666
A0A096RI70	Zm.16807	Putative Splicing factor 3B subunit 3	135.86	28.6	29	1.0154	1.04891	0.994077	0.983923	0.967676	0.990015	0.969	0.922556	0.995914	0.961819	0.120524
A0A096RI80	LOC100272681	NADH-ubiquinone oxidoreductase subunit	18.124	37.4	7	1.02987	0.989701	1.03502	1.01545	0.899073	1.0309	0.986	0.908429	0.99602	0.964262	0.480575
A0A096RIC3	pco071369	Expressed protein	119.65	3.3	3	0.979112	1.0173	1.01534	0.943864	1.01926	1.02513	0.964	1.00192	1.00964	0.992198	0.805153
A0A096RIF3	Uncharacterized protein	uncharacterized protein	18.627	10.9	2	0.980552	1.09234	1.03154	1.01879	0.947214	0.929564	1.039	0.867145	0.901141	0.932723	0.177039
A0A096RIF7	LOC100383869	Sac domain-containing inositol phosphatase 3-like	89.354	2.3	1
A0A096RIH6	LOC100383617	Histone H2A	10.952	16.8	1	0.991244	0.859409	1.03089	0.98034	0.993226	1.14489	0.989	1.15571	1.11058	1.08222	0.346125
A0A096RIL5	LOC1	Putative ES43 protein	15.999	52.8	7	0.985383	1.02086	0.995237	1.09476	0.946954	0.956807	1.111	0.927606	0.961386	0.999015	0.985597
A0A096RIQ2	Uncharacterized protein	Putative homeodomain-like transcription factor superfamily protein	94.774	3.8	2	0.97292	1.01962	0.995298	0.880493	1.09551	1.03616	0.905	1.07443	1.04106	1.00814	0.912004
A0A096RIS8	Zm.59435	Nodulin-like	67.781	5.3	3	0.918977	0.999847	0.976872	1.05958	0.985143	1.05958	1.153	0.985294	1.08467	1.07204	0.114614
A0A096RIT5	Uncharacterized protein	Glutathione S-transferase GST 41	29.023	42.3	10	0.85592	1.06391	1.03994	0.931241	1.03395	1.07504	1.088	0.971842	1.03374	1.02718	0.752138
A0A096RIU4	Uncharacterized protein	uncharacterized protein	34.633	11.2	1
A0A096RIV3	Uncharacterized protein	BRI1-KD interacting protein 103	69.283	22	6	0.978155	0.957613	1.02804	0.943919	1.00848	1.0838	0.965	1.05312	1.05423	1.02442	0.632722
A0A096RIV4	pco102994b	Putative kinase-like protein splice variant 1	54.681	9.6	2	1.10193	1.00386	0.967493	0.971901	1.00826	0.946556	0.882	1.00439	0.97836	0.952313	0.35364
A0A096RJ02	Zm.28732	Transferase	32.495	4	1	0.807537	1.28156	1.16043	0.86568	0.805922	1.07887	1.072	0.628859	0.929715	0.846421	0.381934
A0A096RJ27	cl10629_-1b	Heparanase-like protein 2, putative, expressed	42.932	6.5	2	0.918695	0.88011	0.85898	1.35599	0.991272	0.994947	1.476	1.1263	1.15829	1.25752	0.197825
A0A096RJ74	LOC100384390	OSJNBb0050O03.4 protein	67.999	9.1	4	0.968836	1.02503	1.02018	0.969805	1.09672	0.919425	1.001	1.06994	0.901235	0.990678	0.879377
A0A096RJE3	Zm.29289	GHMP kinase-like	106.79	16	10	1.00671	0.977517	1.03792	0.996644	0.926174	1.05503	0.99	0.947477	1.01649	0.985343	0.744668
A0A096RJK5	Zm.21	Ion channel DMI1-like, chloroplast, putative, expressed	94.369	1.1	1
A0A096RJL1	LOC10	OJ991113_30.8 protein	23.751	24.6	3	0.827929	1.0821	1.05727	0.878432	1.1177	1.03657	1.061	1.0329	0.980423	1.02204	0.848882
A0A096RJM4	LOC100383792	Expressed protein	65.49	7.7	4	1.0627	0.98831	0.918172	0.895855	1.02338	1.11158	0.843	1.03548	1.21065	1.02076	0.800231
A0A096RJT2	Zm.86850	Putative subtilase family protein	87.157	3.9	3	0.874126	1.1486	1.13724	0.908217	0.907343	1.02448	1.039	0.789954	0.900846	0.898755	0.362117
A0A096RJT7	LOC100191592	Chitinase 11	27.848	27.5	5	0.768935	0.955786	0.955786	1.29258	0.856594	1.17032	1.681	0.896219	1.22446	1.23838	0.239487
A0A096RJW1	Zm.30998	Initiation factor 2 subunit family protein, expressed	65.762	1.8	1
A0A096RJY3	Zm.131815	Cell envelope integrity inner membrane protein TolA	32.057	29.6	6	1.03752	0.856995	0.933771	1.04997	1.14335	0.978385	1.012	1.33414	1.04778	1.12142	0.181954
A0A096RJY6	Zm.20172	Probable methionine--tRNA ligase	89.122	23.2	2	0.921942	0.798402	0.879533	1.47326	1.24554	0.681315	1.598	1.56005	0.774633	1.3078	0.374642
A0A096RK49	si605012b09	uncharacterized protein	37.434	6.2	2
A0A096RK52	LOC100382727	Tubulin beta-7 chain	49.922	48.5	1
A0A096RK58	pco109284	uncharacterized protein	28.127	35.2	2
A0A096RK68	LOC100274821	Expressed protein	51.405	6.9	3	0.979272	1.13693	1.11343	0.905827	0.862739	1.0018	0.925	0.758829	0.899736	0.857793	0.0771099
A0A096RK85	Inosine-5-monophosphate dehydrogenase	Inosine-5-monophosphate dehydrogenase	52.57	18.2	1	0.790306	0.810854	0.751581	1.67308	1.16649	0.807692	2.117	1.4386	1.07466	1.55022	0.22732
A0A096RKD1	LOC100274007	Putative receptor-like protein kinase family protein	95.735	12.9	1	1.27416	0.970907	0.917392	1.02952	0.866426	0.941601	0.808	0.892388	1.02639	0.89726	0.442236
A0A096RKG1	Zm.35941	uncharacterized protein	91.423	20.7	18	1.01954	0.974681	1.00221	0.964486	1.00425	1.03483	0.946	1.03033	1.03255	1.00238	0.927177
A0A096RKH8	LOC100283626	Knolle protein	34.868	10.2	3	1.01351	1.04595	1.10473	0.877703	0.939527	1.01858	0.866	0.898256	0.922018	0.89622	0.0987378
A0A096RKQ0	Zm.11746	Kelch motif family protein, expressed	65.862	5.2	3	1.10681	0.97399	1.02712	0.896514	0.97399	1.02158	0.81	1	0.994612	0.930556	0.247034
A0A096RKQ6	Uncharacterized protein (Fragment)	Putative alpha-glucosidase II	11.662	9.2	1	1.02775	1.0853	0.972251	0.718397	1.13464	1.06166	0.699	1.04545	1.09197	0.944704	0.705133
A0A096RKQ9	Zm.102456	Phosphoribosylanthranilate transferase isoform 1	89.459	27.3	6	0.98798	1.09172	1.1342	0.869422	0.878314	1.03837	0.88	0.804525	0.915505	0.866892	0.114992
A0A096RKR4	Uncharacterized protein	IWS1 family protein	45.733	11.8	2	1.1215	1.05757	0.965607	1.03738	0.92972	0.888224	0.925	0.879109	0.919861	0.907989	0.202997
A0A096RKR6	Zm.29773	Putative XH domain family protein	78.344	25.7	6	0.957243	1.06828	1.00989	0.957243	0.933312	1.07403	1	0.873656	1.06351	0.976664	0.686446
A0A096RL11	Zm.12	uncharacterized protein	54.955	32	12	1.01678	0.992374	1.03813	0.98729	0.986274	0.979156	0.971	0.993852	0.943193	0.968969	0.135235
A0A096RL35	Zm.4808	uncharacterized protein	26.642	26.7	6	1.05282	0.92332	1.00123	1.18652	0.891735	0.944376	1.127	0.965792	0.943218	1.01521	0.888815
A0A096RL52	LOC100279198	Putative GTP-binding protein	40.208	9.8	3	1.11132	0.972402	1.21578	0.923504	0.745694	1.0313	0.831	0.766857	0.848263	0.818457	0.143157
A0A096RL76	Zm.93992	Putative DUF1296 domain containing family protein	90.825	8.1	4	0.845309	0.675402	1.06932	0.965342	1.40659	1.03804	1.142	2.0826	0.970751	1.31658	0.201594
A0A096RL82	LOC100278158	FYVE zinc finger containing protein	117.56	6.3	6	0.895255	0.980304	0.983885	1.01343	1.01164	1.11549	1.132	1.03196	1.13376	1.09831	0.107216
A0A096RL90	PCO078116	uncharacterized protein	26.184	11.7	2
A0A096RLB4	LOC100279862	U-box domain-containing protein 72	58.443	17.5	9	1.00756	1.01864	0.983375	1.00252	0.945088	1.04282	0.995	0.927794	1.06045	0.993639	0.848539
A0A096RLC4	Zm.10282	BRI1-KD interacting protein 131	142.12	7.1	7
A0A096RLD5	Zm.84164	Putative ATP-dependent Clp protease ATP-binding subunit ClpX1 (CLPX)	68.334	8.9	1	1.0404	1.09971	0.876019	0.969655	0.935322	1.0789	0.932	0.85052	1.23159	0.989307	0.900229
A0A096RLE4	umc2110	RNA recognition motif family protein, expressed	55.361	24.3	6	1.01989	1.01989	1.02499	0.937277	0.970933	1.02703	0.919	0.952	1.00199	0.957737	0.240499
A0A096RLG5	Zm.87165	Putative 26S proteasome regulatory subunit S2	109.37	16.9	4	1.06232	1.05807	1.02939	0.880666	0.989023	0.980524	0.829	0.934739	0.952528	0.90489	0.092684
A0A096RLJ7	LIP	Malate synthase	61.843	15.6	7	0.99108	0.888008	0.924678	1.19227	1.05946	0.9445	1.203	1.19308	1.02144	1.13998	0.201202
A0A096RLK0	si486078e04	Expressed protein	59.515	8.7	4	0.942063	1.01366	1.0391	1.01649	1.0504	0.938295	1.079	1.03625	0.902992	1.00346	0.941404
A0A096RLL9	Zm.138876	uncharacterized protein	93.947	2.6	2	0.979752	1.05617	0.977792	0.927825	1.14533	0.913129	0.947	1.08442	0.933868	0.990897	0.917009
A0A096RLM8	pco125364	HVA22-like protein	22.418	12.1	2	0.983929	1.05477	1.05772	0.865858	1.03608	1.00164	0.88	0.982276	0.946977	0.937718	0.348078
A0A096RLQ7	LOC100281937	Ubiquitin-conjugating enzyme E2 5B	15.788	18.3	2	0.929656	1.04307	1.09328	1.04493	0.929656	0.959405	1.124	0.891266	0.877551	0.956944	0.504404
A0A096RLR5	LOC100277079	39 kDa EF-Hand containing protein, putative, expressed	35.885	4.7	2	0.932691	0.949479	1.00171	1.12203	1.02783	0.966268	1.203	1.08251	0.964618	1.08053	0.224242
A0A096RLS8	pco083348	Diphthine synthase, putative, expressed	99.246	5.1	4	1.05079	1.00035	1.04133	0.937303	0.967776	1.00245	0.892	0.967437	0.962664	0.940197	0.0669712
A0A096RLT0	LOC100502545	Putative geranylgeranyl pyrophosphate synthase 3	47.14	10.4	1	1.06591	1.00728	1.04566	0.944395	0.908154	1.0286	0.886	0.901587	0.98369	0.923787	0.143001
A0A096RLV1	Zm.13	Chromatin complex subunit A	106.01	4.5	1
A0A096RLV9	Uncharacterized protein	uncharacterized protein	57.156	5.9	3	0.75	0.92175	0.9465	1.05075	1.12875	1.20225	1.401	1.22457	1.27021	1.29161	0.0331565
A0A096RLX2	LOC100281257	uncharacterized protein	33.639	3.6	1	1.04293	0.920911	0.93134	1.18999	1.02312	0.891709	1.141	1.11099	0.957447	1.07241	0.517935
A0A096RLY4	cl2592_1	Eukaryotic translation initiation factor 3 subunit D	65.119	25.3	7	1.05337	1.08392	1.05442	0.9375	0.866924	1.00386	0.89	0.799806	0.952048	0.879868	0.0758493
A0A096RLY6	LOC100304350	Metal-transporting P-type ATPase-like protein	7.8446	29	2	0.968054	0.909003	0.991288	1.29332	0.966118	0.872217	1.336	1.06283	0.879883	1.0918	0.564859
A0A096RLZ5	Uncharacterized protein	Putative RNA recognition motif containing family protein	17.827	37.6	3	0.95057	1.01331	1.02471	0.934411	0.98289	1.09411	0.983	0.969981	1.06772	1.00763	0.89449
A0A096RM06	LOC100381794	Polyadenylate-binding protein	70.555	43.4	23	1.03146	0.982981	0.973698	1.08819	0.928314	0.995358	1.055	0.944386	1.02225	1.00794	0.885162
A0A096RM12	LOC100383368	uncharacterized protein	6.9429	29.2	2	0.943693	1.00503	0.940862	1.06637	1.05977	0.984272	1.13	1.05446	1.04614	1.07642	0.0973651
A0A096RM18	Zm.19795	Myristoyl-acyl carrier protein thioesterase	66.646	14.7	0
A0A096RM25	LOC100285150	Putative NPSN12	27.226	12.1	3	1.08089	1.04522	1.17384	0.928481	0.733922	1.03765	0.859	0.702172	0.883978	0.818212	0.13994
A0A096RM44	Zm.13263	Ferredoxin--nitrite reductase	65.982	12.8	2	1.21704	1.10385	1.1355	0.849493	0.931034	0.763083	0.698	0.84344	0.672026	0.735915	0.00913475
A0A096RM64	Zm.96836	Expressed protein	169.86	3	5	0.747384	0.817638	1.23169	1.05605	1.0426	1.10463	1.413	1.27514	0.896845	1.14538	0.464893
A0A096RMC3	LOC100281516	Protease 2	77.682	5.8	4	1.12507	0.948434	1.05869	1.04182	0.808926	1.01706	0.926	0.852906	0.96068	0.915589	0.389208
A0A096RME9	Zm.2136	Peroxidase	37.988	3.6	1
A0A096RMF1	Zm.32582	DIP1	51.378	6	1
A0A096RMH5	LOC100381712	MAC/Perforin domain containing protein	61.38	10.4	6	1.08834	1.10357	1.08834	0.958825	0.794486	0.966443	0.881	0.719921	0.888	0.829131	0.0783601
A0A096RMI2	Zm.130396	uncharacterized protein	20.912	10.3	2	1.12486	1.04274	0.966254	0.992126	0.955006	0.91901	0.882	0.915858	0.951106	0.914573	0.180979
A0A096RMM9	Uncharacterized protein	Putative kinase	73.435	1.8	1	1.09729	0.911851	0.966715	1.0556	1.06437	0.90417	0.962	1.16727	0.935301	1.01622	0.842047
A0A096RMN8	Zm.35946	uncharacterized protein	111.21	6.6	3	1.02459	1.02766	1.04406	0.966189	0.936475	1.00102	0.943	0.911266	0.958783	0.93779	0.0633661
A0A096RMU6	LOC100285676	Ribose-5-phosphate isomerase	32.492	20.8	2	1.03199	0.915377	1.06708	1.01445	1.06398	0.907121	0.983	1.16234	0.850097	0.990414	0.889636
A0A096RMW7	LOC100193514	Putative calcium-dependent protein kinase family protein	60.296	4.1	1
A0A096RN19	Zm.13934	Plasma membrane ATPase	105.27	32	15	1.08225	1.05736	1.07684	0.813853	0.968615	1.00108	0.752	0.91607	0.929648	0.86541	0.127456
A0A096RN39	Zm.85564	uncharacterized protein	23.221	32.2	5	0.968679	1.10139	1.06845	0.96093	0.903778	0.996771	0.992	0.82058	0.93291	0.911728	0.137628
A0A096RN40	Zm.85564	Expressed protein	56.489	8.3	4	1.03341	1.06648	1.04891	0.964175	0.909404	0.977609	0.933	0.852713	0.93202	0.905481	0.0261387
A0A096RN58	Zm.102584	uncharacterized protein	46.986	40.1	10	1.0015	0.972459	1.0015	1.01252	1.04357	0.968453	1.011	1.07312	0.967	1.01649	0.545876
A0A096RN79	Zm.162725	Pantothenate kinase 2	52.245	19.1	9	1.10518	1.00903	1.03002	0.969239	0.964819	0.921717	0.877	0.956188	0.89485	0.90826	0.0611771
A0A096RN81	Uncharacterized protein	Putative vesicle-associated membrane protein family protein	18.105	54.7	1	0.951626	1.19048	1.11245	1.04108	0.740365	0.963997	1.094	0.621902	0.866553	0.843567	0.216055
A0A096RNI7	LOC100383190	uncharacterized protein	113.38	8.4	5	0.968836	1.01146	1.09769	0.946553	1.03665	0.938802	0.977	1.0249	0.855252	0.949323	0.352295
A0A096RNN6	Uncharacterized protein	SMAD/FHA domain-containing family protein	75.212	6.3	0
A0A096RNP6	cl181_1c	Repressor protein	25.511	21.4	4	0.948467	0.938034	0.930446	0.993993	1.05469	1.13437	1.048	1.12437	1.21916	1.12997	0.0929935
A0A096RNV5	LOC100284977	Putative ATPase	42.915	21.6	6	0.927214	1.08299	0.986555	1.07557	0.909597	1.01808	1.16	0.839897	1.03195	1.00217	0.975628
A0A096RNZ9	Zm.62419	Kinesin-like protein	116.07	3.8	2	1.06572	0.976199	1.06359	0.89627	0.965542	1.03268	0.841	0.989083	0.970942	0.932052	0.231397
A0A096RP23	Zm.84	Putative myosin heavy chain protein	39.757	10.4	2	1.10213	1.05364	1.06356	0.945628	0.829904	1.00514	0.858	0.787657	0.945078	0.863745	0.0949702
A0A096RP65	Zm.12	Putative DNA repair and meiosis protein Mre11	65.378	5.8	2	0.951626	1.07153	0.956384	0.992546	0.983981	1.04393	1.043	0.918295	1.09154	1.01373	0.774975
A0A096RP94	FDX6	Ferredoxin-6	16.155	15.6	2	0.970089	1.13791	1.37365	0.711075	0.87405	0.933226	0.733	0.768116	0.679379	0.723321	0.0925292
A0A096RPA2	LOC100217057	uncharacterized protein	18.232	8.4	2	1.14373	1.12085	1.04422	0.878384	0.846359	0.966451	0.768	0.755102	0.92552	0.813343	0.0125526
A0A096RPB1	Zm.127154	Putative MAR binding protein	83.693	9.2	5	1.06251	0.996635	1.00832	1.09332	0.876572	0.962635	1.029	0.879531	0.954689	0.95601	0.556274
A0A096RPG0	Zm.94456	Ethanol tolerance protein GEKO1 isoform 1	32.981	32.3	8	1.01266	1.02785	0.985316	0.817215	1.00253	1.15443	0.807	0.975369	1.17163	0.982932	0.876646
A0A096RPJ4	LOC100286077	Purple acid phosphatase	73.442	9	5	1.10051	0.992663	0.969552	1.05429	0.920029	0.962949	0.958	0.926829	0.99319	0.959037	0.500541
A0A096RPL6	Zm.22028	uncharacterized protein	26.194	13.8	3	0.835189	0.931236	1.0348	0.943764	1.22355	1.03146	1.13	1.3139	0.996772	1.14192	0.266391
A0A096RPN0	Zm.84807	ATP-dependent DNA helicase, RecQ family protein, expressed	99.618	9.8	7	1.03252	1.0222	0.981931	0.963345	1.00981	0.990191	0.933	0.987879	1.00841	0.975859	0.299921
A0A096RPQ7	Zm.13186	uncharacterized protein	74.786	1.6	1
A0A096RPR0	Zm.6219	uncharacterized protein	112.02	0.8	1
A0A096RPS4	Uncharacterized protein	Probable calcium-binding protein CML10	20.504	8.8	1	1.01954	0.998131	0.88802	0.990994	1.07766	1.02566	0.972	1.07967	1.15499	1.06491	0.272373
A0A096RPU6	Zm.5463	Putative prolyl-tRNA synthetase	61.934	12.3	6	0.955414	1.02707	1.01369	1.00223	1.04236	0.959236	1.049	1.01488	0.946277	1.00255	0.941408
A0A096RPX2	Zm.3597	Proteasome activator subunit 4-like	104.17	3.8	3	0.896593	1.36461	1.21399	1.1575	0.187388	1.17992	1.291	0.137319	0.971935	0.726522	0.444828
A0A096RPY3	ZEAMMB73_625740	RNA recognition motif family protein	63.824	7.7	3	0.942655	0.94454	1.06897	1.09348	0.937942	1.01241	1.16	0.993014	0.94709	1.02966	0.658826
A0A096RQ81	Uncharacterized protein	Expressed protein	86.436	2	2	0.731261	1.1159	1.07276	0.965996	0.988665	1.12541	1.321	0.885976	1.04908	1.05485	0.715195
A0A096RQ85	LOC10	COP9 signalosome complex subunit 8	16.786	14.3	2	0.972132	1.1199	1.02268	0.882696	1.0674	0.935191	0.908	0.953125	0.914449	0.926342	0.33905
A0A096RQA9	LOC100383287	Eukaryotic translation initiation factor 2 gamma subunit, putative, expressed	52.812	33.3	15	1.06082	1.04597	1.02793	0.947313	0.900636	1.01733	0.893	0.861055	0.98968	0.914044	0.108702
A0A096RQC6	LOC100273322	Alpha-taxilin	47.084	17.3	4	0.967742	0.813871	0.949355	1.15742	0.961935	1.14968	1.196	1.18193	1.21101	1.19702	0.0939501
A0A096RQI7	Zm.85353	uncharacterized protein	38.068	5.4	2	1.02093	1.07606	1.03318	0.939255	0.946401	0.984176	0.92	0.879507	0.952569	0.91683	0.017341
A0A096RQJ0	LOC100501766	DEAD-box ATP-dependent RNA helicase 9	63.91	14.4	4	0.988468	1.00626	1.05173	0.938056	1.02405	0.991433	0.949	1.01768	0.942669	0.9695	0.383159
A0A096RQK8	LOC100272986	Putative glycosyl hydrolase family 10 protein	52.902	13.8	5	0.9298	0.894468	0.980939	0.781032	1.36495	1.04881	0.84	1.52599	1.06919	1.13888	0.523126
A0A096RQL1	Cation-transporting ATPase	Cation-transporting ATPase	68.072	17.9	3	1.11441	0.934993	0.946137	0.985141	1.05981	0.95951	0.884	1.13349	1.01413	1.00298	0.966596
A0A096RQL3	Zm.148303	Methylmalonate semi-aldehyde dehydrogenase	11.793	27.8	3	0.976245	1.06899	0.994793	0.968435	0.975268	1.01627	0.992	0.912329	1.02159	0.973667	0.465323
A0A096RQL9	Uncharacterized protein	Putative syntaxin	24.957	16.1	4	1.08069	0.963977	0.980187	1.01477	1.00072	0.959654	0.939	1.03812	0.979052	0.983566	0.708977
A0A096RQS0	pco104916	At3g24730	11.866	20.6	2	0.785649	0.930208	0.825717	0.835145	1.68365	0.939636	1.063	1.80997	1.13796	1.36074	0.37097
A0A096RQS3	umc1301	uncharacterized protein	25.385	48.9	6	1.02128	1.03966	0.953872	1.01413	0.921191	1.04987	0.993	0.886051	1.10064	0.990176	0.843162
A0A096RQX8	LOC100278886	uncharacterized protein	53.309	4.4	2	0.811688	1.06899	1.03409	0.956169	1.03896	1.0901	1.178	0.971906	1.05416	1.05848	0.572365
A0A096RR25	Zm.90219	uncharacterized protein	39.543	8.1	3
A0A096RR57	cl31697_1	Oryzain gamma chain	22.98	26	4	0.984898	1.05286	1.01838	0.968155	0.944517	1.03119	0.983	0.8971	1.01257	0.963261	0.317493
A0A096RRA3	Zm.98464	Transposon protein isoform 1	12.219	12.7	1
A0A096RRB3	LOC10	Putative poly(A) polymerase	77.064	4.7	3	1.01163	1.04502	0.994436	0.886191	1.04401	1.01872	0.876	0.999032	1.02442	0.966512	0.564523
A0A096RRH1	Zm.2167	uncharacterized protein	94.447	11.8	9	0.992556	1.0273	1.00744	1.01241	0.971712	0.988586	1.02	0.945894	0.981281	0.981967	0.30734
A0A096RRI5	Zm.27902	uncharacterized protein	20.365	7.3	1	1.29171	0.489559	0.790527	1.18708	1.17158	1.06954	0.919	2.39314	1.35294	1.333	0.346353
A0A096RRI8	LOC542721	Phosphoglucomutase/phosphomannomutase, C-terminal domain, putative	70.792	53.7	1	0.954654	1.04535	1.07303	1.07971	1.05871	0.788544	1.131	1.01279	0.734875	0.95247	0.665814
A0A096RRL3	LOC100192994	B3 domain-containing protein Os03g0184500	26.142	11.3	3	0.999334	1.11925	1.06229	0.868421	0.867422	1.08328	0.869	0.775	1.01976	0.886271	0.231068
A0A096RRU3	Zm.3524	Hsp20/alpha crystallin family protein, expressed	20.186	17.3	4	1.524	0.713233	0.89459	1.39294	0.541021	0.934214	0.914	0.758547	1.04429	0.915815	0.812958
A0A096RRW2	si605022b11(700)	N-dimethylguanosine tRNA methyltransferase, putative, expressed	66.812	15.7	6	0.99519	1.03798	1.02903	0.920551	1.0549	0.962349	0.925	1.0163	0.935203	0.959376	0.409396
A0A096RRW8	Zm.122898	CDP-diacylglycerol--glycerol-3-phosphate 3-phosphatidyltransferase	26.686	3.9	1
A0A096RS18	Uncharacterized protein	uncharacterized protein	53.243	18.8	3	1.16234	0.965905	1.04146	0.955444	0.897327	0.977528	0.822	0.929001	0.938616	0.892923	0.176494
A0A096RS93	ZEAMMB73_256684	Expressed protein	51.132	5.1	3	1.06819	1.19957	1.02225	1.16753	0.549048	0.993413	1.093	0.457703	0.971787	0.823701	0.406088
A0A096RSA1	LOC100191561	Putative actin family protein	40.59	46.2	2	1.08617	0.921072	0.951484	1.021	0.92433	1.09594	0.94	1.00354	1.15183	1.0279	0.71809
A0A096RSB7	IDP1653	Putative adapter protein SPIKE1	96.704	15.5	2	1.08147	1.07931	0.965753	0.958183	0.935472	0.979813	0.886	0.866733	1.01456	0.919059	0.147834
A0A096RSE2	epl101	Enhancer of polycomb-like protein	30.326	2.7	1	0.973236	1.0326	1.05985	0.9382	0.921655	1.07445	0.964	0.892554	1.01377	0.957143	0.481614
A0A096RSG7	LOC100272316	T-complex protein 1 subunit alpha	59.266	37.6	4	1.11029	1.06033	1.12583	1.02258	0.749445	0.931532	0.921	0.706806	0.827416	0.820141	0.125772
A0A096RSQ1	Zm.160042	Adenine nucleotide translocator2 isoform 1	36.446	4.6	1	1.0805	0.916261	0.922744	1.14533	1.05132	0.883847	1.06	1.14741	0.957845	1.05514	0.599828
A0A096RSS8	pco087970	Glucan endo-1,3-beta-glucosidase (Ec 3.2.1.39) ((1->3)-beta-glucan endohydrolase) ((1->3)-beta-glucanase) (Beta-1,3-endoglucanase)	40.639	14.1	4	1.0981	0.83675	1.00037	1.04868	0.993777	1.02233	0.955	1.18766	1.02195	1.04415	0.630941
A0A096RSV6	Zm.4810	uncharacterized protein	82.638	3.7	2	1.01488	1.14986	1.11739	0.836265	0.894114	0.987483	0.824	0.777582	0.883742	0.828077	0.0352531
A0A096RSX5	Zm.5302	OSJNBb0006L01.9 protein	54.002	15.2	5	0.959846	0.910894	0.913774	1.11918	1.08271	1.0136	1.166	1.18862	1.10924	1.15477	0.0260576
A0A096RSZ4	Zm.82615	Gibberellin receptor GID1L2	34.604	35.1	1
A0A096RT35	Zm.9043	Putative gamma-glutamylcysteine synthetase	56.928	27.6	2	1.19166	1.01529	1.02721	0.964052	0.756703	1.04508	0.809	0.745305	1.0174	0.855195	0.214718
A0A096RT63	Zm.106330	Cellulose synthase	79.105	11.8	3	1.15252	1.0557	1.0534	0.988859	0.760661	0.988859	0.858	0.720524	0.938731	0.839576	0.135259
A0A096RT75	Zm.101400	Expressed protein	24.155	12.9	2	1.0084	1.05479	1.00034	0.977143	0.906555	1.05277	0.969	0.859465	1.05242	0.958525	0.42925
A0A096RTA4	Zm.21	uncharacterized protein	287.01	0.8	2
A0A096RTC2	pco136151a	uncharacterized protein	35.744	3.5	1	0.836587	0.79894	0.98048	1.06999	0.885945	1.42805	1.279	1.1089	1.45648	1.29357	0.244321
A0A096RTG5	cl18116_1	DNA helicase	80.814	42.5	3	1.00385	1.06508	1.05705	0.892421	0.958675	1.02292	0.889	0.900094	0.967711	0.919396	0.142017
A0A096RTH6	Zm.62221	Heat shock protein	80.171	52.6	9	0.982318	1.08055	0.946955	1.05206	0.96169	0.976424	1.071	0.89	1.03112	0.993473	0.900429
A0A096RTI0	Uncharacterized protein	OSJNBb0116K07.9 protein	14.651	74.1	7	0.961693	0.993428	0.969386	0.886681	1.07325	1.11556	0.922	1.08035	1.15079	1.05163	0.549399
A0A096RTL5	LOC100285152	Microtubule-associated protein MAP65-1a	62.314	14.8	7	0.907716	0.983964	1.02118	0.991225	0.978517	1.1174	1.092	0.994465	1.09422	1.05983	0.358443
A0A096RTN0	umc1448	Transcription factor RF2a	30.024	14.3	2	1.07335	1.01324	0.93381	1.00572	1.00358	0.970304	0.937	0.990466	1.03908	0.986496	0.773079
A0A096RTQ2	Zm.72341	Mitochondrial import inner membrane translocase subunit Tim17/Tim22/Tim23 family protein, putative, expressed	23.634	4.8	1
A0A096RU01	Zm.37708	Putative SAP DNA-binding domain family protein isoform 1	80.745	19.8	7	0.860956	0.969436	1.00646	1.08308	1.01334	1.06672	1.258	1.04529	1.05988	1.11502	0.114165
A0A096RU06	Zm.41032	Serine/threonine-protein kinase	90.929	1.2	1	1.13379	0.97619	1.05215	1.01134	0.786848	1.03968	0.892	0.806039	0.988147	0.897454	0.320705
A0A096RU11	LOC100502300	uncharacterized protein	56.766	11.6	5	1.04932	1.02518	1.02204	0.927597	1.02518	0.950682	0.884	1	0.930185	0.937648	0.152014
A0A096RU17	Zm.41556	Putative myosin	133.49	4.7	5	0.984413	1.04348	1.01001	0.954881	1.01395	0.993273	0.97	0.971698	0.983431	0.975049	0.357675
A0A096RU40	Uncharacterized protein	Putative translation elongation factor family protein	93.903	52.4	1	0.848656	1.12956	1.18303	1.05064	1.13211	0.656011	1.238	1.00225	0.554519	0.897987	0.585745
A0A096RU61	pco095974	Ferrochelatase	65.555	4.2	2	0.987004	1.12617	1.13209	0.825136	0.95542	0.974173	0.836	0.848379	0.860506	0.848844	0.070239
A0A096RU70	LOC100191278	Cupin, RmlC-type	13.644	8.8	1
A0A096RU91	Zm.8903	Chloride channel protein	88.125	1.6	1	0.983929	0.991801	0.990817	1.00164	1.09315	0.938668	1.018	1.10218	0.947368	1.02255	0.668451
A0A096RU98	Zm.6701	uncharacterized protein	14.651	16.5	2	0.95223	1.12458	1.10935	0.87129	1.04841	0.894144	0.915	0.932261	0.806009	0.883144	0.188077
A0A096RUA7	Zm.12738	Calmodulin binding protein	71.966	21.2	5	0.854336	1.02777	0.910722	1.16788	0.998718	1.04058	1.367	0.971737	1.14259	1.14836	0.127848
A0A096RUD6	LOC542179	Glycine-rich RNA-binding protein 2	58.154	21	11	0.963236	1.00851	1.01236	1.01429	0.979611	1.02199	1.053	0.971347	1.00951	1.01065	0.632807
A0A096RUE4	cl37059_1	EH-domain-containing protein 1	61.377	27.8	10	1.02987	0.99691	1.04531	1.00103	0.927909	0.99897	0.972	0.930785	0.955665	0.953067	0.176882
A0A096RUF2	Zm.24974	Protein disulfide isomerase	24.694	22.7	3	1.02249	0.981595	0.935583	0.977505	1.13292	0.949898	0.956	1.15417	1.0153	1.04104	0.568111
A0A096RUF4	Uncharacterized protein	Serine/threonine-protein phosphatase	18.741	5.3	1	1.00773	1.00067	1.00974	1.04098	0.930131	1.01075	1.033	0.929507	1.001	0.98798	0.750144
A0A096RUG9	Zm.26538	uncharacterized protein	28.745	12.6	4	1.12233	0.891134	1.03479	1	0.996633	0.955107	0.891	1.11839	0.922993	0.968336	0.68312
A0A096RUI8	LOC100383454	Incomplete root hair elongation, putative, expressed	63.062	8	4	1.04803	1.02288	0.999825	0.986201	1.06376	0.879301	0.941	1.03996	0.879455	0.953925	0.47389
A0A096RUJ4	LOC100192877	Putative flavonol 3-O-glucosyltransferase	62.984	8.8	3
A0A096RUL2	Zm.22996	Endosomal protein-like	74.815	5.6	2	1.12931	0.952005	0.913608	1.03106	0.936194	1.03783	0.913	0.983393	1.13597	1.00339	0.966474
A0A096RUL7	LOC100277195	DNA-directed RNA polymerase	86.151	9.8	6	0.923361	0.963989	1.05448	0.990766	1.01108	1.05633	1.073	1.04885	1.00175	1.03955	0.437884
A0A096RUM8	LOC100284295	Putative ADP-ribosylation factor	16.927	13.2	1	0.982479	1.11511	1.08466	0.851809	1.10725	0.858687	0.867	0.992952	0.791667	0.885458	0.286789
A0A096RUP3	LOC10028	Putative phototropic-responsive NPH3 family protein isoform 1	67	3.9	3
A0A096RUP9	LOC100502412	La related protein-like	51.972	4	2	1.03896	1.12	1.11377	0.815584	0.939221	0.972468	0.785	0.83859	0.873134	0.833333	0.0422799
A0A096RUR3	Zm.11678	Putative beta-1,3-glucanase	61.866	12.8	6	0.896191	1.16057	1.06288	0.653323	1.01897	1.20807	0.729	0.877992	1.13659	0.923298	0.689385
A0A096RUR8	Zm.28939	Phosphatidylinositol 3-and 4-kinase, putative	212.58	8.4	13	1.00067	0.995664	1.0437	0.996664	0.931621	1.03169	0.996	0.935678	0.988495	0.973667	0.478301
A0A096RUT6	Zm.83030	Putative leucine-rich repeat receptor-like protein kinase family protein	122	12.5	11	0.885609	1.10878	1.10258	0.872325	0.989225	1.04148	0.985	0.892173	0.944578	0.937375	0.511937
A0A096RUV9	Zm.80263	Expressed protein	53.006	29.2	13	0.930233	0.992558	0.993488	0.986047	0.990698	1.10698	1.06	0.998126	1.11423	1.05742	0.299835
A0A096RUY1	LOC100280229	Putative transposase	74.258	1.9	1
A0A096RUZ0	pco081818	Clathrin assembly protein AP180 short form-like	34.177	8.9	2	1.00217	0.923	1.14448	0.813763	1.13245	0.984132	0.812	1.22693	0.859895	0.95462	0.703441
A0A096RV20	LOC100216762	G-patch domain containing protein, expressed	95.953	3.9	2
A0A096RV66	LOC100279910	Dehydration-responsive protein-like	68.982	25.2	13	1.1236	0.989888	0.993258	0.961798	0.926966	1.00449	0.856	0.936436	1.01131	0.931284	0.246158
A0A096RV70	pco137761b	Moco containing protein	43.957	42.3	14	1.00217	1.05328	1.00117	0.881911	0.939035	1.12243	0.88	0.891532	1.12112	0.962951	0.658446
A0A096RVA0	Zm.7330	Kinesin-like protein	84.14	2.3	2	1.13037	1.08063	1.03429	0.977769	0.939337	0.837604	0.865	0.869247	0.809836	0.848833	0.0381835
A0A096RVA6	LOC100501461	Putative ribosomal protein S5	63.122	5.4	3	1.02547	0.933174	0.988549	1.02854	1.00803	1.01624	1.003	1.08022	1.02801	1.03584	0.318584
A0A096RVG4	pco086222	Eukaryotic translation initiation factor 3 subunit K	15.15	28	3	1.00167	1.0207	1.05776	1.14691	0.724207	1.04875	1.145	0.709519	0.991477	0.947967	0.717382
A0A096RVH8	Zm.134224	Putative calcium-transporting ATPase	19.229	20.2	2	0.91631	1.05009	0.9438	1.08308	0.932804	1.07392	1.182	0.888307	1.13786	1.06171	0.400537
A0A096RVH9	Zm.18020	uncharacterized protein	66.259	4.7	2	1.08755	0.974443	0.924415	1.09516	0.989668	0.928766	1.007	1.01562	1.00471	1.0091	0.901115
A0A096RVL9	HSF24	Heat stress transcription factor A-1	56.724	6.3	2	1.10906	0.892791	1.01257	1.03031	1.00481	0.950462	0.929	1.12547	0.938664	0.990434	0.89622
A0A096RVM3	Zm.32992	Germin-like protein 2-4	24.578	9.4	2	1.03252	1.00774	1.00052	1.143	0.905524	0.910687	1.107	0.898566	0.910217	0.973175	0.762416
A0A096RVM8	Zm.41	Putative calcium/calmodulin-dependent protein kinase	68.63	15.2	2
A0A096RVP1	LOC100502419	Eukaryotic translation initiation factor 3 subunit C	102.22	29.8	2	0.647249	0.938511	1.01165	1.13139	1.31133	0.959871	1.748	1.39724	0.948816	1.30999	0.149934
A0A096RVQ7	Zm.2507	uncharacterized protein	93.249	15.6	10	0.914634	1.03994	1.00427	1.01159	1.08567	0.943902	1.106	1.04398	0.939891	1.02782	0.646385
A0A096RVS8	pco095480	uncharacterized protein	39.295	6.6	2	1.00519	0.977048	1.0253	1.26855	1.02831	0.695594	1.262	1.05247	0.678431	0.994987	0.978652
A0A096RVU9	LOC100502303	uncharacterized protein	272.75	8.2	11	0.945776	1.01293	1.04319	0.940101	1.029	1.029	0.994	1.01587	0.986401	0.99874	0.977113
A0A096RVZ3	Zm.7599	Pleckstrin homology (PH) domain-containing protein-like	91.315	8.5	6	0.965251	1.0029	0.971042	0.977799	0.948842	1.13417	1.013	0.946102	1.16799	1.04138	0.556614
A0A096RW17	Zm.26505	Expressed protein	143.42	4.2	6	1.03324	0.98984	1.01154	1.0291	0.991906	0.944377	0.996	1.00209	0.933606	0.977188	0.463919
A0A096RW36	Zm.1046	Lipid binding protein	14.458	9.7	1
A0A096RW39	LOC100384705	BHLH transcription factor-like protein	33.547	12.9	2	0.984091	0.937838	0.963425	1.06282	1.11596	0.93587	1.08	1.18993	0.971399	1.07947	0.286642
A0A096RW46	Zm.95956	uncharacterized protein	73.719	3	2	1.03932	1.22848	1.17131	1.05387	0.347133	1.15988	1.014	0.282572	0.99024	0.744636	0.370027
A0A096RW89	Zm.5763	Mitochondrion protein	24.78	15.8	4	0.816549	0.980675	0.945563	1.14888	1.05171	1.05661	1.407	1.07244	1.11744	1.18756	0.0538968
A0A096RWB0	Uncharacterized protein	Expressed protein	35.614	6.7	2	1.06648	1.1294	1.00036	0.965162	0.903306	0.9353	0.905	0.799811	0.934968	0.877211	0.0537059
A0A096RWD7	LOC100276089	Expressed protein	30.93	28	2	1.15385	0.786923	1.18385	0.981923	0.897692	0.995769	0.851	1.14076	0.841131	0.920236	0.585505
A0A096RWH3	Zm.161031	Putative MYB DNA-binding domain superfamily protein	73.445	18.1	8	1.00184	1.00384	1.01987	1.00985	0.916681	1.04792	1.008	0.913174	1.0275	0.983113	0.706147
A0A096RWK1	Uncharacterized protein	NAD-dependent isocitrate dehydrogenase c;2	20.518	29.8	1
A0A096RWK2	LOC100384160	Phosphoesterase family protein, putative, expressed	28.962	4.6	1
A0A096RWK8	Zm.66950	Expressed protein	76.951	11.8	6	1.01095	1.03218	0.984667	0.919966	1.09688	0.95535	0.91	1.06268	0.970226	0.981636	0.767996
A0A096RWM6	Uncharacterized protein (Fragment)	Putative forever young oxidoreductase	13.546	11.6	1	1.20992	1.02601	0.982456	0.794918	1.1216	0.865094	0.657	1.09316	0.880542	0.864286	0.303307
A0A096RWM8	Uncharacterized protein	Putative peptidase C48 domain family protein	48.536	14	2	0.701098	1.17224	1.16172	0.905819	1.01309	1.04604	1.292	0.864234	0.900422	0.9769	0.896346
A0A096RWN8	crd101	Probable chromo domain-containing protein LHP1	24.595	17.8	3	1.0395	0.932432	1.05405	0.935551	0.966736	1.07173	0.9	1.03679	1.01677	0.982824	0.77363
A0A096RWN9	Zm.36600	Putative far-red impaired response protein	100.62	1.7	2	0.233727	0.262943	0.314596	3.01414	1.51712	0.657473	12.896	5.76978	2.0899	6.39585	0.168062
A0A096RWR7	Zm.7339	Origin recognition complex subunit 2, putative, expressed	42.514	3.4	1	1.1832	0.972589	1.1548	0.851903	0.948925	0.888582	0.72	0.975669	0.769467	0.812366	0.0714626
A0A096RWU1	Zm.20668	Putative glyoxysomal fatty acid beta-oxidation multifunctional protein	79.104	5.8	3	1.03111	1.09091	1.14762	0.824884	0.901186	1.0043	0.8	0.826087	0.875112	0.835068	0.0530853
A0A096RWU7	si61806	Probable D-2-hydroxyglutarate dehydrogenase, mitochondrial	60.987	11.1	6	0.913242	0.965297	0.950685	1.14429	1.08767	0.938813	1.253	1.12677	0.987512	1.12072	0.198985
A0A096RWY9	Zm.87160	Rab GDP dissociation inhibitor alpha	49.914	40.4	2	1.10355	0.979952	0.945742	1.01306	0.96671	0.990988	0.918	0.986486	1.04784	0.980692	0.728465
A0A096RWZ6	LOC100272320	Proteasome subunit beta type	22.126	20.5	1	0.74897	1.01411	0.948945	0.960929	1.35713	0.969916	1.283	1.33826	1.0221	1.21237	0.290917
A0A096RX50	Zm.1231	uncharacterized protein	20.195	12.6	2
A0A096RX71	TIDP3513	Valyl-tRNA synthetase	120.04	37.8	13	0.957854	0.976054	1.08238	0.972222	0.993295	1.0182	1.015	1.01766	0.940708	0.989203	0.811938
A0A096RXB2	si687	uncharacterized protein	36.527	40.8	2	0.97229	1.02479	0.941176	0.98104	0.991736	1.08896	1.009	0.967742	1.15702	1.04203	0.389305
A0A096RXG4	Uncharacterized protein	Calcium-binding EF hand protein-like	123.18	12.7	4	1.08735	0.962305	1.10366	1.05147	0.878579	0.916636	0.967	0.912994	0.830542	0.902759	0.21376
A0A096RXH3	Zm.81353	Phenylalanine ammonia-lyase	76.777	10.6	1
A0A096RXJ2	Zm.6449	Myosin heavy chain-like	194.71	26.9	38	1.06762	1.13274	1.06762	0.858363	0.874377	0.999288	0.804	0.771913	0.936	0.836001	0.0387282
A0A096RXJ5	cl41895_1b	Expressed protein	55.206	38.2	14	1.07469	1.05535	1.03708	0.937131	0.931757	0.963998	0.872	0.882892	0.929534	0.894469	0.00169169
A0A096RXL5	LOC100273803	B-cell receptor-associated protein 31-like containing protein, expressed	16.375	7.4	1	1.27199	1.14734	1.14861	0.91838	0.571126	0.942548	0.722	0.497783	0.820598	0.68164	0.0745752
A0A096RXP4	Uncharacterized protein	BWF1-like protein	186.41	0.5	1
A0A096RXU2	LOC100383056	3'-5' exonuclease family protein, expressed	99.55	12.5	9	1.0211	1.04969	0.992512	0.939415	0.958816	1.03846	0.92	0.913424	1.0463	0.958667	0.306304
A0A096RXW6	Zm.2113	Florfenicol resistance protein-like	41.567	5.8	2	0.90036	1.02911	1.0111	0.848139	1.20738	1.0039	0.942	1.17323	0.992876	1.04042	0.749383
A0A096RXX0	Zm.1448	Hypothetical_protein	21.826	7.5	2	1.00083	1.03887	1.00284	0.922769	1.04887	0.985822	0.922	1.00963	0.983034	0.972039	0.524845
A0A096RXZ9	LOC100283991	Shikimate kinase 2, chloroplastic	18.002	9.1	1	0.835887	0.903594	0.875174	0.835887	1.38089	1.16857	1	1.52821	1.33524	1.29476	0.245549
A0A096RY11	LOC100279196	Myb-like DNA-binding domain, putative	84.058	1.8	1	1.02969	0.980264	1.03072	1.00086	0.940106	1.01836	0.972	0.959034	0.988012	0.973248	0.40798
A0A096RY55	Zm.86929	50S ribosomal protein L5, chloroplast, putative, expressed	19.347	6.5	1
A0A096RY69	Zm.542	Glutathione S-transferase, N-terminal domain containing protein, expressed	36.67	42.6	11	1.35931	0.830539	0.995016	1.03036	0.860444	0.924332	0.758	1.03601	0.928962	0.88391	0.518953
A0A096RY99	Zm.95463	Putative acetylornithine/succinylornithine aminotransferase family protein	48.029	33.2	12	0.992063	1	1.04365	1.05556	1.00992	0.89881	1.064	1.00992	0.861217	0.976471	0.668235
A0A096RYC6	Zm.94921	Histone deacetylase	48.771	2.8	1
A0A096RYF2	LOC100280205	uncharacterized protein	76.873	22.9	13	1.01351	0.988176	1.07432	0.901014	1.04291	0.980068	0.889	1.05538	0.912264	0.950577	0.364344
A0A096RYG9	IDP1634	uncharacterized protein	51.996	4.2	2
A0A096RYJ0	LOC100304322	Leucine-rich repeat transmembrane protein kinase, putative, expressed	103.28	14.1	8	1.02372	0.990957	1.02883	0.947961	1.09538	0.913155	0.926	1.10537	0.887562	0.971409	0.658227
A0A096RYJ7	Zm.13620	ARF GAP-like zinc finger-containing protein ZIGA2, putative, expressed	48.829	20	5	1.12549	1.06584	1.04333	0.84637	0.892515	1.02645	0.752	0.837381	0.983819	0.854906	0.083925
A0A096RYL4	Uncharacterized protein	Beta-fructofuranosidase, insoluble isoenzyme 7	65.867	4.6	3	1.26289	0.99137	0.971164	1.01789	0.949695	0.806988	0.806	0.957962	0.830949	0.860219	0.263331
A0A096RYN6	pco128743	Putative serine protease	79.808	7.5	4	1.05319	0.88257	1.11427	0.913112	0.999473	1.03739	0.867	1.13246	0.931002	0.967196	0.699134
A0A096RYW9	LOC100193853	Alanine aminotransferase	44.395	35.1	4	1.03609	0.987394	1.11691	0.904507	0.931445	1.02366	0.873	0.943337	0.916512	0.910591	0.147758
A0A096RYX3	Zm.12910	Putative phytosulfokine receptor	109.75	1.3	1	1.01471	0.93658	0.985287	1.02486	1.02993	1.00863	1.01	1.09967	1.02369	1.04319	0.198491
A0A096RYX6	LOC100280074	uncharacterized protein	3.7001	33.3	1
A0A096RYY0	LOC100276033	Unknown protein DS12 from 2D-PAGE of leaf, chloroplastic	29.938	8.7	2	0.96	1.0416	1.10976	0.89184	0.99552	1.00128	0.929	0.95576	0.902249	0.928417	0.258197
A0A096RYY6	Zm.140814	25.3 kDa vesicle transport protein, putative, expressed	24.105	27.5	2	1.02093	1.02195	1.03624	0.950485	1.02705	0.943338	0.931	1.005	0.910345	0.948607	0.184334
A0A096RYZ1	LOC100280630	Probable pyridoxal biosynthesis protein PDX1.1	44.018	27.8	11	1.05245	1.02403	0.938783	0.94194	0.977723	1.06508	0.895	0.954779	1.13453	0.989878	0.848853
A0A096RYZ5	Zm.2545	Leucine-rich repeat transmembrane protein kinase, putative, expressed	41.018	2.4	1
A0A096RZ13	LOC100285466	SnRK1-interacting protein 1	20.248	34.2	2	0.905524	0.921823	1.06852	1.02958	0.943556	1.131	1.137	1.02358	1.05847	1.07192	0.406954
A0A096RZ32	Zm.15612	uncharacterized protein	51.627	5.2	1	0.899415	1.17014	0.964173	0.919203	0.932694	1.11438	1.022	0.797079	1.15578	0.977765	0.838626
A0A096RZ51	Zm.	KH domain-containing protein, putative, expressed	84.392	19.9	6	1.00017	1.04717	0.980163	0.876146	1.01717	1.07918	0.876	0.971347	1.10102	0.98183	0.794854
A0A096RZA0	Zm.65054	Nucleosome/chromatin assembly factor group A	42.806	26.3	1	1.07914	1.04029	1.02086	0.997122	0.892446	0.970144	0.924	0.857884	0.950317	0.910653	0.0767531
A0A096RZB8	Zm.55000	Expressed protein	84.547	2.3	2	0.966495	0.817655	0.896907	0.875644	1.4768	0.966495	0.906	1.80615	1.07759	1.23792	0.373899
A0A096RZC8	LOC100285183	Cucumisin-like serine protease, putative, expressed	77.764	16.6	11	1.22249	0.935208	1.05868	0.875306	0.920538	0.987775	0.716	0.984314	0.933025	0.86545	0.218561
A0A096RZE9	Zm.22395	5'-3' exoribonuclease, putative, expressed	120.7	3.3	2	0.995851	0.886307	0.994855	1.03867	1.03668	1.04763	1.043	1.16966	1.05305	1.0855	0.151634
A0A096RZH0	Zm.3467	Beta-hexosaminidase	19.495	18.4	3	0.821243	0.941144	0.976458	1.00931	1.28196	0.969888	1.229	1.36213	0.993272	1.1907	0.211824
A0A096RZJ5	Zm.130820	MYB transcription factor-like protein	36.403	2.5	1
A0A096RZJ6	LOC100382048	uncharacterized protein	62.966	19.8	4	1.0979	0.956267	0.971638	1.02104	0.906862	1.04629	0.93	0.948335	1.07684	0.982946	0.795457
A0A096RZN1	LOC100281205	Putative DEAD-box ATP-dependent RNA helicase family protein	83.606	12.4	8	0.953289	1.03241	0.993327	0.972355	0.975214	1.0734	1.02	0.944598	1.08061	1.01408	0.748305
A0A096RZQ1	LOC10	Vacuolar protein sorting-like protein, mRNA	31.157	14.2	2	1.02023	1.09267	1.00289	0.834552	0.993709	1.05594	0.818	0.90943	1.0529	0.925671	0.36746
A0A096RZV2	Zm.85	Pentatricopeptide, putative, expressed	67.554	4.5	3	1.11815	0.96161	0.916884	0.873276	1.24338	0.886694	0.781	1.29302	0.967073	1.00224	0.987901
A0A096RZV3	Zm.18866	Probable 6-phosphogluconolactonase 4, chloroplastic	38.146	11.5	2	0.93794	1.00453	1.0186	1.00922	1.01485	1.01485	1.076	1.01027	0.996317	1.02629	0.406441
A0A096RZW7	Zm.23742	Putative cytosolic aldehyde dehydrogenase	55.377	7.8	4	1.34348	0.759069	0.706673	1.30452	1.01164	0.874608	0.971	1.33274	1.23764	1.13582	0.629739
A0A096RZX2	LOC100383133	Expressed protein	59.022	6.8	3
A0A096S030	me2	Malic enzyme	70.793	23.4	7	1.10681	1.19092	1.03597	0.728279	0.937465	1.00055	0.658	0.787175	0.965812	0.799801	0.0955782
A0A096S060	Zm.17930	Pollen-specific protein like	18.656	5.2	1
A0A096S073	Zm.21811	Putative homeodomain-like transcription factor superfamily protein	204.29	2	2
A0A096S0A2	LOC100192872	Elongation factor gamma1	47.177	48.9	6	1.00654	1.07297	0.993457	0.973327	0.976346	0.977353	0.967	0.909944	0.983789	0.952506	0.186485
A0A096S0H1	pco144935	Adenylosuccinate synthetase	53.17	9.2	3	1.02775	1.09455	0.969168	1.03597	0.974306	0.898253	1.008	0.890141	0.926829	0.940824	0.321159
A0A096S0H8	LOC100272531	Putative trehalose phosphatase/synthase family protein	101.47	12.4	4	1.05988	1.04081	1.08426	0.916799	0.965554	0.932697	0.865	0.927699	0.860215	0.88386	0.00313533
A0A096S0J0	pco110217	Pyrophosphate--fructose 6-phosphate 1-phosphotransferase alpha subunit	67.473	44.7	7	0.968054	1.14618	1.05518	0.9303	0.969022	0.931268	0.961	0.845439	0.882569	0.893097	0.152643
A0A096S0M2	Zm.20684	uncharacterized protein	74.186	16	3	0.936622	1.02185	0.952544	0.916953	1.09772	1.07431	0.979	1.07424	1.12783	1.06113	0.416754
A0A096S0R1	Zm.22449	uncharacterized protein	207.63	1.6	2
A0A096S0S3	cl16591_1	Expressed protein	23.408	17.5	2	1.07643	0.771798	1.27664	0.808396	0.913886	1.15285	0.751	1.1841	0.903035	0.920083	0.668313
A0A096S0V0	pco097332b	Brefeldin A-sensitive Golgi protein, putative, expressed	76.471	8	2	1.13658	1.00815	1.15476	0.850161	0.924039	0.926312	0.748	0.916573	0.802165	0.818464	0.0304405
A0A096S0Y2	LOC100272373	Carboxypeptidase	51.073	21.2	9	1.07354	1.0832	1.04133	0.933977	0.904992	0.962963	0.87	0.835481	0.924742	0.876133	0.00412792
A0A096S0Y5	Zm.97105	Mitochondrial NADH ubiquinone oxidoreductase 29 kDa subunit	31.498	19.9	2	1.06667	1.02933	0.981333	0.938667	0.9856	0.9984	0.88	0.957513	1.01739	0.94974	0.17421
A0A096S107	Zm.59909	Hsr201-like	33.888	5.4	3	1.00301	0.862588	1.10431	0.919759	1.10832	1.00201	0.917	1.28488	0.907357	1.02026	0.833037
A0A096S118	Zm.163684	RNA recognition motif family protein	65.945	3.6	2	0.887837	1.03966	1.06452	0.972181	1.00769	1.02811	1.095	0.969257	0.965805	1.00534	0.9336
A0A096S162	LOC100191864	Putative RNase	15.772	14	2	0.978314	1.14463	0.952878	0.994945	0.91081	1.01842	1.017	0.795726	1.06879	0.9507	0.512279
A0A096S188	Zm.93940	Alanine-glyoxylate aminotransferase 2, mitochondrial, putative, expressed	52.014	19.9	8	0.993707	1.02749	0.971845	0.963895	0.96787	1.07519	0.97	0.941973	1.10634	1.00465	0.915382
A0A096S194	LOC100304223	Ptative chromosome condensation factor	115.38	2.4	3
A0A096S1E2	LOC100383702	Phytochrome	127.85	14.9	6	0.917571	0.901973	0.980884	1.28735	0.940511	0.971708	1.403	1.04273	0.990645	1.14253	0.352427
A0A096S1E5	Uncharacterized protein	Putative Ste20-related protein kinase	42.145	15.7	2	1.02722	1.0755	1.02928	0.93888	0.884438	1.04468	0.914	0.82235	1.01497	0.91571	0.194726
A0A096S1G3	Zm.10383	Nucleolar protein NOP5, putative, expressed	62.077	39.9	5	0.891928	1.01858	1.00431	0.931173	1.02572	1.12829	1.044	1.00701	1.12345	1.05845	0.465195
A0A096S1G9	LOC100502534	Putative PPR protein	90.264	4.7	1
A0A096S1M8	LOC100383977	Putative coatomer beta subunit family protein	104.2	23.7	3	1.17142	0.993362	1.0285	0.954705	0.914877	0.937134	0.815	0.920991	0.911162	0.878944	0.136185
A0A096S1R9	LOC100191159	Putative DUF1296 domain containing family protein	87.458	3.2	1	1.17532	0.986092	0.995495	0.929677	0.937904	0.975514	0.791	0.951132	0.979929	0.900596	0.227679
A0A096S1S1	Uncharacterized protein	Expressed protein	63.852	1.8	1	0.898607	0.997454	0.930058	0.93545	1.19694	1.04149	1.041	1.2	1.11981	1.12305	0.263229
A0A096S1W4	umc2228	Glucan endo-1,3-beta-glucosidase 4	11.847	8.5	1	1.07933	0.811657	1.12035	1.09012	0.878575	1.01997	1.01	1.08245	0.910405	0.992473	0.951307
A0A096S2A6	Zm.8107	uncharacterized protein	63.228	13.5	9	1.02442	0.998805	0.999829	1.00598	0.992658	0.978317	0.982	0.993846	0.978484	0.984751	0.254993
A0A096S2E9	LOC100501177	DEAD-box ATP-dependent RNA helicase 32	50.1	3.2	1	0.974501	0.967679	0.984246	1.11678	0.963781	0.993016	1.146	0.995972	1.00891	1.05028	0.405426
A0A096S2H5	LOC100280404	uncharacterized protein	80.717	46.9	4	1.01989	0.957675	0.954615	1.0872	0.928098	1.05252	1.066	0.969116	1.10256	1.04626	0.459814
A0A096S2K1	LOC100285137	Sm protein, mRNA	79.347	10.8	7	0.931388	1.00217	1.03943	0.898789	1.07482	1.0534	0.965	1.07249	1.01344	1.01817	0.795349
A0A096S2L6	Zm.127137	Zinc finger CCCH domain-containing protein 45	26.809	10.2	2	1.08401	0.961518	1.01897	1.08076	0.937669	0.917073	0.997	0.975197	0.9	0.957906	0.533577
A0A096S2P1	Zm.21570	uncharacterized protein	60.69	20.1	8	1.05079	1.0697	1.03503	0.929947	0.909982	1.00455	0.885	0.850688	0.970558	0.901432	0.0563701
A0A096S2Q0	ZEAMMB73_3556	Putative RNA-binding protein	71.76	9.1	5	1.01351	1.03378	0.960811	1.02973	0.929392	1.03277	1.016	0.89902	1.07489	0.994609	0.90092
A0A096S2Q4	LOC100502422	ATP-dependent zinc metalloprotease FTSH 1, chloroplastic	72.762	18.2	8	0.979752	0.999347	0.919987	0.954278	1.18256	0.964076	0.974	1.18333	1.04792	1.06962	0.466972
A0A096S2Q8	Zm.86632	Oxygen evolving complex protein-like	30.633	3.9	1
A0A096S2R4	Zm.85486	Putative serine/threonine protein phosphatase superfamily protein	53.126	11.5	5	1.11566	1.00186	1.01078	0.946077	0.999628	0.925995	0.848	0.997773	0.916115	0.917974	0.130656
A0A096S2R5	Uncharacterized protein	uncharacterized protein	17.136	28.8	1	0.999833	1.07382	1.09782	0.907849	1.08282	0.83786	0.908	1.00838	0.763206	0.891866	0.253516
A0A096S2T4	cl13733_1	Erwinia chrysanthemi IndA protein homolog-like	33.271	18.1	4
A0A096S2U6	Zm.12169	Hexose transporter, putative, expressed	68.757	2.5	1	1.34288	0.742614	0.909132	0.850045	1.03133	1.12399	0.633	1.38879	1.23634	1.00359	0.986667
A0A096S2W7	LOC100281677	CBS domain-containing protein, putative, expressed	57.219	3.2	1	0.988957	1.00082	1.08686	0.973133	1.00874	0.941487	0.984	1.00791	0.866242	0.950177	0.24607
A0A096S320	Zm.5002	uncharacterized protein	30.396	23.4	5	0.895522	1.07373	1.1194	0.860597	0.936716	1.11403	0.961	0.872394	0.9952	0.942592	0.591854
A0A096S375	LOC1003822	Nodulin-like protein	59.776	3	2	1.04987	1.02152	1.06457	0.997375	0.980577	0.886089	0.95	0.959918	0.832347	0.913291	0.10708
A0A096S382	Zm.29474	uncharacterized protein	93.365	2.9	2	0.88718	0.971462	0.988319	0.980334	1.05308	1.11962	1.105	1.08402	1.13285	1.10751	0.120083
A0A096S386	LOC100279948	Beta-galactosidase	89.734	8.2	5	0.909091	0.882727	0.86	1.03545	1.16091	1.15182	1.139	1.31514	1.33932	1.2626	0.019669
A0A096S3B8	cl5678_1	2-oxoglutarate-dependent dioxygenase DAO	32.358	9.4	1	1.16437	1.12362	1.0491	0.816224	0.916359	0.930332	0.701	0.815544	0.886792	0.797976	0.0104459
A0A096S3E4	L	Putative aminotransferase class III superfamily protein	55.109	15.1	5	1.24456	1.10019	0.907281	0.679527	1.09147	0.976976	0.546	0.992081	1.07682	0.845006	0.347354
A0A096S3E7	Zm.34579	Dual specificity phosphatase, catalytic domain containing protein, expressed	66.119	6	3	0.923219	1.1014	0.956455	0.91768	1.01092	1.09032	0.994	0.917854	1.13996	1.0127	0.873019
A0A096S3F7	Zm.18119	Expressed protein	32.757	16.8	5	1.13229	1.10285	1.11757	0.843555	0.901302	0.902434	0.745	0.817248	0.807497	0.789598	0.00236025
A0A096S3H7	LOC100194089	60S ribosomal protein L17	13.768	43.9	0
A0A096S3I6	LOC100193227	OSJNBb0020J19.11 protein	27.462	24.8	4	1.05171	1.01385	1.10324	1.01385	0.865557	0.951797	0.964	0.853734	0.862726	0.893462	0.103103
A0A096S3K0	Zm.148576	Putative MAP kinase kinase kinase	114.5	5.7	4	1.0543	0.954138	0.975224	0.859251	1.15551	1.00158	0.815	1.21105	1.02703	1.01095	0.913482
A0A096S3K2	Zm.26049	Ras protein RIC2	24.156	42.3	2	0.829646	1.23119	1.04038	0.787334	0.950774	1.16067	0.949	0.772237	1.11563	0.934724	0.692321
A0A096S3L2	Uncharacterized protein	Putative RNA-binding protein homolog	51.66	2.8	1	0.948767	0.985769	1.07116	0.921252	0.954459	1.1186	0.971	0.968239	1.04429	0.996212	0.960462
A0A096S3M8	Zm.9445	ATP-dependent 6-phosphofructokinase	58.03	16.5	4	1.0274	1.04075	0.983219	1.0387	1.00171	0.908219	1.011	0.962488	0.92372	0.96633	0.484095
A0A096S3N2	Zm.5323	Arginine/serine-rich splicing factor 10 isoform 1	74.235	2.7	1	1.053	0.915058	0.96139	0.980344	0.983503	1.1067	0.931	1.0748	1.15115	1.04817	0.463511
A0A096S3N9	LOC100501884	uncharacterized protein	71.377	17.4	11	0.886525	1.06294	1.02039	0.996454	0.990248	1.04344	1.124	0.93161	1.02259	1.0203	0.747848
A0A096S3R2	LOC100282203	Exonuclease-like	38.283	3.9	1
A0A096S3X0	LOC100280779	Aldehyde dehydrogenase	55.543	15.9	1	0.955414	1.05	0.942038	1.03376	0.984076	1.03471	1.082	0.937216	1.09838	1.03566	0.424964
A0A096S3Z1	Zm.21838	Ligatin	66.839	9.8	5	1.01798	1.04242	1.04445	1.00068	1.02002	0.874449	0.983	0.978516	0.837232	0.932459	0.26332
A0A096S3Z9	Zm.4984	Diacylglycerol kinase	54.562	18.7	9	0.96494	0.959151	1.02187	1.01415	1.02573	1.01415	1.051	1.06942	0.992446	1.03669	0.210398
A0A096S411	Zm.13448	Putative leucine-rich repeat receptor-like protein kinase family protein	99.747	2.2	1	1.0473	1.09234	1.03159	0.936289	0.90487	0.987607	0.894	0.82838	0.95736	0.892008	0.0221877
A0A096S425	LOC100273272	OTU-like cysteine protease family protein, expressed	24.392	7.5	1
A0A096S432	LOC100280249	Transducin / WD-40 repeat protein family-like protein	41.441	10.1	4	0.970089	0.910914	0.940986	1.2	1.04576	0.932255	1.237	1.14803	0.990722	1.12616	0.263208
A0A096S452	Zm.21491	Putative rRNA methyltransferase	91.659	5.9	4	0.933707	0.905696	1.10458	1.0056	1.05976	0.990663	1.077	1.1701	0.896872	1.03806	0.617059
A0A096S456	Uncharacterized protein	Cell division cycle protein 48, putative, expressed	50.266	12.4	1	1.0084	1.04067	0.982185	1.08202	0.954958	0.931765	1.073	0.917636	0.948665	0.979375	0.707984
A0A096S458	LOC100381815	HEAT repeat family protein, expressed	76.934	6.2	1
A0A096S478	LOC100381608	Similar to an Arabidopsis thialiana chromosome BAC genomic sequence	103.91	21.1	9	1.06724	1.03415	1.05763	0.925293	0.922092	0.993597	0.867	0.891641	0.939455	0.899324	0.0306608
A0A096S494	Zm.82511	Expressed protein	50.805	9.3	5	1.04149	1.05919	1.01128	0.905051	0.938379	1.04461	0.869	0.885939	1.03296	0.928046	0.211537
A0A096S4A0	Zm.	Putative ATPase, V1 complex, subunit A protein	68.466	54.3	2	1.14965	0.935811	1.22092	1.03468	0.666794	0.992144	0.9	0.712531	0.812618	0.814673	0.235892
A0A096S4A4	Zm.32943	Rab GDP dissociation inhibitor alpha	59.657	8.6	5	0.986193	1.00197	1.08185	0.945759	0.986193	0.998028	0.959	0.984252	0.922516	0.954385	0.25703
A0A096S4C6	Zm.34097	Putative alcohol dehydrogenase superfamily protein	35.807	10.4	3	1.01712	1.13409	1.20834	0.882862	0.892016	0.86557	0.868	0.786547	0.71633	0.785952	0.0474925
A0A096S4J8	Uncharacterized protein (Fragment)	uncharacterized protein	11.065	8.7	1
A0A096S4K7	Uncharacterized protein	DnaJ protein, putative	39.305	28	3	0.942803	0.988058	1.07385	1.09742	0.961659	0.936204	1.164	0.973282	0.871817	0.996862	0.962813
A0A096S4L1	Phosphoinositide phospholipase C	Phosphoinositide phospholipase C	66.974	15.8	8	1.10294	1.00368	0.995956	0.968382	0.99375	0.935294	0.878	0.99011	0.939092	0.933878	0.175576
A0A096S4T5	Zm.147423	uncharacterized protein	26.291	23.7	4	0.914355	1.07254	0.964645	1.01676	1.00762	1.02408	1.112	0.939471	1.06161	1.03284	0.560857
A0A096S4U3	cl30871_1	Glycosyl transferase, group 2 family protein, expressed	28.437	14.7	3
A0A096S4U5	Zm.35080	Anthranilate phosphoribosyltransferase-like protein	91.553	18.8	11	1.11379	1.01912	1.10822	0.852051	0.970113	0.936699	0.765	0.951913	0.845226	0.851203	0.0268909
A0A096S517	Zm.36085	Putative vesicle-associated membrane protein family protein	27.964	9.5	2	0.925926	1.06759	0.915741	1.00741	1.01852	1.06481	1.088	0.954033	1.16279	1.06238	0.34392
A0A096S523	Zm.35	Outer envelope protein 80, chloroplastic	66.929	10.3	2	0.757767	1.02374	1.05178	1.0533	1.09043	1.02299	1.39	1.06514	0.972622	1.11768	0.357119
A0A096S529	Zm.76696	Similar to periplasmic serine proteinase	44.831	2.8	1
A0A096S532	LOC100282270	KH domain containing protein, expressed	53.227	24.6	12	1.04511	0.968821	1.02735	0.96046	0.968821	1.02944	0.919	1	1.00203	0.972852	0.434155
A0A096S538	Zm.62134	Putative chaperone clbp family protein	73.505	48.5	7	1.00503	1.02211	1.00804	1.0804	0.896482	0.98794	1.075	0.877089	0.98006	0.976821	0.702476
A0A096S585	Zm.40937	Diaminopimelate epimerase, chloroplastic	37.486	29.8	3	1.02634	1.0325	0.931919	1.03353	1.01813	0.957578	1.007	0.986083	1.02753	1.00618	0.885744
A0A096S596	Uncharacterized protein	DNA-binding protein	69.039	25.1	13	0.956785	1.0649	0.982618	0.974964	1.0582	0.962526	1.019	0.993711	0.979552	0.997134	0.951495
A0A096S5C3	Zm.85018	Beta-1,3-galactosyltransferase 6	40.106	10.2	4	1.07009	1.02087	1.06795	0.903157	0.968432	0.969502	0.844	0.948637	0.907816	0.89939	0.0207506
A0A096S5H2	gpm729	Histone H2A	16.47	19.7	1
A0A096S5H5	LOC100383910	O-acyltransferase	50.578	7	3
A0A096S5I6	pco131712	Putative HGA6	26.274	3.8	1	1.14943	0.994253	1.11494	0.895402	0.936782	0.909195	0.779	0.942197	0.815464	0.84127	0.0590255
A0A096S5J8	LOC100502479	alpha-1,2-Mannosidase	36.138	7.7	1	0.962155	1.10071	0.95542	0.836113	0.907312	1.23829	0.869	0.824301	1.29607	0.987887	0.933472
A0A096S5R5	Zm.48436	Putative cinnamoyl CoA reductase	24.628	9.5	2	1.05541	1.12929	1.13773	0.812665	0.896042	0.968865	0.77	0.793458	0.851577	0.805909	0.0227426
A0A096S5T9	LOC100273994	Glycosyl hydrolase family 17-like protein	10.995	9.6	1	0.805585	0.728249	1.3558	1.15843	0.980397	0.971536	1.438	1.34624	0.716578	1.07639	0.751074
A0A096S5X6	LOC100276300	uncharacterized protein	12.647	19.8	2	1.06138	0.863966	0.962675	1.04334	1.02636	1.04228	0.983	1.18796	1.08269	1.07755	0.320142
A0A096S5Y1	Zm.67021	uncharacterized protein	125.04	16.2	15	1.02354	1.03071	0.984647	0.945752	1.05732	0.958035	0.924	1.02582	0.972973	0.974402	0.551096
A0A096S628	Zm.163124	Protein CYPRO4	84.087	27.1	5	1.06895	1.03795	1.00481	0.9845	0.906467	0.997328	0.921	0.873326	0.992553	0.928203	0.103983
A0A096S664	LOC100275748	uncharacterized protein	15.053	14.7	1	1.05171	1.12743	0.966521	0.9844	0.889746	0.980193	0.936	0.789179	1.01415	0.907389	0.167445
A0A096S682	LOC100281304	Ras protein RHN1	27.086	17.7	1	0.883262	1.08553	1.10143	0.948624	0.940674	1.04048	1.074	0.866558	0.944667	0.954258	0.589818
A0A096S6B2	LOC100273070	tRNA (guanine-N(7)-)-methyltransferase non-catalytic subunit	20.23	7	1
A0A096S6D1	csu340	Aldose 1-epimerase	48.775	2.2	1
A0A096S6K9	LOC10	Putative UBP1 interacting protein 1a	39.324	25.5	7	0.939997	1.00392	0.964437	0.958797	1.10544	1.02742	1.02	1.10112	1.0653	1.06303	0.285984
A0A096S6L1	Uncharacterized protein	uncharacterized protein	70.41	12.7	9	1.03377	0.993453	0.974845	0.996554	1.10303	0.898346	0.964	1.1103	0.921527	0.998623	0.983913
A0A096S6P5	LOC100273018	uncharacterized protein	42.93	2.5	1
A0A096S6S7	LOC100382159	uncharacterized protein	76.328	2.7	2
A0A096S6T1	pco101694	Calcium-transporting ATPase	125.95	6.9	4	0.955414	0.938217	1.0051	1.06338	1.04904	0.988854	1.113	1.11813	0.98384	1.06987	0.0915354
A0A096S6U4	cl43400_1	OSJNBb0034G17.8 protein	35.402	26.4	8	0.927644	0.989796	0.958256	1.04267	1.08813	0.993506	1.124	1.09934	1.03679	1.08645	0.0740634
A0A096S6Y0	Zm.138279	Nuclear protein-like	99.611	5.1	2	0.744048	1.06027	0.959821	1.09673	0.833333	1.3058	1.474	0.785965	1.36047	1.17066	0.402425
A0A096S733	LOC100216653	ETEA protein-like	44.101	2.8	1	1.10092	0.867523	0.999633	0.904954	1.01064	1.11633	0.822	1.16497	1.11674	1.02151	0.826746
A0A096S740	Uncharacterized protein	uncharacterized protein	32.708	20.3	3	0.982801	1.05356	0.985749	0.97887	0.969042	1.02998	0.996	0.919776	1.04487	0.985366	0.648232
A0A096S756	LOC100273881	Dolichyl-diphosphooligosaccharide--protein glycosyltransferase subunit 2	76.585	38.1	16	0.962927	0.961964	0.986038	0.956187	1.18633	0.946558	0.993	1.23323	0.959961	1.0612	0.528214
A0A096S781	cl4	tRNA (guanine-N(7)-)-methyltransferase non-catalytic subunit	44.003	6.6	3	1.07047	1.07583	0.990187	0.986976	0.912043	0.964496	0.922	0.847761	0.974054	0.912969	0.0653023
A0A096S793	Zm.27729	Cysteine synthase	35.908	9.2	2	0.92707	1.00031	0.959518	1.00494	1.09672	1.01143	1.084	1.09639	1.05411	1.07836	0.114087
A0A096S7G3	Zm.100540	uncharacterized protein	53.031	12.5	6	0.99552	0.945744	0.936784	1.11399	1.0005	1.00747	1.119	1.05789	1.07545	1.08475	0.143859
A0A096S7Q9	LOC100501070	uncharacterized protein	73.638	2.2	2	0.95648	1.03013	0.994739	1.01004	0.992826	1.01578	1.056	0.963788	1.02115	1.01251	0.625351
A0A096S7S2	ZEAMMB73_402563	SPX domain-containing membrane protein Os06g0129400	77.633	4.4	3	0.984898	1.13657	1.09225	0.902167	0.982928	0.901182	0.916	0.864818	0.825068	0.866994	0.0662885
A0A096S7X5	LOC100382613	uncharacterized protein	56.813	12.1	4	1.18273	0.972206	0.984033	1.0136	0.911886	0.935541	0.857	0.937956	0.950721	0.911454	0.310305
A0A096S7Y0	Uncharacterized protein	uncharacterized protein	121.68	4.2	4	0.983284	0.962635	0.902655	1.08456	1.04228	1.02458	1.103	1.08274	1.13508	1.10632	0.0321423
A0A096S7Y2	pco089553b	DNA replication complex GINS protein PSF2	23.31	26.7	6	1.05746	1.12407	0.977088	0.903067	0.952767	0.985548	0.854	0.847601	1.00866	0.899565	0.114294
A0A096S813	gpm697	uncharacterized protein	85.481	5.5	4	0.921517	1.12609	0.922439	0.983259	1.06988	0.976808	1.067	0.950082	1.05894	1.02017	0.807182
A0A096S818	pco130446	Probable AMP deaminase	93.596	17.1	9	0.981515	0.979552	1.04629	0.987404	1.05611	0.949125	1.006	1.07816	0.907129	0.995104	0.904697
A0A096S842	Zm.33870	NEDD8-activating enzyme E1 catalytic subunit	116.44	16	12	0.934288	1.06976	1.05855	0.953908	0.955777	1.02772	1.021	0.89345	0.970874	0.959121	0.460585
A0A096S8B1	si614021f04b	Cell division cycle protein 48, putative, expressed	42.107	5.3	2	0.906755	1.05093	1.09173	1.05909	0.699108	1.19238	1.168	0.665229	1.09219	0.967588	0.84991
A0A096S8H0	LOC100280317	DnaJ protein, putative	46.614	39.1	4	1.02128	1.0274	1.07949	1.00085	0.837447	1.03353	0.98	0.815109	0.957427	0.918054	0.292197
A0A096S8H2	Zm.13117	Elongation factor Tu family protein, putative, expressed	114.57	6.6	6	1.03093	0.982474	0.914433	1.03608	1.03608	1	1.005	1.05456	1.09357	1.0493	0.288651
A0A096S8H3	Zm.1297	uncharacterized protein	118.88	2.9	2	0.993213	1.07366	0.949512	0.93362	1.13127	0.918722	0.94	1.05365	0.967573	0.989134	0.896775
A0A096S8J3	Zm.26254	Metallopeptidase family M24 containing protein, expressed	54.717	12.6	5	1.08755	1.07341	1.05166	0.972268	0.840674	0.974443	0.894	0.783181	0.926577	0.867637	0.0780324
A0A096S8L4	Uncharacterized protein	Putative asparaginyl-tRNA synthetase, chloroplast/mitochondrial	13.421	9.5	1
A0A096S8L5	Zm.115121	Zinc finger-like	16.354	4.8	1	0.907578	1.0174	1.06277	1.03736	1.01376	0.961125	1.143	0.996432	0.904355	1.0082	0.883883
A0A096S8Q0	Zm.28901	Probable Ufm1-specific protease	63.872	4.5	3	0.938527	1.03613	0.934772	1.08869	1.00328	0.998592	1.16	0.968297	1.06827	1.06226	0.245186
A0A096S8Q2	Zm.103706	NEDD8-activating enzyme E1 catalytic subunit	114.62	3.1	2	1.0805	1.02971	1.00594	0.938952	0.968125	0.976769	0.869	0.940189	0.970999	0.925451	0.0520927
A0A096S8Q3	Zm.85401	Betaine aldehyde dehydrogenase-like	65.753	24.5	13	1.0343	0.955697	0.963972	1.07671	0.969143	1.00017	1.041	1.01407	1.03755	1.03116	0.493603
A0A096S8S2	Zm.86011	ATSWI3B	61.431	14	7	1.02617	1.01283	1.07234	0.925603	0.97999	0.983068	0.902	0.967579	0.916746	0.92843	0.0459834
A0A096S8W2	pco138377	Citrate synthase	55.252	19.1	9	0.965251	0.978764	0.998069	0.916988	1.0666	1.07432	0.95	1.08974	1.0764	1.03937	0.531366
A0A096S906	Zm.5904	Putative endoplasmatic reticulum retrieval protein Rer1B	15.21	5.8	1	0.997506	1.0384	0.933666	1.03741	1.01546	0.977556	1.04	0.977906	1.04701	1.02049	0.602005
A0A096S907	Zm.84641	Putative polygalacturonase	56.1	5	2	1.12952	1.07982	0.964608	0.850527	0.861822	1.1137	0.753	0.798117	1.15457	0.890391	0.321156
A0A096S910	p	Nucleolar protein	27.668	8.6	2
A0A096S929	Zm.154519	Auxin-responsive protein	70.034	4.1	2	1.0304	1.03143	1.07573	1.0644	0.796497	1.00155	1.033	0.772228	0.931034	0.912315	0.374539
A0A096S941	gpm877	Mitogen-activated protein kinase	51.192	14.6	4	0.942063	0.978804	1.08526	0.970325	1.02685	0.996703	1.03	1.04909	0.918403	0.995926	0.935657
A0A096S950	cl5297_-2a	uncharacterized protein	11.175	14.2	1	0.899146	1.11314	0.918028	1.04121	1.00614	1.02233	1.158	0.903877	1.11361	1.04756	0.568355
A0A096S954	Zm.139861	uncharacterized protein	90.607	8.3	6	1.08128	0.985042	1.00991	0.935304	1.04235	0.946116	0.865	1.05818	0.936831	0.950439	0.319716
A0A096S987	Zm.86110	Putative tubulin folding cofactor C	38.099	2.3	1
A0A096S9A7	LOC100274971	uncharacterized protein	15.922	7.4	1	0.904432	0.996684	0.927947	1.03557	1.11516	1.0202	1.145	1.11887	1.09942	1.12084	0.0479954
A0A096S9C5	Zm.92923	OSJNBb0012E08.11 protein	98.557	38.8	9	1.11773	1.01043	0.907601	0.957899	1.01043	0.995902	0.857	1	1.09729	0.976436	0.736284
A0A096S9H4	Zm.95562	Putative NBS-LRR type disease resistance protein	100.28	7	5	0.861574	1.30873	0.944285	0.986502	0.86502	1.03389	1.145	0.660961	1.09489	0.926418	0.643755
A0A096S9H8	LOC100216789	Thioredoxin reductase	55.862	2.1	1
A0A096S9L4	pco076481	Putative aspartate kinase, homoserine dehydrogenase	86.741	16.8	3	0.986193	1.11834	1.0355	0.842209	1.02761	0.990138	0.854	0.918871	0.95619	0.910804	0.253318
A0A096S9M8	pco061836	4-alpha-glucanotransferase DPE2	51.599	10.4	5	1.0084	1.09311	0.980168	0.922689	0.742185	1.25345	0.915	0.678967	1.27881	0.94699	0.753865
A0A096S9U7	cl584_1b	AP-1 complex subunit gamma-1	123.34	13	5	1.05504	0.953754	0.889397	0.872516	1.31352	0.915773	0.827	1.37721	1.02966	1.07026	0.684618
A0A096S9Y9	si606018d05	Protein kinase APK1A	49.714	10.3	4	1.01351	0.915203	1.06419	1.0125	0.993243	1.00135	0.999	1.08527	0.940952	1.00474	0.924088
A0A096SA20	Zm.124638	Phosphatidylinositol 3-and 4-kinase family protein	71.745	2.3	1	0.795862	0.977318	1.0195	1.0967	0.900119	1.21051	1.378	0.92101	1.18735	1.14848	0.295475
A0A096SA43	Zm.82976	B-cell receptor-associated protein 31-like containing protein, expressed	24.692	9	2	0.986842	1.00658	0.974013	0.968092	1.02829	1.03618	0.981	1.02157	1.06383	1.02195	0.429257
A0A096SA54	LOC100194033	uncharacterized protein	29.173	13	5	0.893522	0.987342	0.986448	0.914073	1.11154	1.10707	1.023	1.12579	1.12228	1.09255	0.311218
A0A096SA61	Zm.141857	Putative leucine-rich repeat protein kinase	102.38	16.1	3	1.02987	1.00618	1.069	0.939238	0.84449	1.11123	0.912	0.839304	1.0395	0.932338	0.466614
A0A096SAB9	Uncharacterized protein	uncharacterized protein	102.98	3.9	1	0.996512	1.07823	1.09218	0.910812	0.826109	1.09616	0.914	0.766174	1.00365	0.894588	0.296625
A0A096SAE4	Zm.2232	uncharacterized protein	15.13	5.8	1
A0A096SAG3	Zm.163289	uncharacterized protein	95.81	5.1	3	1.07296	0.718884	0.918455	1.03648	1.06116	1.19206	0.966	1.47612	1.2979	1.21378	0.191705
A0A096SAH2	Zm.25269	Putative calcium/calmodulin-dependent protein kinase	65.813	7.1	1
A0A096SAJ2	LOC10	Putative calcium-dependent lipid-binding (CaLB domain) family protein	26.594	16.1	4	1.00418	0.910795	0.975063	1.08753	0.986109	1.03632	1.083	1.08269	1.06282	1.07609	0.142762
A0A096SAJ8	Uncharacterized protein	Anthranilate synthase alpha subunit 1, chloroplastic	44.626	12	4	0.993213	1.17497	0.945539	0.978315	1.14517	0.762788	0.985	0.974641	0.806723	0.926954	0.598892
A0A096SAK5	pco100840	Importin-beta N-terminal domain containing protein, expressed (Fragment)	95.935	24	6	1.04932	1.02413	0.987408	0.980063	0.980063	0.979014	0.934	0.956967	0.991498	0.960233	0.152534
A0A096SAM5	Uncharacterized protein	uncharacterized protein	16.852	16.8	2	0.903478	1.26939	0.982984	0.972143	0.926065	0.945942	1.076	0.729537	0.962316	0.901231	0.448843
A0A096SAP4	LOC100281726	uncharacterized protein	13.366	45.7	6	0.97704	0.974108	1.09135	1.0552	0.887152	1.01514	1.08	0.910732	0.93017	0.972062	0.681025
A0A096SAT9	Uncharacterized protein	OSJNBb0034I13.6 protein	67.355	18.9	7	0.966028	1.0578	0.979552	1.03462	0.943809	1.01819	1.071	0.892237	1.03945	0.997748	0.957748
A0A096SAV2	LOC100283283	Serine/threonine-protein kinase SAPK8	39.908	24.9	4	1.10011	0.9956	1.0484	1.0319	0.850385	0.973597	0.938	0.854144	0.928646	0.908328	0.211327
A0A096SB52	pco116267	Expressed protein	44.068	5.1	2	1.25026	1.03021	1.03146	0.870181	0.896437	0.921442	0.696	0.870146	0.893333	0.811627	0.0992363
A0A096SBD7	Zm.94398	Expressed protein	54.878	21.1	12	0.931822	0.925299	1.04084	1.13403	0.887094	1.08091	1.217	0.958711	1.0385	1.07042	0.477868
A0A096SBH0	Uncharacterized protein	Putative myosin subfamily XI heavy chain	50.747	11.8	2
A0A096SBI0	Uncharacterized protein	Expressed protein	24.021	4	1	0.956023	1.25048	0.878585	1.10038	0.787763	1.02677	1.151	0.629969	1.16866	0.94484	0.720621
A0A096SBJ1	LOC100274272	Magnesium transporter MRS2-F	48.592	4.5	2
A0A096SBJ6	LOC100285014	uncharacterized protein	40.688	8.4	4	0.928361	0.997989	1.04162	1.08433	0.843881	1.10382	1.168	0.845581	1.05971	1.02158	0.829591
A0A096SBL3	LOC100272608	Putative PROPYZAMIDE-HTPERSENSITIVE 1	84.735	7.1	5	1.0582	0.997884	1.00529	1.04762	0.946032	0.944974	0.99	0.948038	0.94	0.959903	0.367943
A0A096SBM9	Zm.4402	La related protein-like	52.976	19.6	8	1.06591	1.05099	0.955054	1.06484	0.861254	1.00195	0.999	0.819473	1.04911	0.953158	0.536778
A0A096SBN7	LOC10027	Probable histone acetyltransferase HAC-like 1	59.747	2.7	1
A0A096SBR4	Zm.123671	Pyruvate dehydrogenase E1 component subunit alpha	42.7	48.2	3	0.977676	1.01385	0.974743	0.999185	1.03145	1.0031	1.022	1.01736	1.02909	1.02274	0.239657
A0A096SBR6	Zm.162301	Fiber protein-like	84.853	2.2	2	0.860832	0.999426	1.07518	1.0089	0.98307	1.0726	1.172	0.983635	0.997598	1.04399	0.577178
A0A096SBT8	Calcium-transporting ATPase	Calcium-transporting ATPase	108.84	8.6	2	1.17325	1.03481	1.16504	1.01486	0.817755	0.79429	0.865	0.790249	0.681772	0.778783	0.0493113
A0A096SBV5	Zm.82226	Probable glutamyl endopeptidase, chloroplastic	95.157	26.6	19	1.00284	0.992813	0.99883	1.01287	0.93866	1.05399	1.01	0.945455	1.05522	1.00368	0.923332
A0A096SBX7	Zm.4614	Putative nucleoside phosphatase GDA1/CD39 family protein	72.032	1.7	1
A0A096SC03	Zm.2206	Putative MAP kinase kinase kinase	15.666	6.5	1
A0A096SC11	Zm.76	Ascorbate peroxidase	30.92	51.4	9	0.887574	1.04112	0.939941	0.917751	1.25325	0.960355	1.034	1.20375	1.02172	1.09158	0.50609
A0A096SC46	Zm.146405	Phospholipase D	96.347	6.1	4	0.842223	1.01319	1.07552	1.02162	0.956766	1.09068	1.213	0.944306	1.0141	1.04713	0.602672
A0A096SC75	Zm.84243	PWWP domain protein-like	61.932	7.9	2	0.927214	1.19054	1.05239	1.08299	0.727863	1.01901	1.168	0.611371	0.968282	0.892659	0.447612
A0A096SC77	Zm.146635	uncharacterized protein	26.61	3.3	1
A0A096SC80	Zm.2681	O-methyltransferase ZRP4	38.6	9.5	2	1.11524	1.18439	0.961338	0.752788	1.1342	0.852045	0.675	0.957627	0.886311	0.839945	0.273643
A0A096SC83	Zm.18490	UMP-CMP kinase	25.05	4.5	1	1.13486	0.979383	1.00322	0.990732	0.918101	0.973709	0.873	0.937428	0.970588	0.924645	0.243204
A0A096SCG9	Zm.144323	Histone H2B	16.356	52.6	1	0.835887	0.669546	1.17359	1.03232	1.31569	0.972973	1.235	1.96504	0.82906	1.23963	0.311532
A0A096SCI0	Uncharacterized protein	uncharacterized protein	46.612	21.9	7	0.983768	1.01131	1.00443	1.03197	0.934579	1.03394	1.049	0.924125	1.02938	1.00033	0.993056
A0A096SCI1	LOC100383797	Putative OsLRK1(Receptor-type protein kinase)	109.26	7.8	4	1.00536	0.981233	1.06166	1.03854	0.95811	0.955094	1.033	0.976434	0.899621	0.968338	0.425899
A0A096SCK4	LOC100284555	Phosphoglycerate mutase-like protein	25.734	25.9	4	1.00553	1.00654	1.03972	0.955254	0.952237	1.04072	0.95	0.946054	1.00097	0.966063	0.359474
A0A096SCL8	pco085001	Thioredoxin-like protein CITRX, chloroplastic	16.767	7.2	1
A0A096SCM5	LOC100285560	Cyclic phosphodiesterase	12.211	10.9	1	0.997506	1.05736	1.01546	1.12519	0.864838	0.939651	1.128	0.817925	0.925344	0.954191	0.609653
A0A096SCN0	Zm.24901	uncharacterized protein	60.6	18.4	9	0.990262	0.895197	1.00314	1.04671	1.00413	1.06057	1.057	1.12168	1.05726	1.07713	0.147867
A0A096SCN7	LOC100282737	DnaJ protein family-like	43.646	23.3	8	1.01712	1.01	1.00695	1.00186	0.960163	1.0039	0.985	0.950655	0.99697	0.977539	0.24922
A0A096SCP7	LOC10	Argonaute104	101.54	28.7	24	0.905114	1.01735	1.02459	1.03726	1.01916	0.99653	1.146	1.00178	0.972615	1.03593	0.462053
A0A096SCR6	Zm.104437	Casein kinase II alpha subunit	44.174	32.1	1
A0A096SCS1	Zm.95	Endoplasmin	92.571	48.5	8	0.9995	1.01749	1.02449	1.03048	0.913543	1.01449	1.031	0.897839	0.990244	0.972724	0.531093
A0A096SCZ5	Uncharacterized protein	uncharacterized protein	25.242	4.4	1	1.05208	0.893214	0.936349	1.00999	1.24776	0.8606	0.96	1.39694	0.919101	1.08215	0.56964
A0A096SD05	LOC10	uncharacterized protein	11.774	9.1	1	0.91352	0.987515	0.758222	0.689708	1.93484	0.7162	0.755	1.9593	0.944578	1.25627	0.637476
A0A096SD19	Zm.86463	Putative MAR binding protein	67.847	5.7	3	1.01574	0.968004	1.0259	1.0066	0.987303	0.996445	0.991	1.01994	0.971287	0.993588	0.758826
A0A096SD20	Zm.85	uncharacterized protein	104.21	4.9	4	1.14965	1.08182	1.03238	0.861084	0.869132	1.00594	0.749	0.803401	0.974388	0.838323	0.043692
A0A096SD25	LOC10	uncharacterized protein	23.439	9.8	1
A0A096SD67	Zm.55090	Putative oxysterol binding domain family protein	92.122	9.1	1	0.990426	1.08848	1.02113	0.942885	0.894355	1.06273	0.952	0.821656	1.04074	0.935463	0.32741
A0A096SDA9	Zm.25077	uncharacterized protein	52.212	5.9	3	0.992556	1.20893	1.09479	0.786104	0.917122	1.0005	0.792	0.758621	0.913871	0.820235	0.0889556
A0A096SDC5	Zm.20850	Putative ethylene-inducible CTR1-like protein kinase	39.13	8	1	1.06933	0.871502	1.06933	1.04046	0.934593	1.01479	0.973	1.07239	0.949	0.99325	0.932372
A0A096SDF4	Uncharacterized protein	uncharacterized protein	10.357	11.8	1	0.988305	0.912206	0.964586	1.33224	1.06539	0.737276	1.348	1.16793	0.764344	1.09417	0.654375
A0A096SDG4	Uncharacterized protein	Putative MAP kinase superfamily protein	86.934	3.6	2	0.865926	1.0088	1.16121	0.962044	0.915284	1.08674	1.111	0.907296	0.935869	0.976326	0.823907
A0A096SDH2	Zm.40861	Cytochrome P450 family protein, expressed	46.753	2.1	1
A0A096SDH8	LOC100193150	Putative anther ethylene-upregulated protein ER1	81.004	9.3	5	1.01695	0.901017	1.05051	1.07288	1.13593	0.822712	1.055	1.26072	0.783156	1.02124	0.855875
A0A096SDT4	si946088d04	Cyclin-B1-2	50.234	23.5	12	0.955262	1.00016	0.988696	1.05461	1.02213	0.979143	1.104	1.02197	0.990338	1.03796	0.233992
A0A096SDX0	LOC100283227	GPI-anchored protein	21.259	19.7	2	0.720029	0.866915	1.0822	1.06276	1.20101	1.06708	1.476	1.38538	0.986028	1.24791	0.159204
A0A096SDZ3	pco124661	Myristoyl-acyl carrier protein thioesterase	29.225	17.7	2	1.01764	1.04104	0.914858	0.984057	0.984057	1.05834	0.967	0.945259	1.15684	1.0178	0.724072
A0A096SDZ7	Zm.9158	Glucose-1-phosphate adenylyltransferase	56.183	11.3	4	0.876168	0.853388	0.916472	1.51665	0.864778	0.972547	1.731	1.01335	1.06119	1.26755	0.362539
A0A096SE32	Zm.16365	Cticosapeptide/Phox/Bem1p (PB1) domain-containing protein-like	57.341	7.5	2	1.17394	0.891019	0.990804	1.00254	0.95676	0.984934	0.854	1.07378	0.994076	0.963504	0.699166
A0A096SE43	Zm.47065	Probable protein phosphatase 2C 19	113.38	0.9	1	1.28178	1.05362	1.01517	1.02029	0.743431	0.885708	0.796	0.705596	0.872475	0.790742	0.112892
A0A096SEI9	LOC100192541	Transferase	7.8481	13.5	1	1.05079	1.09387	1.06445	0.84063	0.950963	0.999299	0.8	0.869356	0.938796	0.869679	0.0882705
A0A096SEJ6	Zm.99979	Putative heterogeneous nuclearribonucleoprotein A2	47.878	18	2	1.0101	1.00808	0.929293	1.1202	0.881818	1.05051	1.109	0.874749	1.13043	1.03564	0.679791
A0A096SEK2	Zm.8161	uncharacterized protein	11.181	30.4	3	0.968679	1.00065	1.02777	1.11398	0.955118	0.933807	1.15	0.954501	0.908577	1.00194	0.976517
A0A096SEK5	Zm.	CW-type Zinc Finger family protein, expressed	75.225	1.5	1
A0A096SEM4	Zm.96	ELMO domain-containing protein 2	22.724	8.7	2
A0A096SEP4	LOC10	Peptidase family-like protein	93.393	8	5	1.03395	0.94813	1.02257	1.02464	0.967775	1.00293	0.991	1.02072	0.980789	0.996903	0.927434
A0A096SEQ0	pco108452	Calcium-binding EF hand protein-like	130.82	19.8	12	1.02058	0.983841	1.0808	0.985882	0.932812	0.996088	0.966	0.948133	0.921624	0.944757	0.182625
A0A096SET4	Uncharacterized protein	Probable RNA-dependent RNA polymerase SHL2	104.71	15.2	12	0.829761	1.03969	1.19652	0.948417	0.878717	1.1069	1.143	0.845172	0.925104	0.956969	0.747419
A0A096SEW2	Zm.123657	Putative salt-inducible protein kinase	109.63	6.8	4	1.0005	0.931466	1.03152	0.989495	1.03852	1.0085	0.989	1.11493	0.977692	1.02465	0.514134
A0A096SEZ8	Zm.104201	uncharacterized protein	119.72	2.5	3	0.944733	1.00047	0.969296	1.07038	0.95607	1.05905	1.133	0.955619	1.09259	1.05867	0.25484
A0A096SF06	pco147781	uncharacterized protein	27.449	4.2	2	0.855432	1.11463	1.09239	1.07956	0.699743	1.15825	1.262	0.627782	1.0603	0.959218	0.815002
A0A096SF33	Zm.99645	AAA-type ATPase-like	67.446	13.5	4	0.960769	0.941553	1.12794	0.948279	0.951161	1.0703	0.987	1.0102	0.948893	0.980025	0.793732
A0A096SF47	Zm.406	6-phosphogluconate dehydrogenase, decarboxylating	52.656	50.8	7	1.18157	0.946436	0.983064	0.999606	0.951162	0.938165	0.846	1.00499	0.954327	0.928599	0.4192
A0A096SF49	pco085166	uncharacterized protein	15.762	6.4	1	1.02249	0.96319	1.06339	1.08896	0.915133	0.94683	1.065	0.950106	0.890385	0.967807	0.627108
A0A096SF59	LOC100274594	Putative receptor-like protein kinase	101.27	2.6	1
A0A096SF66	LOC100276371	uncharacterized protein	10.99	10.2	1
A0A096SF82	Uncharacterized protein	OSJNBb0065J09.2 protein	19.785	17.5	2	1.27443	0.960918	1.0565	0.97876	0.773577	0.95582	0.768	0.80504	0.904704	0.822687	0.169201
A0A096SFD5	LOC100274436	uncharacterized protein	41.251	12.9	6	0.894721	1.08798	1.00567	0.992246	1.17835	0.841038	1.109	1.08306	0.836299	1.00778	0.949133
A0A096SFE7	LOC100193330	Putative bZIP transcription factor superfamily protein	34.625	10.9	4	0.859353	1.057	1.0149	1.12575	1.0931	0.8499	1.31	1.03415	0.837426	1.04691	0.689739
A0A096SFH3	Zm.76973	uncharacterized protein	35.179	9.5	3	1.17165	0.828354	0.929115	1.00059	1.03925	1.03105	0.854	1.2546	1.10971	1.0484	0.689161
A0A096SFI7	Zm.22385	Putative multidomain cyclophilin type peptidyl-prolyl cis-trans isomerase	64.337	3.6	2	0.962773	1.01476	1.00995	0.976252	1.04172	0.994544	1.014	1.02657	0.984747	1.00838	0.761224
A0A096SFK9	LOC10038	B1358B12.22 protein	127.18	1.6	2
A0A096SFR5	LOC100191	Alpha-galactosidase	45.241	13.6	6	1.05282	0.986489	1.0265	0.920161	0.984383	1.02965	0.874	0.997866	1.00308	0.957074	0.31589
A0A096SFU6	pco072809(80)	Lysine--tRNA ligase	68.602	48.3	11	0.984737	0.980798	0.993599	1.06942	0.97095	1.00049	1.086	0.98996	1.00694	1.02762	0.449432
A0A096SFW3	vdac1b	Mitochondrial outer membrane protein porin 1	29.662	31.2	3	0.957702	1.12721	0.95004	0.946209	1.00942	1.00942	0.988	0.895497	1.0625	0.976964	0.73451
A0A096SFX8	Zm.33236	Kinase interacting protein 1-like	72.512	22.5	14	0.98912	1.02671	1.05045	1.00593	0.929773	0.998022	1.017	0.905588	0.950094	0.956774	0.221425
A0A096SFY4	Uncharacterized protein	Phosphoglycerate mutase1	99.197	9	0
A0A096SFZ4	Zm.21293	uncharacterized protein	142.39	14.8	18	1.03752	0.982535	0.990835	1.02922	0.962822	0.99706	0.992	0.979937	1.00628	0.992764	0.791675
A0A096SG05	Zm.124768	Glutathione S-transferase GSTU6, putative, expressed	27.341	9.1	1	0.737463	1.00737	0.95649	1.27065	0.856932	1.17109	1.723	0.850659	1.22436	1.22113	0.263915
A0A096SG07	Uncharacterized protein	uncharacterized protein	21.047	23.7	4	1.14569	1.00019	1.04946	1.01279	0.91541	0.876456	0.884	0.915235	0.835153	0.877734	0.0917167
A0A096SG18	Zm.146737	Initiation factor 2 subunit family protein, expressed	22.919	29.7	1	0.952835	1.10815	0.978561	0.998571	0.969986	0.991901	1.048	0.875322	1.01363	0.973981	0.640455
A0A096SG40	LOC100381485	Putative alcohol dehydrogenase superfamily protein	68.986	19.4	11	1.03555	1.03141	0.993096	0.973421	0.960994	1.00552	0.94	0.931727	1.01251	0.960745	0.102014
A0A096SG42	Uncharacterized protein	Protein disulfide isomerase1	46.343	9.5	2	0.838223	0.963956	0.912825	0.905281	1.45851	0.921207	1.08	1.51304	1.00918	1.20994	0.406375
A0A096SG81	Zm.72803	Kinesin light chain	77.812	10.1	1	1.14155	1.08904	1.07648	0.917808	0.861872	0.913242	0.804	0.791405	0.848356	0.814291	0.00165118
A0A096SG91	Zm.83162	uncharacterized protein	85.75	3.2	2	1.07028	0.896896	1.0949	0.998573	0.847663	1.09169	0.933	0.945107	0.997067	0.959455	0.684527
A0A096SG98	Zm.2141	Uridine kinase	73.826	3.8	2	1.15629	1.08345	0.94816	0.900752	0.967817	0.943534	0.779	0.893276	0.995122	0.882118	0.167583
A0A096SGA6	LOC100273931	Carbamoyl-phosphate synthase small chain	47.931	20	4	0.954958	0.987426	1.03804	1.02849	0.90339	1.0877	1.077	0.914894	1.04784	1.01314	0.841477
A0A096SGF5	Zm.110075	Putative tetratricopeptide repeat domain containing family protein	61.861	1.9	1	0.986355	0.986355	1.012	0.974519	1.04652	0.994246	0.988	1.061	0.982456	1.01024	0.693149
A0A096SGG2	LOC1001938	TATA-binding protein-associated factor TAFII55-like	9.963	9.9	1
A0A096SGG8	C3H10	uncharacterized protein	82.478	5.8	4	1.06176	1.09998	1.03628	1.06388	0.723058	1.01504	1.002	0.657336	0.979508	0.876162	0.340015
A0A096SGN4	Zm.14116	OSJNBb0017I01.15 protein	51.752	3.8	1	1.0627	1.0542	0.946865	1.03188	0.904357	1	0.971	0.857863	1.05612	0.958377	0.471053
A0A096SGQ3	pco118120	Amine oxidase	86.434	16.8	10	1.001	1.12713	0.996997	0.888889	0.990991	0.994995	0.888	0.879218	0.997992	0.919923	0.20721
A0A096SGW7	LOC10	Peroxisomal (S)-2-hydroxy-acid oxidase GLO4	39.779	16.9	6	0.858369	1.1279	1.10386	0.722747	1.09185	1.09528	0.842	0.968037	0.992224	0.941667	0.712688
A0A096SGX1	Zm.6095	Vacuolar proton pump-like protein	85.83	15.9	1
A0A096SGY5	Zm.6318	Putative SNF2-domain/RING finger domain/helicase domain protein	91.509	2.7	2	0.940734	0.999059	1.06303	0.998119	1.06679	0.932267	1.061	1.0678	0.876991	0.99812	0.97314
A0A096SGY9	Zm.18976	Putative flavonoid glucosyl-transferase	43.612	2.5	1	1.1646	1.02252	1.06677	1.12616	0.875776	0.744177	0.967	0.856492	0.697598	0.843951	0.266918
A0A096SGZ3	LOC100381804	Putative RAN GTPase activating family protein	59.827	48.3	7	0.878606	1.02973	1.00864	1.02797	0.987553	1.06751	1.17	0.959044	1.05836	1.05693	0.372162
A0A096SGZ5	Zm.82634	EF hand family protein, expressed	61.789	23	10	1.05746	0.998238	0.942192	1.0289	1.02362	0.949595	0.973	1.02542	1.00786	1.00141	0.97492
A0A096SH08	Zm.99387	uncharacterized protein	3.2968	30.3	1	1.08735	0.98079	0.868793	1.14824	1.00689	0.907938	1.056	1.02661	1.04506	1.04295	0.67817
A0A096SH39	Zm.26815	Expressed protein	88.548	1.4	1
A0A096SH79	Uncharacterized protein	Probable 6-phosphogluconolactonase 4, chloroplastic	34.747	29.6	8	1.0453	0.904181	0.905226	1.09756	1.04321	1.00453	1.05	1.15376	1.1097	1.10179	0.165555
A0A096SHJ1	LOC100283692	NAD dependent epimerase/dehydratase family protein, expressed	54.234	14.8	5	0.974026	0.948701	1.07045	0.985714	1.01786	1.00325	1.012	1.0729	0.937216	1.00456	0.915153
A0A096SHN6	Zm.4753	uncharacterized protein	53.18	5.8	2	0.892326	0.998513	1.08061	1.02707	0.937835	1.06365	1.151	0.939231	0.98431	1.01922	0.789348
A0A096SHP1	Uncharacterized protein	uncharacterized protein	8.784	13.9	1	0.724113	0.961622	0.87328	1.10427	1.21361	1.1231	1.525	1.26205	1.28607	1.34465	0.0336864
A0A096SHP6	LOC100280570	uncharacterized protein	24.451	18.4	2	0.752445	1.07524	1.02634	0.899172	1.14898	1.09782	1.195	1.06858	1.06965	1.10229	0.486158
A0A096SHQ4	LOC100502115	Coatomer subunit alpha	136.28	30	2
A0A096SHR8	Uncharacterized protein	Protein brittle-1	23.27	7.2	1
A0A096SHS5	umc1481	DEAD-box ATP-dependent RNA helicase 7	75.454	7.8	2
A0A096SHU3	Zm.33176	uncharacterized protein	28.906	3.8	1	1.05634	1.09859	0.874648	0.988732	1.11338	0.86831	0.936	1.01346	0.992754	0.980474	0.851279
A0A096SHW9	ZEAMMB73_2843	Putative WD-40 repeat protein family	63.11	4.5	2	0.711575	0.846774	0.907258	0.807638	1.7889	0.937856	1.135	2.11261	1.03373	1.43348	0.36642
A0A096SHX1	Uncharacterized protein	Dynamin protein 1A	72.814	39.6	2	1.00604	1.10765	0.985915	0.894366	0.947686	1.05835	0.889	0.855586	1.07347	0.935735	0.342646
A0A096SHY9	LOC100277913	uncharacterized protein	16.549	6.8	1
A0A096SHZ2	LOC100194009	DNA polymerase	169.93	8.9	12	0.992392	1.06881	1.03506	0.931856	0.982468	0.989414	0.939	0.91922	0.955896	0.937821	0.0907894
A0A096SI08	LOC100280406	RNA methylase-like protein	53.668	18.4	7	1.07681	0.954056	0.990668	0.989591	0.98313	1.00574	0.919	1.03047	1.01522	0.985745	0.733278
A0A096SI44	Uncharacterized protein	Expressed protein	70.257	8.3	6	0.952381	1.07238	1.02571	0.977143	0.984762	0.987619	1.026	0.918295	0.96286	0.966906	0.437113
A0A096SI67	Zm.144290	Adenylyl cyclase-associated protein	51.905	40.6	5	0.992392	0.985445	0.975521	0.992392	0.954681	1.09957	1	0.968781	1.12716	1.03159	0.548727
A0A096SI69	Zm.35111	Putative F-box protein family	122.98	0.7	1	0.870827	1.08853	1.08244	0.974456	1.05806	0.925689	1.119	0.972	0.855189	0.972516	0.754
A0A096SI72	cl9926_1(729)	Alpha-L-fucosidase 2	31.002	3.2	1	1.02969	1.08529	1.0822	0.768148	1.04205	0.992621	0.746	0.960152	0.917222	0.876651	0.256536
A0A096SIA7	Zm.1978	uncharacterized protein	52.103	22.5	5	1.02162	0.931721	1.0063	1.00732	1.09314	0.939894	0.986	1.17325	0.93401	1.02727	0.639055
A0A096SIC1	Uncharacterized protein	Probable glucuronosyltransferase Os06g0687900	57.843	6.8	3	1.32597	0.977238	1.0011	1.03956	0.655028	1.0011	0.784	0.670285	1	0.815811	0.289525
A0A096SIF0	Zm.6212	uncharacterized protein	11.588	20.8	1	0.998668	1.0466	1.08955	0.912783	0.926764	1.02563	0.914	0.885496	0.941338	0.913985	0.117577
A0A096SIF2	LOC100285260	Atypical receptor-like kinase MARK, putative, expressed	75.621	7.6	1	1.07047	1.2364	0.937734	1.0876	0.830687	0.83711	1.016	0.671861	0.892694	0.849225	0.248764
A0A096SII3	AY110374	Glyoxalase II	9.3755	15.5	1	0.996512	1.00847	1.00548	1.0862	0.938714	0.964624	1.09	0.93083	0.959366	0.993049	0.892315
A0A096SII4	Zm.28059	Reticulon-like protein	61.986	10	3	0.967118	1.21373	1.04352	0.923598	0.711799	1.14023	0.955	0.586454	1.09268	0.860828	0.368865
A0A096SIJ8	LOC100217313	uncharacterized protein	44.831	6.6	3
A0A096SIN0	LOC100502372	Putative ribosomal protein S4 (RPS4A) family protein	144.27	1	1
A0A096SIP2	LOC100384052	uncharacterized protein	179.01	17	23	1.10436	0.986195	1.01049	0.971839	0.914412	1.0127	0.88	0.927212	1.00219	0.934829	0.220078
A0A096SIP7	iso3	Putative isoamylase-type starch debranching enzyme	87.069	8.2	6	0.954198	1.01527	0.955153	0.991412	1.0229	1.06107	1.039	1.00752	1.11089	1.05155	0.152883
A0A096SIS0	cl2746_1	uncharacterized protein	46.905	11.6	4	0.987329	1.09297	1.013	1.00313	0.919204	0.984367	1.016	0.841012	0.971735	0.939674	0.204782
A0A096SIS4	LOC100857003	Putative ubiquitin-conjugating enzyme family	20.947	29.5	1	1.03681	1.02644	1.02955	0.924832	0.947641	1.03473	0.892	0.923232	1.00504	0.939993	0.205083
A0A096SIT0	LOC100216995	Peroxidase	33.413	5.8	2	1.06629	0.773058	0.975653	1.40537	1.04176	0.737871	1.318	1.34759	0.756284	1.13144	0.603807
A0A096SIU0	Uncharacterized protein	Endoribonuclease L-PSP family protein-like	80.709	10.1	6	1.04293	0.961585	0.985573	0.975143	1.05754	0.977229	0.935	1.09978	0.991534	1.00663	0.864594
A0A096SIZ0	LOC100383412	uncharacterized protein	114.81	25.2	18	1.02372	1.00938	0.969459	1.02679	0.970483	1.00017	1.003	0.96146	1.03168	0.998295	0.944372
A0A096SJ29	LOC100193953	uncharacterized protein	28.85	31.8	2	0.969932	0.745878	0.963143	0.924345	1.0194	1.3773	0.953	1.36671	1.43001	1.23968	0.26292
A0A096SJ52	LOC100384128	SUSIBA2-like	35.233	2.7	1
A0A096SJC4	Zm.83473	uncharacterized protein	38.644	2	1	0.922367	1.03582	1.03674	0.975865	0.994312	1.0349	1.058	0.959929	0.998221	1.00339	0.940909
A0A096SJC6	pco070432b	Histone H2A	6.4104	27	1	0.665041	0.872534	0.989581	1.11926	1.08601	1.26757	1.683	1.24466	1.28091	1.37421	0.0588598
A0A096SJE9	Zm.92374	Myosin-like protein	28.556	35.5	3	0.895255	1.04476	0.828111	0.851388	1.24261	1.13787	0.951	1.18937	1.37405	1.16753	0.327683
A0A096SJG2	Zm.22	Putative Ran binding protein 11-like	114.51	6.8	5	1.13336	0.981488	1.10842	0.89082	0.912354	0.973555	0.786	0.929561	0.878323	0.861463	0.0670239
A0A096SJI1	Zm.53165	uncharacterized protein	24.885	4.9	1
A0A096SJQ6	Zm.143256	OSJNBb0038F03.12 protein	54.059	2.7	1
A0A096SJU2	Zm.118130	uncharacterized protein	34.337	23.3	2	0.91687	1.12408	0.96088	0.872861	1.11308	1.01222	0.952	0.990212	1.05344	0.998778	0.990245
A0A096SJZ0	Zm.142450	SNF2 transcription factor	37.25	37.1	14	0.934288	1.00249	0.988477	1.08564	0.981937	1.00716	1.162	0.979497	1.0189	1.0511	0.264464
A0A096SK00	LOC100284481	ATP-dependent RNA helicase, putative, expressed	56.87	6.3	4
A0A096SK19	LOC100280720	Putative PHD zinc finger and DUF1423 domain containing family protein	79.457	7.5	4	0.984737	0.971935	1.11768	0.946332	1.11866	0.86066	0.961	1.15096	0.770044	0.951634	0.613063
A0A096SK42	LOC100382099	Putative DUF1296 domain containing family protein	93.003	12.9	5	1.04603	0.893305	1.07427	0.938285	0.939331	1.10879	0.897	1.05152	1.03213	0.990975	0.915038
A0A096SK43	Zm.26602	OSJNBb0072N21.11 protein	22.28	4	1	0.836587	0.996375	1.07083	0.885109	0.94367	1.26743	1.058	0.947103	1.18359	1.06626	0.670732
A0A096SK94	LOC100192808	Cytochrome c oxidase subunit 6b	16.705	13.1	1	1.12952	0.783886	1.11709	1.20745	0.74887	1.01318	1.069	0.955331	0.906977	0.979873	0.913032
A0A096SK96	LOC10	ADP-ribosylation factor, putative, expressed	11.255	25.3	1
A0A096SKA6	Uncharacterized protein	Sec31p	122.08	20.9	7	0.990917	0.985962	0.945334	0.938398	1.06127	1.07812	0.947	1.07638	1.14046	1.05324	0.361631
A0A096SKC1	pco077147	Chaperone protein dnaJ	39.215	13.7	4	0.874763	0.924625	1.02172	0.926374	1.0261	1.22642	1.059	1.10974	1.20034	1.12682	0.314035
A0A096SKC9	LOC100279591	Putative cytochrome P450 superfamily protein	37.052	2.9	1	1.12087	1.01887	0.999813	1.00878	0.893331	0.958341	0.9	0.876788	0.95852	0.911103	0.138969
A0A096SKD4	LOC100217079	Putative VHS/GAT domain containing family protein	63.741	10.3	2
A0A096SKE2	Zm.21995	Eukaryotic translation initiation factor 4G	111.33	24.1	14	0.982962	1.05079	1.07045	0.897444	0.999672	0.998689	0.913	0.951356	0.932966	0.932869	0.185968
A0A096SKE3	Zm.21995	Eukaryotic translation initiation factor 4G	100.59	9.4	6	0.867303	0.928014	1.03209	0.953166	1.07459	1.14484	1.099	1.15794	1.10924	1.12209	0.195664
A0A096SKE9	LOC100279318	Eukaryotic translation initiation factor 3 subunit L	61.12	28.4	12	0.998004	0.947106	0.967066	0.93513	1.17365	0.979042	0.937	1.2392	1.01238	1.06032	0.510202
A0A096SKI5	Uncharacterized protein	Chitin-inducible gibberellin-responsive protein 2	62.826	2	1
A0A096SKJ7	Zm.382	Putative STRUBBELIG family receptor protein kinase	80.246	1.5	1	0.883522	0.873804	1.11766	1.12119	1.06553	0.938301	1.269	1.21941	0.839526	1.08697	0.441974
A0A096SKM3	Zm.8875	uncharacterized protein	12.63	8.7	1
A0A096SKP9	Zm.10379	Anther ethylene-upregulated protein ER1, putative, expressed	98.611	5.9	2
A0A096SKV8	LOC100191408	70 kDa heat shock protein	72.692	54.7	33	1.00553	1.00452	0.996481	1.01056	0.945199	1.03771	1.005	0.940941	1.04137	0.995652	0.888793
A0A096SKX6	Zm.6912	Transporter associated domain containing protein	32.03	7.4	2	1.05171	0.975986	0.962314	1.03804	0.977038	0.994917	0.987	1.00108	1.03388	1.00668	0.852184
A0A096SL17	Uncharacterized protein	Putative MYST1	73.629	1.4	1	1.09709	0.964344	1.01262	1.04004	0.897422	0.988481	0.948	0.930603	0.976165	0.95182	0.43515
A0A096SLC1	Zm.	tRNA wybutosine-synthesizing protein 2/3/4	118.39	4.5	4	0.913103	1.05007	0.893015	1.02998	1.01902	1.09481	1.128	0.970435	1.22597	1.1007	0.182088
A0A096SLC8	Zm.30896	Ubiquitin carboxyl-terminal hydrolase	119.54	5.3	3
A0A096SLE9	LOC100272989	Putative calcium-dependent lipid-binding (CaLB domain) family protein	42.416	16	0
A0A096SLG6	LOC100286037	DEAH helicase isoform 5-like	69.227	3.2	1
A0A096SLH0		uncharacterized protein	50.044	8.9	4	1.12402	0.985762	1.05208	0.94305	0.918321	0.97677	0.839	0.931585	0.928419	0.897618	0.0981055
A0A096SLI3	Zm.37488	uncharacterized protein	69.679	4.5	2	1.16009	1.01392	0.958237	0.923434	0.966357	0.977958	0.796	0.953089	1.02058	0.915556	0.27793
A0A096SLN3	Zm.24331	Peroxisomal membrane protein PMP22	23.264	5.9	1	0.700607	0.891873	0.971042	0.958431	1.30593	1.17212	1.368	1.46426	1.20707	1.34053	0.0908416
A0A096SLP6	Uncharacterized protein	uncharacterized protein	41.049	8.2	4	0.784211	0.91439	1.03516	0.942622	1.30101	1.02261	1.202	1.42281	0.987879	1.19478	0.255284
A0A096SLQ3	pco141871	Ankyrin repeat protein E4_8-like	20.074	12.8	2
A0A096SLQ8	Zm.83891	Threonine dehydratase	65.753	29	5	1.05485	1.18038	1.01899	0.880802	0.921941	0.943038	0.835	0.781055	0.925466	0.84376	0.0599877
A0A096SLR2	LOC100381974	uncharacterized protein	109.53	3.2	1
A0A096SLV5	LOC100282271	Hypothetical_protein	26.135	11.7	1	0.956938	1.11005	0.958852	1.08517	1.05072	0.838278	1.134	0.946552	0.874251	0.982922	0.862494
A0A096SM42	Zm.37982	Lysine--tRNA ligase	37.6	9.6	3
A0A096SM43	LOC100282080	Putative flavonol 3-O-glucosyltransferase	51.867	7.6	2	1.0473	1.01065	0.905917	1.03474	0.989702	1.01169	0.988	0.979275	1.11676	1.02438	0.633518
A0A096SM51	Zm.26127	uncharacterized protein	68.866	7.9	5	0.889944	0.95313	1.08573	0.902403	1.12489	1.0439	1.014	1.18021	0.961475	1.04862	0.614437
A0A096SM65	Zm.41332	Putative far-red impaired response protein	97.236	1.2	1	1.00739	0.947952	0.956011	1.04063	1.09704	0.950974	1.033	1.15728	0.994731	1.0609	0.300315
A0A096SM79	cl21009_1	DnaJ domain containing protein, expressed	25.873	5.5	1	1.03734	0.95332	1.05913	1.01867	0.892116	1.03942	0.982	0.9358	0.981391	0.967347	0.590049
A0A096SM81	Zm.13683	Casein kinase I isoform delta-like	48.938	4.9	1	0.888494	1.14171	0.990671	1.03865	0.703687	1.23678	1.169	0.616342	1.24843	0.986176	0.940869
A0A096SM86	Zm.12795	ATP-dependent zinc metalloprotease FTSH 9, chloroplastic/mitochondrial	84.257	5.6	3	1.10619	1.04535	1.06416	0.957965	0.886062	0.940265	0.866	0.847619	0.883576	0.865841	0.00755701
A0A096SM91	LOC100382107	Putative SERRATE-related C2H2 zinc-finger family protein	78.82	13.2	1	0.917151	1.11617	1.04372	1.10058	0.713543	1.10884	1.2	0.639277	1.06239	0.949925	0.744771
A0A096SMA1	Zm.28595	Putative UDP-glucosyltransferase	49.587	2.4	1	1.03699	1.08884	0.959212	0.965434	1.01521	0.934324	0.931	0.932381	0.974054	0.944874	0.283086
A0A096SMC8	AY106948	Putative CRK1 protein(Cdc2-related kinase 1)	61.5	3.2	1
A0A096SMD4	Zm.20634	Anthranilate N-benzoyltransferase protein 1	20.114	10	1
A0A096SML0	Z	ABC-type transport system isoform 1	39.949	9	3	0.95435	1.07269	1.01257	1.04024	0.978209	0.941944	1.09	0.911922	0.930254	0.97394	0.586724
A0A096SMQ4	pco076728	Putative hydroxyanthranilate hydroxycinnamoyltransferase 2	43.425	23.2	6	1.00318	0.996154	0.981107	1.04832	0.966059	1.00518	1.045	0.969789	1.02454	1.01313	0.643239
A0A096SMR9	Zm.78368	Lipoxygenase	98.338	47.3	28	1.13016	0.585421	0.672443	1.60256	1.18779	0.821624	1.418	2.02896	1.22185	1.51254	0.226678
A0A096SMS0	Zm.78368	Lipoxygenase	98.322	59.9	0
A0A096SMU8	pco114058	Nucleolar GTP-binding protein 1	76.286	11.1	7	0.930665	1.03397	1.0684	0.957655	0.952071	1.05724	1.029	0.920792	0.989547	0.978214	0.703232
A0A096SMV7	gpm696	Notchless-like protein isoform 1	52.172	17	7	0.993871	1.02369	0.996853	0.93722	1.0386	1.00977	0.943	1.01456	1.01296	0.990439	0.785657
A0A096SMW4	Uncharacterized protein	Putative eukaryotic translation initiation factor 4 gamma	86.463	43.5	20	0.931243	1.06162	1.03647	0.995499	0.971287	1.00388	1.069	0.914912	0.968553	0.980633	0.676719
A0A096SN00	Zm.7392	uncharacterized protein	13.174	27.3	2	1.09991	0.96572	1.13731	0.938222	0.893126	0.96572	0.853	0.924829	0.84913	0.873283	0.106982
A0A096SN13	Zm.85328	NADH-cytochrome b5 reductase	31.06	9.7	2	0.511596	1.23397	1.13012	0.918315	0.997613	1.20839	1.795	0.808458	1.06926	1.08646	0.757533
A0A096SN27	Zm.81125	Pyrimidine 5'-nucleotidase family protein, expressed	39.261	12.7	5	0.91352	0.973812	0.941839	1.07887	1.0743	1.01766	1.181	1.10319	1.0805	1.12076	0.0127241
A0A096SNK0	Uncharacterized protein	50S ribosomal protein L29	42.882	12.3	0
A0A096SNK7	LOC100273768	uncharacterized protein	28.082	29.6	4	1.00469	0.944407	1.01072	1.00067	0.911253	1.12827	0.996	0.964894	1.1163	1.02716	0.719317
A0A096SNP2	LOC100384033	uncharacterized protein	40.374	2.5	1	1.05356	1.05777	0.941879	0.959789	1.03248	0.954522	0.911	0.976096	1.01342	0.965148	0.48558
A0A096SNU1	Zm.67013	Putative leucine-rich repeat protein kinase	102.23	17	4	1.06326	1.01754	1.042	0.992026	0.908028	0.97714	0.933	0.892372	0.937755	0.921348	0.0674799
A0A096SNU8	Uncharacterized protein	Putative RNase S-like protein	24.277	5.5	1
A0A096SNX1	pco	Sec12-like protein 2	34.819	20.9	4	1.00739	1.0779	0.938885	1.00638	0.982203	0.98724	0.999	0.911215	1.0515	0.984011	0.728832
A0A096SNX9	cenH3	Centromeric histone H3	13.627	10.6	1	0.918414	1.12965	0.956988	1.00383	1.00475	0.986377	1.093	0.889431	1.03071	0.996638	0.963444
A0A096SNY8	p	Putative farnesyltransferase beta subunit	37.705	10.5	4	0.941324	1.01851	1.05522	1.03169	0.97427	0.978977	1.096	0.956562	0.927743	0.990009	0.809548
A0A096SP06	LOC100384866	Isoleucyl-tRNA synthetase-like	52.805	30.7	7	1.0118	1.06745	1.10287	0.972344	0.872175	0.973356	0.961	0.817062	0.882569	0.885533	0.0498514
A0A096SP11	Zm.84914	Pentatricopeptide repeat (PPR) superfamily protein	85.286	1.7	1
A0A096SP17	Zm.128854	uncharacterized protein	72.334	4.6	2	1.08538	0.972504	0.938857	0.959479	1.0246	1.01918	0.884	1.05357	1.08555	1.00217	0.967573
A0A096SP42	LOC100382718	Exosome complex exonuclease RRP41 isoform 1	28.307	8.8	2	0.966962	1.11684	0.902176	0.971797	0.988235	1.05399	1.005	0.884848	1.16827	1.00939	0.901077
A0A096SP61	pco081417	Emp24/gp25L/p24 family protein, expressed	28.629	20.2	1
A0A096SP86	pco131426	Putative ankyrin-kinase	49.104	19.3	8	1.10803	0.905263	1.06704	1.04044	0.954017	0.925208	0.939	1.05386	0.867082	0.947842	0.502817
A0A096SPA0	Zm.1281	Putative lysM-domain protein kinase family protein	46.215	5.8	2	1.1194	1.09701	0.893284	0.968284	1.03209	0.889925	0.865	0.940816	0.996241	0.929446	0.43902
A0A096SPB5	Zm.79430	Probable cytokinin riboside 5'-monophosphate phosphoribohydrolase LOG4	9.8438	16.3	1	0.718184	0	2.07771	0.875467	0.572393	0.756248	1.219		0.363982	0.788338	0.777925
A0A096SPB6	Uncharacterized protein	uncharacterized protein	18.035	10.3	2	0.710985	0.925702	1.16744	0.987558	1.10558	1.10274	1.389	1.19432	0.94458	1.13971	0.429434
A0A096SPE7	Zm.19958	Magnesium transporter MRS2-I	42.145	2.6	1
A0A096SPE8	Zm.2001	Cell division cycle gene CDC48-like	93.788	2.6	1
A0A096SPF5	ZEAMMB73_389748	Putative homeodomain-like transcription factor superfamily protein	143.98	3	2
A0A096SPI3	gpm542a	GRAS family transcription factor containing protein, expressed	78.391	13.7	3	0.857878	1.05433	0.985702	1.15728	0.955676	0.989134	1.349	0.906428	1.00348	1.07046	0.467849
A0A096SPJ8	Zm.15423	Chloroplast outer membrane translocon subunit, putative, expressed	63.809	2.9	2	0.764429	1.03504	1.18181	1.01287	1.1153	0.890559	1.325	1.07755	0.753558	1.01256	0.933737
A0A096SPL8	LOC100280606	uncharacterized protein	23.783	22.9	3	1.02599	1.08242	1.08447	1.09473	0.764364	0.948016	1.067	0.706161	0.874172	0.879177	0.309501
A0A096SPM8	Zm.96069	Malic enzyme	65.509	14	5	0.899281	0.809353	0.93705	1.44694	0.96223	0.945144	1.609	1.18889	1.00864	1.26785	0.285467
A0A096SPN8	Zm.27440	ATP/GTP-binding protein-like	149.97	21.7	20	0.923645	0.984606	0.97814	1.04464	0.991071	1.07789	1.131	1.00657	1.10198	1.07872	0.0805119
A0A096SPP2	LOC100273059	Esterase	38.666	7.6	2	0.878477	0.982138	0.97511	1.43455	0.895168	0.834553	1.633	0.911449	0.855856	1.11586	0.625711
A0A096SPY5	Zm.94022	Serine/threonine-protein phosphatase	36.26	34.8	7	0.980072	1.06142	0.934008	1.04966	0.972231	1.00261	1.071	0.915974	1.07345	1.01647	0.730362
A0A096SQ20	LOC100280597	uncharacterized protein	9.2447	26.2	5	0.778715	0.741337	1.07618	1.10578	1.28722	1.01077	1.42	1.73634	0.939219	1.31104	0.118586
A0A096SQ28	Zm.	Putative S_TKc, Serine/Threonine protein kinases, catalytic domain	76.09	5.1	4	1.02424	1.01605	0.987368	1.02014	0.975077	0.977125	0.996	0.959677	0.989627	0.981732	0.378209
A0A096SQ42	Uncharacterized protein	Plant intracellular Ras-group-related LRR protein 5	48.957	3.6	2	1.05634	1.00141	1.03732	0.930634	0.994014	0.980282	0.881	0.992616	0.94501	0.938567	0.0669176
A0A096SQ98	Zm.27559	Katanin p80 WD40 repeat-containing subunit B1 homolog	96.282	6.5	1	0.940439	1.19812	1.0721	1.03918	0.684639	1.06552	1.105	0.571429	0.99386	0.868776	0.394274
A0A096SQB5	Zm.94673	uncharacterized protein	85.107	10.8	4	1.05988	1.02067	0.951775	1.05564	0.957075	0.954955	0.996	0.937695	1.00334	0.978679	0.66283
A0A096SQE4	LOC100502200	Lipid binding protein	45.619	6.6	3	1.04004	1.08892	1.0026	0.866355	0.982839	1.01924	0.833	0.902579	1.0166	0.915975	0.19062
A0A096SQE7	Zm.85393	uncharacterized protein	30.458	7.7	2	0.792079	0.981386	1.06535	1.02257	1.1596	0.97901	1.291	1.1816	0.918959	1.11356	0.339963
A0A096SQF3	Zm.43676	Tetratricopeptide-like helical	46.759	27.2	10	1.01283	1.05233	1.01587	0.943957	0.980419	0.994598	0.932	0.931665	0.979063	0.947403	0.0535536
A0A096SQH0	gpm640	ATP-binding region, ATPase-like domain-containing protein-like	61.115	3.8	2	0.948767	1.04554	1.03131	0.959203	1.01898	0.996205	1.011	0.974592	0.965961	0.983067	0.655612
A0A096SQH2	LOC100284680	Germin-like protein 5-1	23.571	15.6	3	1.13593	1.2234	1.04506	0.677016	0.897387	1.0212	0.596	0.733519	0.977174	0.762429	0.097808
A0A096SQJ1	TIDP3245	Glycine-rich RNA-binding protein-like	34.332	25.4	3
A0A096SQJ3	LOC100303801	Transcription regulator	12.185	17.1	1	1.23941	0.821731	1.02499	0.884941	0.948151	1.08077	0.714	1.15385	1.05441	0.944177	0.697703
A0A096SQT2	LOC100285581	uncharacterized protein	70.49	5	3	0.931822	0.903867	0.996117	0.923435	1.26541	0.979345	0.991	1.4	0.983162	1.11879	0.40212
A0A096SQT6	LOC100283448	Casein kinase II subunit beta	27.888	12.7	3	0.815439	0.989943	1.11389	0.97445	1.13346	0.972819	1.195	1.14498	0.873353	1.05531	0.629819
A0A096SQV1	LOC100282504	Hydrolase, alpha/beta fold family protein, expressed	36.177	2.8	1	0.894855	0.927964	1.00761	1.00582	0.987919	1.17584	1.124	1.06461	1.16696	1.11982	0.193887
A0A096SQV8	LOC100273426	Putative magnesium-protoporphyrin IX methyltransferase	34.562	8.3	2	0.951475	1.20362	1.06565	0.747859	1.0019	1.0295	0.786	0.832411	0.966071	0.862925	0.274377
A0A096SQW4	LOC100273517	Putative calcium-dependent lipid-binding (CaLB domain) family protein	26.858	40.2	5	1.04603	0.951883	1.02092	0.983264	0.938285	1.05962	0.94	0.985714	1.03791	0.987526	0.795831
A0A096SQZ0	Uncharacterized protein	Ketol-acid reductoisomerase	61.582	5	2	1.09609	0.851662	0.891122	1.08403	1.05992	1.01717	0.989	1.24453	1.14145	1.11351	0.289886
A0A096SQZ5	Zm.23038	Probable UDP-N-acetylglucosamine--peptide N-acetylglucosaminyltransferase SPINDLY	121.83	6.9	7	1.05671	1.01656	0.957379	1.02607	0.991194	0.952096	0.971	0.975052	0.994481	0.979777	0.602159
A0A096SR18	LOC100304328	Exocyst subunit EXO70-like protein	74.55	8.6	5	0.977358	1.07509	0.939241	0.816094	1.17283	1.01938	0.835	1.09091	1.08533	1.00555	0.963771
A0A096SR48	Zm.79074	E3 ubiquitin-protein ligase BRE1-like 1	97.413	6.7	4	1.04203	1.04932	1.05349	0.995137	0.823203	1.03682	0.955	0.784508	0.984174	0.907886	0.277536
A0A096SR69	Zm.121903	Expressed protein	52.006	9.1	5	1.11566	1.06099	1.01636	0.862402	0.965043	0.979546	0.773	0.909569	0.963776	0.879106	0.0546024
A0A096SR81	Zm.77908	Pectinesterase	22.045	4.9	1
A0A096SRC6	Zm.17228	Putative subtilisin-like protein	80.931	12.9	8	1.17486	1.05267	1.0374	0.90934	0.935187	0.890542	0.774	0.888393	0.858437	0.837711	0.046041
A0A096SRH7	pco084078	Acetyl-coenzyme A synthetase	78.02	19.1	13	1.00284	1.00786	1.01989	0.921611	1.06803	0.979776	0.919	1.0597	0.960669	0.979815	0.680022
A0A096SRI1	LOC100274372	Chlorophyll synthase, chloroplastic	19.521	8.9	1
A0A096SRJ2	LOC100273995	OJ991113_30.8 protein	29.46	27.8	6	0.963701	0.998394	1.01381	0.942499	1.03405	1.04754	0.978	1.03571	1.03327	1.01619	0.689328
A0A096SRK4	Zm.124512	uncharacterized protein	84.129	19.6	12	1.14526	0.989502	0.988357	0.955144	0.972323	0.949418	0.834	0.982639	0.960603	0.921159	0.254705
A0A096SRU8	Zm.344	Leucine-rich repeat family protein, putative, expressed	67.505	7.3	5	1.07585	0.956428	0.998386	0.944594	1.02743	0.99731	0.878	1.07424	0.998922	0.979766	0.658873
A0A096SRX0	Zm.36	BZIP, putative, expressed	86.656	3.6	2	1.04621	1.03575	1.00854	0.988666	0.919616	1.00122	0.945	0.887879	0.992739	0.941435	0.125912
A0A096SS04	pco125769	uncharacterized protein	30.672	6.1	2	0.780031	1.04056	1.22387	0.49532	1.09594	1.36427	0.635	1.05322	1.11472	0.970792	0.924463
A0A096SS08	Uncharacterized protein	Putative dynamin homolog	34.962	23.7	5	1.03288	1.07833	1.07523	0.833534	0.890343	1.08969	0.807	0.82567	1.01345	0.882982	0.24832
A0A096SS17	Zm.94	Jasmonate-induced protein	33.409	67	4	1.08342	1.12893	0.994583	0.923077	0.959913	0.910076	0.852	0.850288	0.915033	0.870946	0.0585243
A0A096SS19	Zm.94009	Jasmonate-induced protein	24.209	70.7	1	0.823271	1.18551	0.996158	0.717892	0.777991	1.49918	0.872	0.65625	1.50496	0.996712	0.991184
A0A096SS43	LOC100304283	Eukaryotic translation initiation factor 4B	57.057	37.1	10	1.03146	0.894275	1.02114	1.03249	1.0459	0.974729	1.001	1.16955	0.954545	1.03605	0.525031
A0A096SSA0	gpm203	Putative subtilase family protein	80.768	5.5	3	0.954958	0.930129	0.896705	1.06287	1.14881	1.00653	1.113	1.23511	1.12247	1.15688	0.0564218
A0A096SSA4	pco129366(222)	50S ribosomal protein L22-like	34.174	5.4	2	1.00705	0.983887	1.01913	1.06647	0.935549	0.987915	1.059	0.95087	0.969368	0.993309	0.878639
A0A096SSD7	pco141670(283)	SNF2 domain/helicase domain-containing protein-like	246.55	9	19	0.998835	0.972865	1.09173	0.978858	0.930914	1.0268	0.98	0.956879	0.940531	0.958591	0.408364
A0A096SSF4	LOC100282810	Putative seed specific protein	27.916	9.2	2	0.774793	1.08084	1.15057	1.09323	1.12345	0.777118	1.411	1.03943	0.675421	0.995876	0.980629
A0A096SSH0	IDP707	putative pentatricopeptide (PPR) repeat-containing protein, PF01535'	86.676	18.3	15	1.08715	1.04475	1.04149	0.937126	0.965392	0.92408	0.862	0.924037	0.887265	0.890716	0.00419376
A0A096SSN6	LOC10	uncharacterized protein	38.857	7.9	2	0.928218	0.958849	0.959777	0.908725	1.36262	0.881807	0.979	1.4211	0.918762	1.1076	0.580194
A0A096SSQ2	LOC100	ABA-induced protein	17.077	6.9	1
A0A096SSS7	Zm.9883	Ubiquitin carboxyl-terminal hydrolase	99.137	2.6	2
A0A096SSV4	Uncharacterized protein (Fragment)	SnRK1-interacting protein 1	15.299	7.8	1
A0A096SSW0	Zm.64859	Expressed protein	102.78	2	2	1.00167	1.04975	1.03673	0.993656	0.958598	0.959599	0.992	0.913168	0.925604	0.942913	0.0353618
A0A096SSY4	TUBB1	Tubulin beta-2 chain	50.011	49.1	4	1.0989	1.13407	1.06593	0.9	0.954945	0.846154	0.819	0.842054	0.793814	0.818787	0.00935527
A0A096ST04	Zm.28180	uncharacterized protein	82.669	18.1	12	0.932691	0.948547	0.992383	1.05301	1.10244	0.970931	1.129	1.16224	0.978383	1.08796	0.14601
A0A096ST13	cl31341_-1	uncharacterized protein	57.719	17.8	8	0.722282	0.83857	1.20766	1.08848	0.963525	1.17949	1.507	1.14901	0.976675	1.16723	0.410598
A0A096ST28	Zm.97308	DEAD-box ATP-dependent RNA helicase 7	72.094	4.2	1	0.993871	1.06145	1.01872	0.917343	0.931257	1.07736	0.923	0.877341	1.05756	0.951827	0.444074
A0A096ST53	Zm.23196	Putative D-protein	40.204	28.8	9	1.17509	0.970623	1.03525	1.01058	0.921269	0.887192	0.86	0.949153	0.856981	0.886221	0.177805
A0A096ST65	pco128534b	Dihydrolipoyllysine-residue acetyltransferase component of pyruvatedehydrogenase complex	64.929	12.4	2	1.27226	0.947837	0.793893	0.998728	0.907125	1.08015	0.785	0.957047	1.36058	0.990713	0.954915
A0A096ST93	Z138B04_Z333J11.16	Putative aldose reductase-related protein	49.412	12.5	1
A0A096STG8	Uncharacterized protein	Endomembrane protein 70	52.481	7.2	2	0.927931	1.00866	0.951129	0.811939	1.3223	0.978039	0.875	1.31095	1.02829	1.07776	0.669434
A0A096STN8	LOC100272940	26S proteasome non-ATPase regulatory subunit 4	41.249	32	1
A0A096STP3	Zm.3743	Putative DUF869 domain containing family protein	115.55	16.9	7	1.04895	1.05524	1.1035	0.946154	0.796154	1.05	0.902	0.754473	0.951521	0.870504	0.196177
A0A096STP8	Zm.5537	uncharacterized protein	25.866	16.5	4	0.894188	1.1079	0.999702	1.11148	0.897765	0.988972	1.243	0.810331	0.989267	0.998808	0.98977
A0A096STQ5	pco134695(574)	Putative DegP2 protease	60.689	6.5	4	1.0015	1.07962	1.02354	0.856284	1.09064	0.948423	0.855	1.0102	0.926614	0.932581	0.418037
A0A096STT7	Zm.6891	Expressed protein	83.627	2.3	1	1.0084	0.746218	1.08101	1.11429	0.977143	1.07294	1.105	1.30946	0.992537	1.11593	0.400132
A0A096STU9	LOC100273005	Expressed protein	14.493	11.4	2
A0A096SU20	Zm.1145	Phosphoacetylglucosamine mutase	60.778	12.4	6	1.02267	1.00017	0.997102	1.06664	0.914266	0.999148	1.043	0.91411	1.00205	0.986793	0.793132
A0A096SU57	ZEAMMB73_039111	uncharacterized protein	30.258	22.4	5	1.01643	0.985939	0.992038	0.966627	0.981874	1.05709	0.951	0.995876	1.06557	1.00373	0.909053
A0A096SU75	Uncharacterized protein	Ubiquitin domain containing 1	9.7368	12.4	1
A0A096SUA1	Uncharacterized protein	HEAT repeat family protein, expressed	43.691	17.2	6	0.913103	1.11125	1.04642	0.930452	0.91219	1.08659	1.019	0.820871	1.03839	0.95391	0.58897
A0A096SUD5	LOC100384227	uncharacterized protein	104.93	23.7	2	0.982318	0.983301	0.967583	0.927308	1.20334	0.936149	0.944	1.22378	0.967513	1.04555	0.671811
A0A096SUD7	LOC100384227	uncharacterized protein	6.4213	38.2	2	0.96743	0.96743	0.984844	0.938407	1.25089	0.891003	0.97	1.293	0.904715	1.055	0.682262
A0A096SUG9	Zm.27002	Erythroid differentiation-related factor 1-like protein	156.65	0.9	1	0.989772	0.87001	1.07687	0.983834	1.03332	1.04619	0.994	1.18771	0.971507	1.04314	0.560906
A0A096SUH9	Zm.102765	Putative guanine nucleotide-exchange protein GEP2	20.912	53.8	2	1.06705	1.10759	0.888849	1.01263	0.966744	0.95714	0.949	0.872832	1.07683	0.958551	0.597341
A0A096SUJ6	LOC100281789	3-ketoacyl-CoA synthase	31.853	3.1	1
A0A096SUM1	Uncharacterized protein	Early nodulin-like protein 3	29.77	9.2	2	1.12339	0.812207	1.00543	1.13125	0.988579	0.93915	1.007	1.21715	0.934078	1.04011	0.736079
A0A096SUN3	LOC100501441	Pectinesterase	58.908	29.8	11	0.967742	1.05097	1.03258	0.982258	0.966774	0.999677	1.015	0.91989	0.968135	0.966381	0.308076
A0A096SUQ6	LOC100384383	Nucleoporin-like protein	43.312	8.2	2
A0A096SUR7	Zm.12340	KRR1 small subunit processome component	44.822	10.7	4	1.00553	0.955254	0.993464	0.95827	1.08698	1.0005	0.953	1.13789	1.00709	1.03097	0.51598
A0A096SUU4	LOC100283096	Reticulon-like protein	19.804	7.5	1	1.02372	0.961269	0.994028	1.05545	1.05955	0.905989	1.031	1.10224	0.911432	1.01409	0.814178
A0A096SUU8	Zm.13366	Putative Ras-GTPase activating protein SH3 domain-binding protein 2	48.379	9.6	5	1.04348	1.02157	1.05496	0.93287	0.98087	0.966261	0.894	0.960163	0.915925	0.923077	0.0129151
A0A096SUW9	Uncharacterized protein	Knolle protein	31.029	8.1	2	0.69735	0.915621	1.09833	1.25244	0.908647	1.12762	1.796	0.992384	1.02667	1.21296	0.279155
A0A096SV32	Zm.23081	Leucine carboxyl methyltransferase 1	36.58	8.6	2	0.959386	1.03038	1.10617	0.870163	0.932523	1.10138	0.907	0.905028	0.995663	0.938023	0.482452
A0A096SV42	Zm.74185	SAP-like protein BP-73	42.754	2.3	1
A0A096SVE4	ZEAMMB73_7639	Putative Anthranilate phosphoribosyltransferase	63.557	11.1	5	1.00469	0.95144	1.02478	1.12726	0.881112	1.01072	1.122	0.926082	0.986275	1.01281	0.877645
A0A096SVF4	Zm.12870	uncharacterized protein	88.271	13.8	8	1.0453	0.999303	1.03484	0.984669	0.915679	1.02021	0.942	0.916318	0.985859	0.948405	0.220745
A0A096SVF9	Zm.86146	Putative cullin 1	75.717	4.4	2
A0A096SVI8	Zm.34115	uncharacterized protein	58.52	7.6	3	0.971345	0.921807	1.00826	1.03837	1.04128	1.01894	1.069	1.12961	1.0106	1.06796	0.110573
A0A096SVP0	LOC100384695	Cis,cis-muconate cycloisomerase-like	58.097	6.2	2
A0A096SVP6	Zm.3083	Putative ethylene-inducible CTR1-like protein kinase	69.623	17.9	3	0.968367	0.848289	1.13299	0.992576	0.983861	1.07392	1.025	1.15982	0.947863	1.03414	0.73134
A0A096SVV9	Uncharacterized protein	uncharacterized protein	22.982	26.4	6	0.819113	0.813379	0.946894	1.33597	0.651195	1.43345	1.631	0.800604	1.51384	1.32614	0.372615
A0A096SW07	LOC100272673	MATE efflux family protein	47.336	6	1
A0A096SW39	Zm.93885	Expressed protein	26.899	29.4	6	0.984252	0.952756	0.980315	1.07972	1.00197	1.00098	1.097	1.05165	1.02108	1.05668	0.158052
A0A096SW41	LOC100383886	Putative global transcription factor group E	63.984	1.6	1	0.775896	1.16695	1.17005	1.06918	0.729342	1.08858	1.378	0.625	0.930371	0.927468	0.690089
A0A096SW65	Zm.38363	NPH3 family protein	68.721	1.9	1
A0A096SW94	Uncharacterized protein	Expansin-B16	20.982	25	4	1.18483	0.904028	1.12204	0.927725	0.973934	0.887441	0.783	1.07733	0.790919	0.868635	0.235557
A0A096SWA5	Uncharacterized protein	Membrane steroid binding protein 1, putative, expressed	38.682	16	3	1.11049	0.928373	1.12826	0.758468	1.02165	1.05275	0.683	1.10048	0.933071	0.89446	0.387089
A0A096SWB0	LOC100383766	Putative prolin-rich extensin-like receptor protein kinase family protein	40.762	14.4	3	0.959539	0.988326	0.992164	0.986407	0.986407	1.08716	1.028	0.998058	1.09574	1.0408	0.356854
A0A096SWC1	Uncharacterized protein	OSJNBb0116K07.3 protein	24.317	36.4	5	1.12888	1.03744	0.992286	0.939229	0.941486	0.960677	0.832	0.907508	0.968146	0.899571	0.115293
A0A096SWH3	Zm.27235	NAD dependent epimerase/dehydratase family protein, expressed	54.538	13.6	5	1.01112	1.04954	0.997978	1.09707	0.917088	0.927199	1.085	0.873796	0.929078	0.961653	0.576559
A0A096SWI8	pco111553	Nucleotide-sensitive chloride conductance regulator family protein, expressed	17.32	33.1	4	1.09649	1.00548	0.971491	0.948465	1.08662	0.891447	0.865	1.0807	0.917607	0.952194	0.522785
A0A096SWN0	Uncharacterized protein	uncharacterized protein	62.534	8.5	4	1.02407	1.02714	0.949309	1.02611	1.01587	0.957501	1.002	0.989033	1.00863	0.999659	0.99231
A0A096SWQ7	LOC100272631	OSJNba0093F12.4 protein	14.706	15.2	1
A0A096SWY3	LOC10	Methylthioadenosine/S-adenosyl homocysteine nucleosidase	12.562	36.4	5	1.07914	1.05755	0.996043	0.811511	0.98741	1.06835	0.752	0.933673	1.07259	0.91526	0.365171
A0A096SX49	IDP147	Small nuclear ribonucleoprotein Sm D2	11.747	53.9	1	1.07162	1.09091	0.940882	0.920522	0.974103	1.00196	0.859	0.892927	1.06492	0.933356	0.284006
A0A096SX95	Uncharacterized protein	Ubiquitin-fold modifier 1	7.2944	42.3	3	1.05764	0.792173	0.983607	1.09466	1.09572	0.976203	1.035	1.38318	0.992473	1.11758	0.299772
A0A096SXB6	Uncharacterized protein	Transcription elongation factor SPT5	85.266	9.5	1	1.02863	1.01834	0.996743	1.02554	0.897994	1.03274	0.997	0.881818	1.03612	0.971274	0.576834
A0A096SXD7	si606037c03	SWIB/MDM2 domain containing protein isoform 1	35.555	27.5	7	1.00688	1.04111	0.940426	1.03608	0.980701	0.994798	1.029	0.941973	1.05782	1.00775	0.8339
A0A096SXE2	LOC100384320	Ethylene-induced calmodulin-binding protein 4-like	94.65	6.9	6	0.996016	0.853586	1.00697	1.06972	1.01892	1.05478	1.074	1.1937	1.04748	1.10042	0.18521
A0A096SXG9	Zm.77743	uncharacterized protein	75.956	33.4	15	1.00184	1.00685	0.969778	1.0389	1.0389	0.94373	1.037	1.03184	0.97314	1.01446	0.70434
A0A096SXL7	LOC100280423	Regulator of nonsense transcripts 1-like	91.649	6.3	5
A0A096SXN7	Zm.99628	Glycosyl hydrolase family 3 N terminal domain containing protein, expressed	67.389	22	12	1.06213	1.10143	1.07488	0.776421	0.916622	1.06851	0.731	0.832208	0.994071	0.852739	0.198202
A0A096SXQ2	IDP785	Transmembrane protein 115	41.505	8.8	2	1.00017	1.11319	0.922154	1.04517	0.972162	0.947158	1.045	0.873315	1.02711	0.976606	0.73086
A0A096SXT9	Zm.13920	Glutathione reductase, chloroplast, putative, expressed	59.19	20.7	9	0.985545	1.0161	0.986531	1.08607	1.02891	0.896846	1.102	1.01261	0.909091	1.00792	0.901844
A0A096SXU3	Zm.27981	Protein kinase domain containing protein, expressed	66.627	9.6	5	1.11173	0.950528	0.933852	0.962757	1.02501	1.01612	0.866	1.07836	1.0881	1.0026	0.96875
A0A096SXV7	Zm.13425	Alpha-mannosidase	113.78	21.6	24	0.930377	1.00481	0.98713	1.11459	0.967592	0.995503	1.198	0.962963	1.00848	1.05317	0.3809
A0A096SXZ6	LOC100284261	Esterase/lipase/thioesterase family protein, putative, expressed	25.423	10.1	2	1.03699	0.89803	0.968545	0.988247	1.00173	1.10646	0.953	1.11547	1.1424	1.06643	0.306244
A0A096SY43	Uncharacterized protein	uncharacterized protein	18.086	6.2	1	0.984898	1.03513	1.11097	1.10506	0.892318	0.871635	1.122	0.862036	0.784574	0.916326	0.372657
A0A096SY57	LOC100274068	uncharacterized protein	64.729	6.4	3	1.01027	1.00421	1.10524	0.945614	0.897121	1.03755	0.936	0.89336	0.938757	0.923251	0.207281
A0A096SYB5	LOC100383459	Glycosyltransferase	53.877	9.6	3	0.766284	1.10881	1.08352	0.906513	1.07433	1.06054	1.183	0.968901	0.978784	1.02797	0.836919
A0A096SYE5	Uncharacterized protein	Peptide-N(4)-(N-acetyl-beta-glucosaminyl)asparagine amidase	23.619	25.9	5	1.01061	0.90955	0.917635	0.900455	1.33199	0.929763	0.891	1.46444	1.01322	1.11432	0.521537
A0A096SYF6	LOC100283708	CID11	30.146	7.3	1	1.07972	1.00846	1.03113	1.12615	0.989023	0.765521	1.043	0.980728	0.742408	0.923503	0.530305
A0A096SYH7	Zm.17079	OJ1485_B09.7 protein	15.746	24.3	3	0.969305	0.844265	0.877221	1.37835	0.997415	0.933441	1.422	1.1814	1.06409	1.22983	0.273194
A0A096SYK6	Zm.20228	Putative NBS-LRR type disease resistance protein	102.45	2	2	0.922367	0.922367	0.934358	0.825519	1.50992	0.885473	0.895	1.637	0.94768	1.15898	0.570307
A0A096SYQ9	Zm.73	Nucleolin	108.61	3.3	2	1.16891	1.12449	1.11397	0.811222	0.785506	0.995909	0.694	0.698545	0.894019	0.760892	0.047308
A0A096SYR7	Zm.27960	PHD finger transcription factor-like	150.4	7.2	9	1.0057	1.03386	1.04894	0.976534	0.926249	1.00872	0.971	0.895914	0.961649	0.94269	0.116956
A0A096SYV3	Uncharacterized protein	ALM beta-like	26.165	7.1	2	0.948617	0.961897	0.942925	0.961897	1.15731	1.02735	1.014	1.20316	1.08954	1.10273	0.230129
A0A096SYY6	umc21	IBR5	15.547	19.1	1	1.07662	0.788085	0.888211	1.06047	0.981877	1.20474	0.985	1.2459	1.35636	1.17951	0.202449
A0A096SZ09	gpm24	Beta-fructofuranosidase, insoluble isoenzyme 4	56.555	7.8	3	1.15296	1.0515	1.04458	0.807071	0.953497	0.990392	0.7	0.906798	0.948124	0.8467	0.0776805
A0A096SZ73	pco064771(293)	Putative acyl-peptide hydrolase	88.921	8.3	6	0.960769	1.00304	1.02034	1.03283	0.953082	1.02994	1.075	0.950192	1.00942	1.01062	0.756604
A0A096SZ87	LOC100273110	B3 domain-containing protein Os05g0481400	18.39	7.4	1	1.0582	0.961905	0.741799	1.13016	1.08148	1.02646	1.068	1.12431	1.38374	1.17241	0.22661
A0A096SZB3	LOC100283509	Putative murG	35.554	5.2	1
A0A096SZB7	cl3204_1	Import receptor subunit TOM40	22.886	20.2	2	0.920104	0.824413	0.929305	1.11425	1.28723	0.924705	1.211	1.56138	0.99505	1.24398	0.164553
A0A096SZD6	Uncharacterized protein	Programmed cell death protein 5	14.356	31	1	0.999833	0.459923	1.04183	1.29378	1.1768	1.02783	1.294	2.5587	0.986564	1.39848	0.211028
A0A096SZE1	Uncharacterized protein	60S ribosomal protein L7-2	62.396	8	1	1.15674	0.791209	1.03297	0.679005	1.54772	0.792366	0.587	1.95614	0.767077	1.01281	0.968471
A0A096SZF1	Zm.21212	Putative U2-associated SR140 protein	91.587	16.2	13	0.953592	1.01367	0.97171	0.984107	0.9822	1.09472	1.032	0.968956	1.12659	1.04153	0.399468
A0A096SZL3	LOC10	Chaperone protein dnaJ 10 isoform 1	37.805	34	1	1.04112	1.00364	1.03904	1.00052	0.910984	1.00469	0.961	0.907676	0.966934	0.945645	0.201104
A0A096SZL6	gst14	Glutathione S-transferase	33.427	46.3	11	1.23001	0.851169	0.917589	0.96187	0.99016	1.0492	0.782	1.16329	1.14343	1.00082	0.995103
A0A096SZN2	Zm.3800	Replication protein A 32 kDa subunit B	22.399	26.5	5	0.96463	1.03312	1.02637	0.963666	1.05241	0.959807	0.999	1.01867	0.93515	0.984051	0.690594
A0A096SZQ0	LOC100192726	Putative bZIP transcription factor superfamily protein	49.705	16.3	2	0.975293	0.947984	1.00943	1.00845	1.05624	1.0026	1.034	1.1142	0.993237	1.04589	0.142252
A0A096SZS4	Zm.67861	S-glutathione dehydrogenase/class III alcohol dehydrogenase	36.456	5	2	0.68918	0.815989	0.840799	1.58649	1.18608	0.881461	2.302	1.45355	1.04836	1.55758	0.160561
A0A096SZW6	LOC100193321	RNA recognition motif protein-containing protein	16.68	5.4	1	0.95223	0.949373	1.1122	1.01793	1.05602	0.912236	1.069	1.11234	0.820205	0.990837	0.900447
A0A096SZY4	LOC100278116	Expressed protein	61.098	4.3	2	1.09031	0.914774	1.04561	1.07832	1.03253	0.838452	0.989	1.12872	0.801877	0.966762	0.729428
A0A096T004	LOC100191518	Putative DEAD-box ATP-dependent RNA helicase family protein	38.984	11.9	3	0.975134	0.883471	1.30473	0.829839	0.933203	1.07362	0.851	1.05629	0.82287	0.896732	0.508367
A0A096T032	Uncharacterized protein	CrcB-like protein	31.557	2.4	1	0.998004	1.05389	0.914172	0.898204	0.98004	1.15569	0.9	0.929924	1.26419	1.02288	0.80953
A0A096T064	rop6	GTPase, ROP6Rac-like GTP-binding protein 2 , Rop family	22.249	12.9	2	1.00587	0.947527	0.932439	0.926404	1.26639	0.921375	0.921	1.33652	0.988134	1.07912	0.575955
A0A096T075	cl3475_1	S-acyltransferase	52.6	1.9	1
A0A096T0B4		Proline iminopeptidase	42.22	31	12	1.10031	1.0453	0.940767	1.00018	0.958372	0.955071	0.909	0.916842	1.0152	0.944029	0.343917
A0A096T0B8	IDP553	Aconitate hydratase	71.944	32.1	7	1.00739	1.01343	1.02552	1.08193	0.92176	0.949966	1.074	0.909543	0.926326	0.969577	0.596035
A0A096T0G8	a4	Putative HGA1	53.5	10.5	5	1.03057	0.868774	1.045	1.0079	1.12539	0.922363	0.978	1.29537	0.882643	1.0378	0.672878
A0A096T0I2	Zm.29542	uncharacterized protein	115.85	0.9	1
A0A096T0I8	Zm.84814	50S ribosomal protein L4, chloroplast, putative, expressed	32.708	20.1	5	0.983445	1.00803	0.971644	1.0277	0.979512	1.02967	1.045	0.971707	1.05972	1.02489	0.287906
A0A096T0J9	Zm.17924	Expressed protein, having alternative splicing products	42.253	9	3	0.932546	0.985701	1.05657	0.997824	1.05378	0.973578	1.07	1.06906	0.921447	1.01693	0.71943
A0A096T0K6	Zm.125958	Expressed protein	24.137	5.9	1
A0A096T0K9	LOC100382411	Expressed protein	32.878	8.1	2	0.836237	1.12139	1.18997	0.66899	1.00683	1.17659	0.8	0.897837	0.988756	0.906217	0.624351
A0A096T0N4	LOC100501217	Putative leucine-rich repeat receptor-like protein kinase family protein	28.343	3.2	1
A0A096T0P4	IDP866	Erythronate-4- phosphate+dehydrogenase+domain+containing+protein	36.943	8.9	4	0.99817	1.01314	1.02113	0.937282	1.22575	0.804525	0.939	1.20985	0.787879	0.978604	0.878019
A0A096T0P9	pco080326c	FCA	46.975	19.1	2	1.0433	1.03391	1.05269	0.927491	0.966093	0.976526	0.889	0.93441	0.927651	0.917	0.0187614
A0A096T0T0	Zm.81302	Putative chromatin complex subunit A101	88.397	7.7	4	1.01747	1.13244	1.03782	0.68679	0.958453	1.16703	0.675	0.846361	1.12451	0.882222	0.46581
A0A096T0Z9	Zm.103993	Putative RAN GTPase activating family protein	81.679	14.4	0
A0A096T160	LOC100191324	uncharacterized protein	19.911	7.6	1
A0A096T179	Uncharacterized protein	uncharacterized protein	40.964	21	1
A0A096T187	LOC100304348	Kinesin-like protein	158.95	4.1	6	1.01885	1.02292	1.04432	0.95568	0.957718	1.00051	0.938	0.936255	0.958049	0.944206	0.0392336
A0A096T192	LOC100276543	Zn-finger in Ran binding protein and others, putative	38.067	14	4	0.982318	0.97446	1.06974	0.936149	0.951866	1.08546	0.953	0.976815	1.01469	0.982473	0.771916
A0A096T1A5	cl18707_1	Beta-D-xylosidase	82.922	6.9	5	1.14855	0.9866	1.09342	0.941807	0.882083	0.94755	0.82	0.894063	0.866597	0.858413	0.0677525
A0A096T1B4	LOC100272895	Thioredoxin M2, chloroplastic	8.1273	45.2	3	1.16437	1.00252	1.01882	0.836018	0.986222	0.992043	0.718	0.98374	0.973714	0.883406	0.162824
A0A096T1D0	MYBR66	Transcriptional adapter ADA2	42.531	14.8	1	0.795439	1.09612	1.18202	1.11441	0.548058	1.26395	1.401	0.5	1.06931	0.952122	0.855325
A0A096T1D6	Zm.6726	Putative mutator-like transposase	20.4	14	2	0.708215	0.768414	0.916431	0.856232	1.13173	1.61898	1.209	1.47281	1.76662	1.50725	0.20555
A0A096T1F7	LOC100279785	Homeobox-leucine zipper protein HOX33	103.56	6.1	2	0.926355	0.855952	1.14405	1.00139	1.05512	1.01714	1.081	1.23268	0.889069	1.05033	0.630484
A0A096T1G4	LOC100277789	uncharacterized protein	15.431	8.8	1	1.20096	1.04363	0.947558	0.957166	0.898319	0.952362	0.797	0.860759	1.00507	0.879609	0.220385
A0A096T1I9	LOC100284621	Putative vesicle-associated membrane protein family protein	30.176	24.5	2	0.993049	1.08242	1.00596	1.06852	0.920556	0.929494	1.076	0.850459	0.923988	0.947148	0.395187
A0A096T1Q5	NIT1	Nitrilase 4 isoform 1	21.013	10.4	1
A0A096T1T2	Uncharacterized protein	uncharacterized protein	69.568	8.9	4	0.896861	1.03318	1.0296	0.966816	1.04574	1.0278	1.078	1.01215	0.998258	1.02727	0.632616
A0A096T1T5	LOC100193726	Coatomer subunit gamma	98.614	33.4	3	1.00167	1.04474	0.977629	0.951586	0.890484	1.13389	0.95	0.852349	1.15984	0.984101	0.849732
A0A096T241	pco101682(581)	Leucine aminopeptidase 2, chloroplastic	61.877	42.6	9	1.01523	0.95533	0.963452	1.02741	1.08629	0.952284	1.012	1.13709	0.988409	1.04498	0.384959
A0A096T271	Zm.163064	Putative ras-related protein	14.317	38.5	2	0.97561	1.12976	1.05463	0.994146	0.886829	0.959024	1.019	0.784974	0.909343	0.898734	0.13001
A0A096T292	Uncharacterized protein	ATP-citrate synthase beta chain protein 1	19.656	41.3	3	1.04603	0.906904	0.986402	1.04812	0.998954	1.0136	1.002	1.1015	1.02757	1.04128	0.426826
A0A096T2C2	Zm.93152	GRAS family transcription factor containing protein, expressed	79.878	11.2	2	1.03734	0.976141	0.982365	1.09647	0.982365	0.925311	1.057	1.00638	0.941922	1.00277	0.962802
A0A096T2D6	Zm.94193	Putative myosin	62.076	14	7	0.998502	1.02846	0.950574	0.96655	1.05841	0.997504	0.968	1.02913	1.04937	1.01509	0.69339
A0A096T2D7	Zm.21429	Katanin p80 WD40 repeat-containing subunit B1 homolog	106.49	9.5	10	1.05764	1.03437	1.01111	0.853517	1.01005	1.03332	0.807	0.976483	1.02197	0.933538	0.347201
A0A096T2F0	LOC100284220	uncharacterized protein	36.323	42.7	4	1.06458	1.0252	0.93577	0.995387	0.969837	1.00923	0.935	0.946002	1.0785	0.98311	0.704693
A0A096T2J0	Zm.20685	Protein kinase-like	26.248	5.7	1
A0A096T2N8	ZEAMMB73_536840	Phospholipase D	79.923	5.5	2	1.15585	0.932768	1.00212	1.03333	0.929301	0.946638	0.894	0.996283	0.944637	0.941286	0.471868
A0A096T2S1	Zm.13663	OSJNBb0056F09.13 protein	24.273	4.8	1
A0A096T2V8	Zm.84489	Chloroplast lumen common protein family-like protein	44.985	2.3	1	1.01471	1.06951	0.924404	0.948757	1.19838	0.844242	0.935	1.12049	0.913282	0.994266	0.963108
A0A096T305	Zm.25	Putative cobW protein	67.99	5.4	3	0.948167	0.831542	0.890329	1.05341	1.4488	0.82775	1.111	1.7423	0.929712	1.24716	0.348882
A0A096T307	IDP2552	uncharacterized protein	61.007	4.5	2	0.889416	0.990809	1.08331	0.939223	1.13845	0.95879	1.056	1.14901	0.885057	1.02461	0.788281
A0A096T340	Uncharacterized protein	Putative PHG1A protein	72.49	14.4	2	1.03395	0.972945	0.86438	0.870584	1.26348	0.994658	0.842	1.29862	1.15072	1.08967	0.549809
A0A096T388	Uncharacterized protein	Putative SNF1-related protein kinase family protein	57.054	16.6	5	0.996843	1.03971	1.08357	0.841336	0.988869	1.04968	0.844	0.951103	0.968721	0.923003	0.326721
A0A096T3A1	cl24314_1	Neutral ceramidase	86.319	13.8	8	1.05152	0.940063	1.05678	0.984227	0.926393	1.04101	0.936	0.985459	0.985075	0.968265	0.55797
A0A096T3C7	LOC100283534	Nucleic acid binding protein	47.941	29.7	4	0.862565	1.01869	1.03335	0.958309	1.1222	1.00489	1.111	1.10161	0.972454	1.0586	0.480904
A0A096T3E0	Zm.6884	Ribose-phosphate pyrophosphokinase 4	31.849	43.9	4	0.96743	1.04192	1.09803	0.903579	0.990648	0.998388	0.934	0.950789	0.909251	0.930884	0.217345
A0A096T3E5	LOC100502361	1,3-beta-glucan synthase component family protein, expressed	112.1	3.2	1	0.95511	1.18434	1.09074	0.892073	0.934097	0.943649	0.934	0.78871	0.865149	0.857481	0.141066
A0A096T3F2	Zm.158821	Zinc finger CCCH domain-containing protein 24	79.771	5.1	3	0.941472	0.913228	1.04033	1.08269	0.99796	1.02432	1.15	1.09278	0.984615	1.07252	0.213812
A0A096T3G7	Zm.154689	Protein kinase, putative, expressed	122.97	4.1	2
A0A096T3H0	LOC10	uncharacterized protein	6.27	89.1	4	0.903887	1.0467	0.940042	1.11449	1.01326	0.981621	1.233	0.968048	1.04423	1.07567	0.282192
A0A096T3M2	Zm.8577	Glycosyl hydrolase family 3 N terminal domain containing protein, expressed	55.343	11.3	5	0.903342	0.868112	1.03975	1.14453	1.0542	0.990063	1.267	1.21436	0.952215	1.13432	0.14344
A0A096T3M9	pco121857a	uncharacterized protein	45.878	18.8	6	0.965406	0.946098	0.983749	1.00113	1.01561	1.08801	1.037	1.07347	1.10599	1.07236	0.106945
A0A096T3V0	Zm.7951	Thioredoxin-like 1-1, chloroplastic	21.925	3.5	1	1.01729	1.08952	0.994914	1.07223	0.814852	1.01119	1.054	0.747899	1.01636	0.934405	0.482364
A0A096T3X5	Uncharacterized protein	UDP-glucuronic acid decarboxylase 1 isoform 1	53.918	11.6	0
A0A096T404	Zm.29213	Aspartokinase	46.254	7.9	1	0.900766	1.03588	1.00345	0.969224	1.04759	1.04309	1.076	1.0113	1.0395	1.04075	0.460553
A0A096T430	LOC100384369	CwfJ C-terminus 1 containing protein, expressed	87.351	6.6	6	0.907716	0.947655	1.02844	0.992133	1.05658	1.06747	1.093	1.11494	1.03795	1.08058	0.153903
A0A096T439	Uncharacterized protein	UMP synthase	28.521	22.1	5	1.07028	0.964324	1.02105	1.02533	0.936497	0.982519	0.958	0.971143	0.962264	0.963573	0.406966
A0A096T4E4	Uncharacterized protein	Expressed protein	126.29	7.1	8	1.03466	1.01397	1.00362	0.948784	0.949819	1.04915	0.917	0.936735	1.04536	0.965763	0.407018
A0A096T4E7	Zm.122582	tRNA-splicing endonuclease positive effector-like	161.12	0.7	1
A0A096T4F9	Zm.13	uncharacterized protein	58.117	19.7	9	1.0218	1.18426	1.02384	1.02486	0.855245	0.889986	1.003	0.722174	0.869261	0.85764	0.1094
A0A096T4J5	AY109	Putative vacuolar sorting receptor protein	66.678	22.5	13	0.992063	1.08433	1.06647	0.960317	0.85119	1.04563	0.968	0.784995	0.980465	0.909091	0.229148
A0A096T4U7	Uncharacterized protein	14-3-3-like protein	71.004	19.7	1	0.964785	0.754462	0.939701	1.68066	0.982151	0.678244	1.742	1.30179	0.721766	1.25653	0.526365
A0A096T4Z5	pco064714	OSJNBb0065J09.14 protein	41.216	27.1	11	1.07933	1.03616	0.971398	0.920669	1.01025	0.982191	0.853	0.975	1.01111	0.943706	0.23281
A0A096T528	Uncharacterized protein	Pyruvate, phosphate dikinase 2	20.828	13.5	1
A0A096T530	Uncharacterized protein	Cytosolic orthophosphate dikinase	67.3	23.7	1
A0A096T536	Zm.81027	Putative aminoimidazolecarboximide ribonucleotide transformylase	64.295	28.6	11	1.02284	1.01671	1.01057	0.921582	1.00341	1.02489	0.901	0.986922	1.01417	0.967136	0.39972
A0A096T546	Uncharacterized protein	ARF GAP-like zinc finger-containing protein ZIGA2, putative, expressed	31.754	5.5	1
A0A096T5A4	Zm.17	Sucrose transport protein SUT2	18.374	18.9	3	0.968367	0.951904	1.11168	0.997418	1.00129	0.969335	1.03	1.05188	0.871951	0.97892	0.717804
A0A096T5A6	Uncharacterized protein	Putative DEAD-box ATP-dependent RNA helicase family protein	154.18	5.1	5	1.01146	1.01247	1.00337	1.02461	0.936615	1.01146	1.013	0.925075	1.00806	0.981958	0.575442
A0A096T5G2	Zm.84869	Putative glycosyl hydrolase	110.31	6.7	6	0.905797	0.95471	0.966486	1.14674	1.0154	1.01087	1.266	1.06357	1.04592	1.1224	0.10728
A0A096T5M1	Zm.73320	Putative receptor-like protein kinase	72.66	7.7	5	1.10722	1.03635	1.08064	0.912345	0.89463	0.968813	0.824	0.863248	0.896516	0.86092	0.00812515
A0A096T5V1	Uncharacterized protein	Clathrin heavy chain	70.588	21.8	1	1.01592	1.0596	1.16627	0.840163	0.483576	1.43447	0.827	0.456376	1.22997	0.85083	0.621507
A0A096T5W3	LOC100191777	Zinc finger CCCH domain-containing protein 53	69.693	5.5	3
A0A096T5W9	Uncharacterized protein	OSJNBb0011N17.8 protein	44.687	8.6	1
A0A096T5Y0	pco108805	Chalcone-flavonone isomerase family protein	23.627	17.5	3	1.02197	1.01891	0.980072	0.96883	0.985181	1.02504	0.948	0.966901	1.04588	0.98613	0.552098
A0A096T5Y3	Zm.144472	Putative alpha-glucosidase II	40.643	9.9	4	1.10072	0.98404	1.03027	0.73858	1.04458	1.10182	0.671	1.06152	1.06944	0.926148	0.572642
A0A096T5Z2	Uncharacterized protein	Auxin transport protein BIG	64.855	15	6	1.03555	0.98999	0.945461	0.988954	1.07076	0.969279	0.955	1.08159	1.02519	1.01952	0.658951
A0A096T636	Zm.17458	Expressed protein	92.482	2.7	2	0.793651	0.998413	1.13333	1.01111	0.935714	1.12778	1.274	0.937202	0.995098	1.051	0.689357
A0A096T649	Uncharacterized protein	uncharacterized protein	39.206	12.1	4	0.995685	1.00066	0.961832	1.0395	1.04248	0.959841	1.044	1.04179	0.99793	1.02827	0.421857
A0A096T657	LOC100383580	uncharacterized protein	42.952	8.9	3	0.910885	0.975558	1.0548	1.00562	1.05207	1.00106	1.104	1.07843	0.94905	1.03995	0.454255
A0A096T659	Zm.12	Probable serine/threonine-protein kinase WNK2	64.134	4.7	1
A0A096T660	Zm.12972	Probable serine/threonine-protein kinase WNK2	35.548	6.5	1
A0A096T664	Zm.36299	uncharacterized protein	103.61	2.2	2	0.973394	1.01233	1.03472	0.964633	1.10286	0.91207	0.991	1.08942	0.881468	0.986465	0.837368
A0A096T674	pco133309c	uncharacterized protein	137.51	1.1	1
A0A096T6A5	Zm.138629	Brefeldin A-sensitive Golgi protein, putative, expressed	81.784	6.9	2	1.03057	1.07592	0.999656	1.01099	0.781175	1.10168	0.981	0.726054	1.10206	0.931652	0.538532
A0A096T6C4	LOC10019402	Elongation factor Tu	46.109	65.5	6	0.985545	0.997372	0.869251	1.21518	1.04369	0.888962	1.233	1.04644	1.02268	1.10366	0.414373
A0A096T6D8	Zm.34657	Expressed protein	55.607	3.5	1
A0A096T6F0	LOC100274180	uncharacterized protein	132.37	7	2	1.02041	1.0398	0.935714	0.983673	1.00714	1.01327	0.964	0.968597	1.08288	1.00272	0.941231
A0A096T6F3	Uncharacterized protein	Putative 26S proteasome regulatory subunit S2	17.748	72.7	2	0.923503	1.06757	0.983531	1.03894	0.946591	1.03986	1.125	0.886678	1.05728	1.01708	0.762314
A0A096T6H4	Uncharacterized protein	Putative homeodomain-like transcription factor superfamily protein	172.33	7	7	0.97688	0.941713	0.981765	1.04526	0.97395	1.08043	1.07	1.03423	1.1005	1.06871	0.156534
A0A096T6I1	cl40355_1	Putative dehydroquinate dehydratase	42.943	7	3	1.03538	0.913201	0.943227	1.14513	0.84176	1.12131	1.106	0.921769	1.1888	1.07483	0.545964
A0A096T6I3	Uncharacterized protein	uncharacterized protein	62.375	8.2	1
[truncated: 5,623 more rows]
