# Supplementary material for: Comparative proteomic analysis of maize (Zea mays L.) seedlings under rice black-streaked dwarf virus infection
Source: BMC Plant Biol. 2018 Sep 12;18:191. doi: 10.1186/s12870-018-1419-x (PMC6136180; doi:10.1186/s12870-018-1419-x)
Supplement: Supplementary file 4 — Table S4. The detail information of DAPs. (XLSX 40 kb) [file 12870_2018_1419_MOESM4_ESM.xlsx]

## Sheet: Sheet1
Table S4 The detail information of DAPs
Protein accession	Protein description	Infected vs Control Ratio	Regulated Type	P value	MW [kDa]	Coverage [%]	MP	Subcellular Location	Biological Process	Cellular Component	Molecular Function	KEGG KO No.	KEGG Gene	KEGG pathway	IPR ID	Domain description
K7UX80	O-methyltransferase ZRP4	0.490277	Down	0.0323804	39.605	5.5	1	cytosol			transferase activity, transferring one-carbon groups; protein binding; O-methyltransferase activity; methyltransferase activity; catalytic activity; transferase activity; binding; protein dimerization activity;				IPR011991; IPR012967; IPR029063; IPR001077;	Winged helix-turn-helix DNA-binding domain; Plant methyltransferase dimerisation; S-adenosyl-L-methionine-dependent methyltransferase; O-methyltransferase, family 2;
A0A0B4J2Y0	Putative glucose-6-phosphate/phosphate-translocator	0.531557	Down	0.0466167	41.592	3.3	1	chloroplast	transport; localization; establishment of localization;	intrinsic component of membrane; membrane; integral component of membrane; membrane part;	transporter activity;	K15283			IPR004853;	Sugar phosphate transporter domain;
A0A096RBY4	"Probable 5'-adenylylsulfate reductase 1, chloroplastic "	0.561497	Down	0.0179651	49.526	15.1	6	chloroplast	regulation of cellular process; regulation of biological quality; sulfur amino acid biosynthetic process; organic acid biosynthetic process; cell redox homeostasis; single-organism process; biosynthetic process; organonitrogen compound biosynthetic process; cellular metabolic process; sulfate reduction; sulfur amino acid metabolic process; sulfur compound biosynthetic process; organic substance m…		oxidoreductase activity, acting on a sulfur group of donors; oxidoreductase activity, acting on a sulfur group of donors, disulfide as acceptor; phosphoadenylyl-sulfate reductase (thioredoxin) activity; catalytic activity; oxidoreductase activity;	K05907	APR; adenylyl-sulfate reductase (glutathione) [EC:1.8.4.9]	zma00920 Sulfur metabolism - Zea mays (maize);	IPR014729; IPR002500; IPR013766; IPR012336;	Rossmann-like alpha/beta/alpha sandwich fold; Phosphoadenosine phosphosulphate reductase; Thioredoxin domain; Thioredoxin-like fold;
A0A096QZB3	Manganese transport protein-like protein	0.640014	Down	0.0136561	136.58	6	6	cytosol	regulation of cellular process; single organism signaling; cellular response to stimulus; ethylene-activated signaling pathway; intracellular signal transduction; response to ethylene; cellular response to organic substance; single-organism cellular process; single-organism process; phosphorelay signal transduction system; response to organic substance; signaling; response to stimulus; hormone-me…	membrane;	transporter activity;	K14513	EIN2; ethylene-insensitive protein 2	zma04075 Plant hormone signal transduction - Zea mays (maize);
A7XZC6	S-adenosyl-L-methionine: phosphoethanolamine N-methyltransferase	0.640562	Down	0.0191122	56.774	39.9	15	nuclear	phosphatidylcholine metabolic process; glycerolipid metabolic process; organic hydroxy compound metabolic process; alcohol metabolic process; phospholipid biosynthetic process; single-organism process; ammonium ion metabolic process; biosynthetic process; cellular lipid metabolic process; organonitrogen compound biosynthetic process; cellular metabolic process; phosphate-containing compound metab…		S-adenosylmethionine-dependent methyltransferase activity; methyltransferase activity; catalytic activity; phosphoethanolamine N-methyltransferase activity; transferase activity, transferring one-carbon groups; N-methyltransferase activity; transferase activity;	K05929	E2.1.1.103; phosphoethanolamine N-methyltransferase [EC:2.1.1.103]	zma00564 Glycerophospholipid metabolism - Zea mays (maize);	IPR029063; IPR013216;	S-adenosyl-L-methionine-dependent methyltransferase; Methyltransferase type 11;
B4FWJ4	Xyloglucan endotransglucosylase/hydrolase	0.676899	Down	0.0483388	16.221	15.4	3	extracellular	metabolic process; cellular glucan metabolic process; cellular carbohydrate metabolic process; polysaccharide metabolic process; glucan metabolic process; cellular macromolecule metabolic process; macromolecule metabolic process; primary metabolic process; carbohydrate metabolic process; cellular metabolic process; cellular process; cellular polysaccharide metabolic process; organic substance met…	apoplast; external encapsulating structure; cell part; cell periphery; cell wall; cell; extracellular region;	xyloglucan:xyloglucosyl transferase activity; transferase activity, transferring hexosyl groups; catalytic activity; hydrolase activity, acting on glycosyl bonds; hydrolase activity, hydrolyzing O-glycosyl compounds; hydrolase activity; transferase activity, transferring glycosyl groups; transferase activity;	K08235			IPR010713; IPR013320; IPR000757;	Xyloglucan endo-transglycosylase, C-terminal; Concanavalin A-like lectin/glucanase domain; Glycoside hydrolase family 16;
Q41739	"Thiamine thiazole synthase 2, chloroplastic"	0.728875	Down	0.0177198	37.233	26.6	3	chloroplast	vitamin biosynthetic process; cellular aromatic compound metabolic process; single-organism process; biosynthetic process; thiamine-containing compound biosynthetic process; response to stimulus; organonitrogen compound biosynthetic process; thiamine metabolic process; cellular metabolic process; sulfur compound biosynthetic process; organic substance metabolic process; pyrimidine-containing comp…		catalytic activity; oxidoreductase activity;	K03146	THI4; thiamine thiazole synthase	zma00730 Thiamine metabolism - Zea mays (maize); zma01100 Metabolic pathways - Zea mays (maize);	IPR023753;	FAD/NAD(P)-binding domain;
A0A096RM44	Ferredoxin--nitrite reductase	0.735915	Down	0.00913475	65.982	12.8	2	chloroplast	single-organism process; metabolic process; oxidation-reduction process; single-organism metabolic process;		organic cyclic compound binding; heterocyclic compound binding; heme binding; catalytic activity; iron-sulfur cluster binding; binding; tetrapyrrole binding; oxidoreductase activity; metal cluster binding;	K00366	nirA; ferredoxin-nitrite reductase [EC:1.7.7.1]	zma00910 Nitrogen metabolism - Zea mays (maize);	IPR006067; IPR005117;	Nitrite/sulphite reductase 4Fe-4S domain; Nitrite/Sulfite reductase ferredoxin-like domain;
A0A096R641	Auxin response factor	0.741047	Down	0.00757108	90.992	17.5	3	nuclear	regulation of cellular process; regulation of gene expression; regulation of transcription, DNA-templated; regulation of cellular biosynthetic process; regulation of primary metabolic process; regulation of macromolecule metabolic process; regulation of nucleobase-containing compound metabolic process; regulation of macromolecule biosynthetic process; response to organic substance; response to st…	organelle; intracellular membrane-bounded organelle; intracellular organelle; nucleus; cell part; intracellular; intracellular part; membrane-bounded organelle; cell;	organic cyclic compound binding; heterocyclic compound binding; DNA binding; protein binding; binding; nucleic acid binding;				IPR000270; IPR033389; IPR003340; IPR010525; IPR015300;	PB1 domain; AUX/IAA domain; B3 DNA binding domain; Auxin response factor; DNA-binding pseudobarrel domain;
Q49HD8	12-oxo-phytodienoic acid reductase	0.745787	Down	0.0458548	44.103	31.3	3	peroxisome	single-organism process; metabolic process; oxidation-reduction process; single-organism metabolic process;		nucleoside phosphate binding; ion binding; nucleotide binding; cofactor binding; oxidoreductase activity; heterocyclic compound binding; organic cyclic compound binding; carbohydrate derivative binding; ribonucleotide binding; catalytic activity; binding; anion binding; FMN binding; coenzyme binding; small molecule binding;	K05894	OPR; 12-oxophytodienoic acid reductase [EC:1.3.1.42]	zma00592 alpha-Linolenic acid metabolism - Zea mays (maize); zma01110 Biosynthesis of secondary metabolites - Zea mays (maize); zma01100 Metabolic pathways - Zea mays (maize);	IPR001155; IPR013785;	NADH:flavin oxidoreductase/NADH oxidase, N-terminal; Aldolase-type TIM barrel;
A0A096TTJ9	Phenylalanine ammonia-lyase	0.746079	Down	0.026881	75.715	40.5	17	chloroplast	erythrose 4-phosphate/phosphoenolpyruvate family amino acid catabolic process; alpha-amino acid catabolic process; cellular aromatic compound metabolic process; single-organism process; cellular metabolic process; organic substance metabolic process; L-phenylalanine catabolic process; metabolic process; cellular amino acid metabolic process; organic cyclic compound catabolic process; cellular cat…	intracellular part; cell; cell part; intracellular; cytoplasm;	lyase activity; carbon-nitrogen lyase activity; ammonia-lyase activity; catalytic activity;				IPR024083; IPR008948; IPR023144;	Fumarase/histidase, N-terminal; L-Aspartase-like; Phenylalanine ammonia-lyase, shielding domain;
K7W359	uncharacterized protein	0.751004	Down	0.0333928	16.411	6.5	1	Golgi apparatus				K18757
A0A096TZ84	Eukaryotic peptide chain release factor subunit 1-1	0.752198	Down	0.00622018	29.741	7.7	1	chloroplast							IPR029064; IPR005142;	50S ribosomal protein L30e-like; eRF1 domain 3;
K7UYT0	"Omega-6 fatty acid desaturase, endoplasmic reticulum isozyme 2"	0.75438	Down	0.0200085	62.018	3.6	2	chloroplast	metabolic process; oxidation-reduction process; single-organism metabolic process; single-organism process; primary metabolic process; organic substance metabolic process; lipid metabolic process;		oxidoreductase activity, acting on paired donors, with incorporation or reduction of molecular oxygen; catalytic activity; oxidoreductase activity, acting on paired donors, with oxidation of a pair of donors resulting in the reduction of molecular oxygen to two molecules of water; oxidoreductase activity;	K10256	FAD2; omega-6 fatty acid desaturase / acyl-lipid omega-6 desaturase (Delta-12 desaturase) [EC:1.14.19.6 1.14.19.22]	zma01040 Biosynthesis of unsaturated fatty acids - Zea mays (maize); zma01212 Fatty acid metabolism - Zea mays (maize);	IPR021863; IPR005804;	Fatty acid desaturase, N-terminal; Fatty acid desaturase domain;
B4FB71	uncharacterized protein	0.756861	Down	0.00924593	26.22	8.3	1	cytosol	ion transmembrane transport; cation transmembrane transport; inorganic ion transmembrane transport; single-organism cellular process; energy coupled proton transmembrane transport, against electrochemical gradient; single-organism process; hydrogen transport; proton transport; establishment of localization; transport; transmembrane transport; single-organism localization; cation transport; ion tr…	macromolecular complex; membrane; proton-transporting two-sector ATPase complex, catalytic domain; protein complex; membrane part; proton-transporting two-sector ATPase complex;	active transmembrane transporter activity; ATPase activity, coupled to transmembrane movement of ions; ion transmembrane transporter activity; primary active transmembrane transporter activity; ATPase activity, coupled to transmembrane movement of ions, rotational mechanism; hydrolase activity, acting on acid anhydrides; substrate-specific transporter activity; monovalent inorganic cation transme…	K02150	ATPeV1E; V-type H+-transporting ATPase subunit E	zma04145 Phagosome - Zea mays (maize); zma00190 Oxidative phosphorylation - Zea mays (maize); zma01100 Metabolic pathways - Zea mays (maize);
B8A068	S-adenosylmethionine synthase	0.757098	Down	0.0127696	43.072	52.6	1	cytoskeleton	cofactor biosynthetic process; nucleoside metabolic process; purine nucleoside metabolic process; cellular aromatic compound metabolic process; single-organism process; cellular modified amino acid biosynthetic process; biosynthetic process; purine ribonucleoside biosynthetic process; nucleoside biosynthetic process; organonitrogen compound biosynthetic process; cellular metabolic process; sulfur…		ATP binding; nucleoside phosphate binding; nucleoside binding; ion binding; nucleotide binding; methionine adenosyltransferase activity; organic cyclic compound binding; heterocyclic compound binding; ribonucleoside binding; carbohydrate derivative binding; catalytic activity; ribonucleotide binding; binding; purine ribonucleoside binding; transferase activity, transferring alkyl or aryl (other t…	K00789	metK; S-adenosylmethionine synthetase [EC:2.5.1.6]	zma01230 Biosynthesis of amino acids - Zea mays (maize); zma01110 Biosynthesis of secondary metabolites - Zea mays (maize); zma01100 Metabolic pathways - Zea mays (maize); zma00270 Cysteine and methionine metabolism - Zea mays (maize);	IPR022636; IPR022628; IPR022629; IPR022630;	S-adenosylmethionine synthetase superfamily; S-adenosylmethionine synthetase, N-terminal; S-adenosylmethionine synthetase, central domain; S-adenosylmethionine synthetase, C-terminal;
K7URK6	Glycosyltransferase	0.758054	Down	0.0163335	52.572	2.2	1	cytosol	metabolic process;		transferase activity, transferring glycosyl groups; transferase activity, transferring hexosyl groups; catalytic activity; transferase activity;
A0A096UJF0	MATE efflux family protein	0.760624	Down	0.034915	44.742	5.1	2	plasma membrane	transport; response to drug; transmembrane transport; response to chemical; single-organism localization; single-organism cellular process; drug transport; single-organism process; response to stimulus; localization; cellular process; drug transmembrane transport; single-organism transport; establishment of localization;	membrane;	active transmembrane transporter activity; secondary active transmembrane transporter activity; drug transmembrane transporter activity; drug transporter activity; antiporter activity; transmembrane transporter activity; transporter activity;	K03327
A0A096SYQ9	Nucleolin	0.760892	Down	0.047308	108.61	3.3	2	nuclear			organic cyclic compound binding; heterocyclic compound binding; nucleoside phosphate binding; transition metal ion binding; binding; nucleic acid binding; ion binding; metal ion binding; cation binding; nucleotide binding; zinc ion binding; small molecule binding;	K13094			IPR000504; IPR012677; IPR001876;	RNA recognition motif domain; Nucleotide-binding alpha-beta plait domain; Zinc finger, RanBP2-type;
B4FLN7	PUR ALPHA-1	0.768968	Down	0.0240436	33.405	41.5	2	cytoskeleton
K7VC35	S-adenosylmethionine synthase	0.770236	Down	0.0254405	42.54	46.9	4	cytosol	cofactor biosynthetic process; nucleoside metabolic process; purine nucleoside metabolic process; cellular aromatic compound metabolic process; single-organism process; cellular modified amino acid biosynthetic process; biosynthetic process; purine ribonucleoside biosynthetic process; nucleoside biosynthetic process; organonitrogen compound biosynthetic process; cellular metabolic process; sulfur…		ATP binding; nucleoside phosphate binding; nucleoside binding; ion binding; nucleotide binding; methionine adenosyltransferase activity; organic cyclic compound binding; heterocyclic compound binding; ribonucleoside binding; carbohydrate derivative binding; catalytic activity; ribonucleotide binding; binding; purine ribonucleoside binding; transferase activity, transferring alkyl or aryl (other t…	K00789	metK; S-adenosylmethionine synthetase [EC:2.5.1.6]	zma01230 Biosynthesis of amino acids - Zea mays (maize); zma01110 Biosynthesis of secondary metabolites - Zea mays (maize); zma01100 Metabolic pathways - Zea mays (maize); zma00270 Cysteine and methionine metabolism - Zea mays (maize);	IPR022636; IPR022628; IPR022629; IPR022630;	S-adenosylmethionine synthetase superfamily; S-adenosylmethionine synthetase, N-terminal; S-adenosylmethionine synthetase, central domain; S-adenosylmethionine synthetase, C-terminal;
C0P617	"NifU-like domain containing protein, expressed "	0.771339	Down	0.0317008	23.276	8.6	1	chloroplast	cellular component biogenesis; iron-sulfur cluster assembly; cellular component organization; biosynthetic process; metabolic process; metallo-sulfur cluster assembly; cellular component assembly; cellular component organization or biogenesis;		iron ion binding; transition metal ion binding; iron-sulfur cluster binding; binding; ion binding; metal ion binding; cation binding; metal cluster binding;				IPR001075;	NIF system FeS cluster assembly, NifU, C-terminal;
K7VHK7	Too many mouths protein	0.774957	Down	0.0431159	48.944	20.9	4	chloroplast			protein binding; binding;				IPR032675;	Leucine-rich repeat domain, L domain-like;
B6SS03	Arogenate dehydrogenase isoform 2	0.775899	Down	0.0235962	38.561	13.5	2	chloroplast	cellular aromatic compound metabolic process; organic acid biosynthetic process; single-organism process; biosynthetic process; organonitrogen compound biosynthetic process; cellular metabolic process; organic substance metabolic process; metabolic process; cellular amino acid metabolic process; aromatic compound biosynthetic process; alpha-amino acid biosynthetic process; cellular process; tyros…		oxidoreductase activity, acting on the CH-CH group of donors; prephenate dehydrogenase activity; oxidoreductase activity, acting on the CH-CH group of donors, NAD or NADP as acceptor; catalytic activity; prephenate dehydrogenase (NADP+) activity; oxidoreductase activity;	K15227	TYRAAT; arogenate dehydrogenase (NADP+), plant [EC:1.3.1.78]	zma01230 Biosynthesis of amino acids - Zea mays (maize); zma01110 Biosynthesis of secondary metabolites - Zea mays (maize); zma01100 Metabolic pathways - Zea mays (maize); zma00400 Phenylalanine, tyrosine and tryptophan biosynthesis - Zea mays (maize);	IPR003099; IPR008927; IPR016040;	Prephenate dehydrogenase; 6-phosphogluconate dehydrogenase C-terminal domain-like; NAD(P)-binding domain;
A0A096PH81	uncharacterized protein	0.776176	Down	0.00989518	35.323	3.5	1	cytoskeleton
B8A2J2	Putative pectinacetylesterase	0.777099	Down	0.028004	33.17	53.8	13	chloroplast			hydrolase activity; catalytic activity;
B4FKD4	Acyl-protein thioesterase 2	0.777615	Down	0.0368453	26.847	13.7	2	chloroplast			hydrolase activity; catalytic activity;	K06130	LYPLA2; lysophospholipase II [EC:3.1.1.5]	zma00564 Glycerophospholipid metabolism - Zea mays (maize);	IPR029058; IPR003140;	Alpha/Beta hydrolase fold; Phospholipase/carboxylesterase/thioesterase;
A0A096SBT8	Calcium-transporting ATPase	0.778783	Down	0.0493113	108.84	8.6	2	plasma membrane	calcium ion transmembrane transport; divalent inorganic cation transport; ion transmembrane transport; cation transmembrane transport; inorganic ion transmembrane transport; metal ion transport; single-organism cellular process; single-organism process; establishment of localization; transport; transmembrane transport; single-organism localization; cation transport; calcium ion transport; ion tra…	intrinsic component of membrane; membrane; integral component of membrane; membrane part;	ATPase activity, coupled to transmembrane movement of ions; nucleoside phosphate binding; primary active transmembrane transporter activity; substrate-specific transporter activity; hydrolase activity, acting on acid anhydrides; protein binding; hydrolase activity; substrate-specific transmembrane transporter activity; ATPase activity; organic cyclic compound binding; heterocyclic compound bindin…				IPR004014; IPR023298; IPR024750; IPR023299; IPR008250; IPR006068; IPR023214;	Cation-transporting P-type ATPase, N-terminal; P-type ATPase, transmembrane domain; Calcium-transporting P-type ATPase, N-terminal autoinhibitory domain; P-type ATPase, cytoplasmic domain N; P-type ATPase, A domain; Cation-transporting P-type ATPase, C-terminal; HAD-like domain;
A0A0B4J3B6	"Cucumisin-like serine protease, putative, expressed "	0.778996	Down	0.00714977	81.199	3.5	2	chloroplast	proteolysis; metabolic process; macromolecule metabolic process; protein metabolic process; primary metabolic process; organic substance metabolic process;		serine-type endopeptidase activity; endopeptidase activity; peptidase activity; catalytic activity; serine hydrolase activity; serine-type peptidase activity; peptidase activity, acting on L-amino acid peptides; hydrolase activity;				IPR003137; IPR000209; IPR010259;	PA domain; Peptidase S8/S53 domain; Peptidase S8 propeptide/proteinase inhibitor I9;
K7U2E4	Amine oxidase	0.779698	Down	0.0448457	82.989	5.2	4	vacuolar membrane	metabolic process; oxidation-reduction process; single-organism metabolic process; single-organism process; nitrogen compound metabolic process; amine metabolic process; organic substance metabolic process; organonitrogen compound metabolic process;		transition metal ion binding; catalytic activity; binding; ion binding; metal ion binding; cation binding; primary amine oxidase activity; copper ion binding; oxidoreductase activity, acting on the CH-NH2 group of donors, oxygen as acceptor; oxidoreductase activity, acting on the CH-NH2 group of donors; quinone binding; cofactor binding; oxidoreductase activity;	K00276	AOC3; primary-amine oxidase [EC:1.4.3.21]	zma00410 beta-Alanine metabolism - Zea mays (maize); zma01110 Biosynthesis of secondary metabolites - Zea mays (maize); zma00260 Glycine, serine and threonine metabolism - Zea mays (maize); zma00950 Isoquinoline alkaloid biosynthesis - Zea mays (maize); zma01100 Metabolic pathways - Zea mays (maize); zma00960 Tropane, piperidine and pyridine alkaloid biosynthesis - Zea mays (maize); zma00360 Phen…	IPR016182; IPR015800; IPR015802; IPR015798;	Copper amine oxidase, N-terminal; Copper amine oxidase, N2-terminal; Copper amine oxidase, N3-terminal; Copper amine oxidase, C-terminal;
A8WER3	"CEN-like protein 2, putative, expressed "	0.782653	Down	0.0252038	19.607	16.8	2	cytosol
A0A096QNH1	Carboxypeptidase	0.782938	Down	0.00522943	52.303	9.6	3	vacuolar membrane	proteolysis; metabolic process; macromolecule metabolic process; protein metabolic process; primary metabolic process; organic substance metabolic process;		carboxypeptidase activity; peptidase activity; exopeptidase activity; catalytic activity; serine hydrolase activity; serine-type peptidase activity; peptidase activity, acting on L-amino acid peptides; hydrolase activity; serine-type carboxypeptidase activity; serine-type exopeptidase activity;	K16297			IPR029058;	Alpha/Beta hydrolase fold;
B6TML6	Catalytic/ hydrolase	0.783006	Down	0.0124158	31.552	9.2	2	cytosol	metabolic process;		hydrolase activity; catalytic activity;				IPR023214;	HAD-like domain;
K7THW9	Putative nitrate transporter	0.783534	Down	0.0149789	65.161	3.1	2	plasma membrane	transport; single-organism localization; single-organism process; organic substance transport; oligopeptide transport; amide transport; localization; peptide transport; nitrogen compound transport; single-organism transport; establishment of localization;	membrane;	transporter activity;	K14638			IPR020846;	Major facilitator superfamily domain;
A0A096PNN3	RRM-containing RNA-binding protein-like	0.784235	Down	0.0295275	20.463	13.5	2	nuclear			cation binding; metal ion binding; zinc ion binding; transition metal ion binding; binding; ion binding;				IPR001876;	Zinc finger, RanBP2-type;
B6TLY3	ATP-dependent RNA helicase dhh1	0.784917	Down	0.0384699	56.263	33	2	peroxisome			ATP binding; nucleoside phosphate binding; nucleoside binding; ion binding; nucleotide binding; organic cyclic compound binding; heterocyclic compound binding; ribonucleoside binding; carbohydrate derivative binding; ribonucleotide binding; binding; nucleic acid binding; purine ribonucleoside binding; anion binding; purine ribonucleotide binding; adenyl ribonucleotide binding; adenyl nucleotide b…	K12614	DDX6; ATP-dependent RNA helicase DDX6/DHH1 [EC:3.6.4.13]	zma03018 RNA degradation - Zea mays (maize);	IPR011545; IPR014014; IPR014001; IPR027417; IPR001650;	DEAD/DEAH box helicase domain; RNA helicase, DEAD-box type, Q motif; Helicase superfamily 1/2, ATP-binding domain; P-loop containing nucleoside triphosphate hydrolase; Helicase, C-terminal;
K7U1Y7	OSJNBb0085F13.11 protein	0.785066	Down	0.035887	35.576	11.6	3	chloroplast	single-organism process; metabolic process; oxidation-reduction process; single-organism metabolic process;		organic cyclic compound binding; heterocyclic compound binding; oxidoreductase activity, acting on CH-OH group of donors; oxidoreductase activity, acting on the CH-OH group of donors, NAD or NADP as acceptor; nucleoside phosphate binding; NAD binding; catalytic activity; binding; nucleotide binding; cofactor binding; small molecule binding; coenzyme binding; oxidoreductase activity;	K15919	HPR2; hydroxypyruvate reductase 2	zma01200 Carbon metabolism - Zea mays (maize); zma01110 Biosynthesis of secondary metabolites - Zea mays (maize); zma01100 Metabolic pathways - Zea mays (maize); zma00630 Glyoxylate and dicarboxylate metabolism - Zea mays (maize); zma00260 Glycine, serine and threonine metabolism - Zea mays (maize);	IPR006139; IPR006140; IPR016040;	D-isomer specific 2-hydroxyacid dehydrogenase, catalytic domain; D-isomer specific 2-hydroxyacid dehydrogenase, NAD-binding domain; NAD(P)-binding domain;
B8A355	Signal peptide peptidase-like 2	0.785206	Down	0.0423823	58.376	1.5	1	plasma membrane		intrinsic component of membrane; membrane; integral component of membrane; membrane part;	endopeptidase activity; peptidase activity; catalytic activity; aspartic-type endopeptidase activity; peptidase activity, acting on L-amino acid peptides; hydrolase activity; aspartic-type peptidase activity;				IPR003137;	PA domain;
A0A096S4C6	Putative alcohol dehydrogenase superfamily protein	0.785952	Down	0.0474925	35.807	10.4	3	chloroplast	single-organism process; metabolic process; oxidation-reduction process; single-organism metabolic process;		catalytic activity; oxidoreductase activity;				IPR011032; IPR020843; IPR016040; IPR013154;	GroES-like; Polyketide synthase, enoylreductase domain; NAD(P)-binding domain; Alcohol dehydrogenase, N-terminal;
O65001	Protein terminal ear1	0.788151	Down	0.0366662	70.332	5	2	nuclear			organic cyclic compound binding; heterocyclic compound binding; nucleoside phosphate binding; binding; nucleic acid binding; nucleotide binding; small molecule binding;				IPR000504; IPR007201; IPR012677;	RNA recognition motif domain; RNA recognition motif 2; Nucleotide-binding alpha-beta plait domain;
A0A096S3F7	Expressed protein	0.789598	Down	0.00236025	32.757	16.8	5	cytosol							IPR029044;	Nucleotide-diphospho-sugar transferases;
K7VBU7	D-3-phosphoglycerate dehydrogenase	0.791407	Down	0.0257509	48.914	5	2	mitochondria	single-organism process; metabolic process; oxidation-reduction process; single-organism metabolic process;		organic cyclic compound binding; heterocyclic compound binding; amino acid binding; nucleoside phosphate binding; carboxylic acid binding; NAD binding; binding; ion binding; organic acid binding; anion binding; nucleotide binding; cofactor binding; coenzyme binding; small molecule binding;	K00058	serA; D-3-phosphoglycerate dehydrogenase [EC:1.1.1.95]	zma01200 Carbon metabolism - Zea mays (maize); zma01230 Biosynthesis of amino acids - Zea mays (maize); zma01100 Metabolic pathways - Zea mays (maize); zma00260 Glycine, serine and threonine metabolism - Zea mays (maize);	IPR006140; IPR029009; IPR002912; IPR016040;	D-isomer specific 2-hydroxyacid dehydrogenase, NAD-binding domain; Allosteric substrate binding domain; ACT domain; NAD(P)-binding domain;
A0A096QWE9	COP1-interacting protein 7 (CIP7)-like protein	0.791831	Down	0.0232869	98.123	6	4	nuclear
A0A096Q4U0	Histone-binding protein MSI1 homolog	0.793571	Down	0.0460714	29.48	16.5	1	cytosol			protein binding; binding;				IPR017986; IPR015943;	WD40-repeat-containing domain; WD40/YVTN repeat-like-containing domain;
C0PFQ7	"Bifunctional 3'-phosphoadenosine 5'-phosphosulfate synthethase, putative, expressed "	0.793914	Down	0.0175509	53.78	28.2	2	chloroplast	sulfate assimilation; sulfur compound metabolic process; metabolic process; cellular metabolic process; cellular process;		sulfate adenylyltransferase activity; nucleotidyltransferase activity; catalytic activity; sulfate adenylyltransferase (ATP) activity; transferase activity; adenylyltransferase activity; transferase activity, transferring phosphorus-containing groups;	K13811	PAPSS; 3'-phosphoadenosine 5'-phosphosulfate synthase [EC:2.7.7.4 2.7.1.25]	zma00920 Sulfur metabolism - Zea mays (maize); zma01100 Metabolic pathways - Zea mays (maize); zma00261 Monobactam biosynthesis - Zea mays (maize); zma00230 Purine metabolism - Zea mays (maize); zma00450 Selenocompound metabolism - Zea mays (maize);	IPR014729; IPR015947; IPR025980; IPR024951; IPR002650;	Rossmann-like alpha/beta/alpha sandwich fold; PUA-like domain; ATP-sulfurylase PUA-like domain; Sulphate adenylyltransferase catalytic domain; Sulphate adenylyltransferase;
A0A096UAB7	Putative transmembrane protein kinase family protein isoform 1	0.794258	Down	0.049169	33.096	3.6	1	chloroplast	phosphorylation; cellular protein metabolic process; primary metabolic process; cellular metabolic process; phosphate-containing compound metabolic process; organic substance metabolic process; metabolic process; protein phosphorylation; phosphorus metabolic process; cellular macromolecule metabolic process; cellular protein modification process; protein metabolic process; macromolecule metabolic…		ATP binding; nucleoside phosphate binding; phosphotransferase activity, alcohol group as acceptor; nucleoside binding; ion binding; protein kinase activity; nucleotide binding; organic cyclic compound binding; heterocyclic compound binding; ribonucleoside binding; carbohydrate derivative binding; kinase activity; catalytic activity; ribonucleotide binding; binding; purine ribonucleoside binding; …				IPR000719; IPR001245; IPR013320; IPR011009;	Protein kinase domain; Serine-threonine/tyrosine-protein kinase catalytic domain; Concanavalin A-like lectin/glucanase domain; Protein kinase-like domain;
C4IYW6	uncharacterized protein	0.79613	Down	0.0314352	39.612	10.3	2	chloroplast	metabolic process; carbohydrate metabolic process; primary metabolic process; organic substance metabolic process;		carbohydrate binding; isomerase activity; catalytic activity; binding;	K06041	kdsD; arabinose-5-phosphate isomerase [EC:5.3.1.13]	zma01100 Metabolic pathways - Zea mays (maize);	IPR001347; IPR000644;	Sugar isomerase (SIS); CBS domain;
A0A096QTG8	Putative DUF26 domain family protein	0.796296	Down	0.0385592	31.687	21.9	3	Golgi apparatus							IPR002902;	Gnk2-homologous domain;
A0A096S3B8	2-oxoglutarate-dependent dioxygenase DAO	0.797976	Down	0.0104459	32.358	9.4	1	cytosol	single-organism process; metabolic process; oxidation-reduction process; single-organism metabolic process;		catalytic activity; oxidoreductase activity;				IPR027443; IPR005123; IPR026992;	Isopenicillin N synthase-like; Oxoglutarate/iron-dependent dioxygenase; Non-haem dioxygenase N-terminal domain;
A0A096QRK2	"1-deoxy-D-xylulose 5-phosphate reductoisomerase, chloroplastic "	0.803565	Down	0.0404955	51.256	11.9	6	cytosol	isoprenoid metabolic process; single-organism biosynthetic process; oxidation-reduction process; single-organism cellular process; single-organism process; biosynthetic process; cellular lipid metabolic process; primary metabolic process; organic substance biosynthetic process; cellular metabolic process; cellular biosynthetic process; organic substance metabolic process; lipid biosynthetic proce…		nucleoside phosphate binding; NADPH binding; ion binding; protein binding; nucleotide binding; cofactor binding; oxidoreductase activity; oxidoreductase activity, acting on CH-OH group of donors; heterocyclic compound binding; organic cyclic compound binding; oxidoreductase activity, acting on the CH-OH group of donors, NAD or NADP as acceptor; catalytic activity; binding; NADP binding; metal ion…	K00099	dxr; 1-deoxy-D-xylulose-5-phosphate reductoisomerase [EC:1.1.1.267]	zma00900 Terpenoid backbone biosynthesis - Zea mays (maize); zma01110 Biosynthesis of secondary metabolites - Zea mays (maize); zma01100 Metabolic pathways - Zea mays (maize);	IPR013512; IPR013644; IPR016040; IPR026877;	1-deoxy-D-xylulose 5-phosphate reductoisomerase, N-terminal; 1-deoxy-D-xylulose 5-phosphate reductoisomerase, C-terminal; NAD(P)-binding domain; DXP reductoisomerase C-terminal domain;
B7ZYT6	Ribulose bisphosphate carboxylase small chain	0.803661	Down	0.00348751	17.859	13.1	1	chloroplast				K01602	rbcS; ribulose-bisphosphate carboxylase small chain [EC:4.1.1.39]	zma01200 Carbon metabolism - Zea mays (maize); zma01100 Metabolic pathways - Zea mays (maize); zma00630 Glyoxylate and dicarboxylate metabolism - Zea mays (maize); zma00710 Carbon fixation in photosynthetic organisms - Zea mays (maize);	IPR000894;	Ribulose bisphosphate carboxylase small chain, domain;
A0A096S5R5	Putative cinnamoyl CoA reductase	0.805909	Down	0.0227426	24.628	9.5	2	chloroplast			cofactor binding; catalytic activity; binding; coenzyme binding;	K09753	CCR; cinnamoyl-CoA reductase [EC:1.2.1.44]	zma00940 Phenylpropanoid biosynthesis - Zea mays (maize); zma01110 Biosynthesis of secondary metabolites - Zea mays (maize); zma01100 Metabolic pathways - Zea mays (maize);	IPR001509; IPR016040;	NAD-dependent epimerase/dehydratase, N-terminal domain; NAD(P)-binding domain;
K7TL73	OSJNBb0022F23.4 protein	0.80691	Down	0.00875303	19.427	9.6	1	chloroplast	single-organism process; metabolic process; primary metabolic process; single-organism metabolic process; lipid metabolic process; organic substance metabolic process;		phosphoric diester hydrolase activity; hydrolase activity; catalytic activity; phosphoric ester hydrolase activity; hydrolase activity, acting on ester bonds;				IPR030395; IPR017946;	Glycerophosphodiester phosphodiesterase domain; PLC-like phosphodiesterase, TIM beta/alpha-barrel domain;
A0A096R5Y5	Co-chaperone protein SBA1	0.807225	Down	0.0283949	14.6	34.4	1	cytosol							IPR007052; IPR008978;	CS domain; HSP20-like chaperone;
A0A096QX64	Phosphoribosylanthranilate transferase isoform 1	0.809947	Down	0.0342962	114.32	1.7	2	plasma membrane			protein binding; binding;				IPR013583; IPR000008;	Phosphoribosyltransferase C-terminal; C2 domain;
B4FEW8	Receptor expression-enhancing protein 3	0.810446	Down	0.0198901	28.22	13.5	3	nuclear
C0PHQ5	Putative receptor-like protein kinase	0.810784	Down	0.00152389	69.608	10.5	4	plasma membrane	phosphorylation; cellular protein metabolic process; primary metabolic process; cellular metabolic process; phosphate-containing compound metabolic process; organic substance metabolic process; metabolic process; protein phosphorylation; phosphorus metabolic process; cellular macromolecule metabolic process; cellular protein modification process; protein metabolic process; macromolecule metabolic…		ATP binding; nucleoside phosphate binding; phosphotransferase activity, alcohol group as acceptor; nucleoside binding; ion binding; protein binding; protein kinase activity; nucleotide binding; organic cyclic compound binding; heterocyclic compound binding; ribonucleoside binding; carbohydrate derivative binding; kinase activity; catalytic activity; ribonucleotide binding; binding; purine ribonuc…				IPR000719; IPR013210; IPR032675; IPR013320; IPR011009;	Protein kinase domain; Leucine-rich repeat-containing N-terminal, plant-type; Leucine-rich repeat domain, L domain-like; Concanavalin A-like lectin/glucanase domain; Protein kinase-like domain;
C0P447	Secretory carrier-associated membrane protein 6	0.81222	Down	0.0215796	23.512	26.9	6	plasma membrane	establishment of protein localization; transport; organic substance transport; localization; macromolecule localization; protein localization; protein transport; establishment of localization;	intrinsic component of membrane; membrane; integral component of membrane; membrane part;		K19995
B4FWJ0	Putative SDL-1 protein	0.812252	Down	0.00464646	60.295	2.4	1	chloroplast
A0A096RPA2	uncharacterized protein	0.813343	Down	0.0125526	18.232	8.4	2	chloroplast			organic cyclic compound binding; heterocyclic compound binding; RNA binding; binding; nucleic acid binding;				IPR004114;	THUMP domain;
A0A096SG81	Kinesin light chain	0.814291	Down	0.00165118	77.812	10.1	1	nuclear			protein binding; binding;				IPR011990; IPR013026;	Tetratricopeptide-like helical domain; Tetratricopeptide repeat-containing domain;
C4JBB8	70 kDa heat shock protein	0.81444	Down	0.0437709	72.743	27.8	14	mitochondria	protein folding; metabolic process; cellular protein metabolic process; cellular macromolecule metabolic process; macromolecule metabolic process; protein metabolic process; primary metabolic process; cellular process; cellular metabolic process; organic substance metabolic process;		ATP binding; nucleoside phosphate binding; nucleoside binding; ion binding; protein binding; nucleotide binding; organic cyclic compound binding; heterocyclic compound binding; ribonucleoside binding; carbohydrate derivative binding; ribonucleotide binding; binding; purine ribonucleoside binding; anion binding; purine ribonucleotide binding; unfolded protein binding; adenyl ribonucleotide binding…	K04043	dnaK; molecular chaperone DnaK	zma03018 RNA degradation - Zea mays (maize);	IPR029048; IPR029047;	Heat shock protein 70kD, C-terminal domain; Heat shock protein 70kD, peptide-binding domain;
C0PEU8	Dynamin-like	0.814839	Down	0.0070012	85.485	8.8	6	cytosol			nucleoside phosphate binding; nucleoside binding; ion binding; hydrolase activity, acting on acid anhydrides; hydrolase activity; nucleotide binding; nucleoside-triphosphatase activity; organic cyclic compound binding; heterocyclic compound binding; ribonucleoside binding; carbohydrate derivative binding; pyrophosphatase activity; catalytic activity; ribonucleotide binding; binding; GTPase activi…				IPR030381; IPR027417; IPR001401;	Dynamin-type guanine nucleotide-binding (G) domain; P-loop containing nucleoside triphosphate hydrolase; Dynamin, GTPase domain;
C0PGB9	"Glycosyl transferase, group 1 family protein"	0.81584	Down	0.0162501	46.568	6	2	chloroplast				K06119	SQD2; sulfoquinovosyltransferase [EC:2.4.1.-]	zma01100 Metabolic pathways - Zea mays (maize); zma00561 Glycerolipid metabolism - Zea mays (maize);	IPR001296; IPR028098;	Glycosyl transferase, family 1; Glycosyltransferase subfamily 4-like, N-terminal domain;
A0A096QT45	Golgi SNAP receptor complex member 1	0.815947	Down	0.0207454	8.2636	12	1	cytosol, nuclear				K08495	GOSR1; golgi SNAP receptor complex member 1	zma04130 SNARE interactions in vesicular transport - Zea mays (maize);
A0A096QUK2	Transmembrane 9 family protein member 1	0.817608	Down	0.0158735	59.71	20.5	3	plasma membrane		intrinsic component of membrane; membrane; integral component of membrane; membrane part;					IPR020846;	Major facilitator superfamily domain;
A0A096S0V0	"Brefeldin A-sensitive Golgi protein, putative, expressed "	0.818464	Down	0.0304405	76.471	8	2	chloroplast							IPR024603; IPR024602;	COG complex component, COG2, C-terminal; Conserved oligomeric Golgi complex, subunit 2, N-terminal;
A0A096SSY4	Tubulin beta-2 chain	0.818787	Down	0.00935527	50.011	49.1	4	nuclear	single-organism cellular process; single-organism process; microtubule-based process; cellular process;	intracellular organelle; microtubule; intracellular non-membrane-bounded organelle; cytoskeletal part; intracellular organelle part; macromolecular complex; intracellular part; cell; organelle part; non-membrane-bounded organelle; organelle; cytoskeleton; microtubule cytoskeleton; cell part; intracellular; protein complex;	nucleoside phosphate binding; nucleoside binding; ion binding; hydrolase activity, acting on acid anhydrides; hydrolase activity; nucleotide binding; nucleoside-triphosphatase activity; organic cyclic compound binding; heterocyclic compound binding; ribonucleoside binding; carbohydrate derivative binding; pyrophosphatase activity; catalytic activity; structural constituent of cytoskeleton; ribonu…	K07375	TUBB; tubulin beta	zma04145 Phagosome - Zea mays (maize);	IPR003008; IPR023123; IPR008280; IPR018316;	Tubulin/FtsZ, GTPase domain; Tubulin, C-terminal; Tubulin/FtsZ, C-terminal; Tubulin/FtsZ, 2-layer sandwich domain;
K7UGQ5	Putative adenine phosphoribosyltransferase form 2	0.821182	Down	0.0468361	21.25	27.5	1	cytosol	pigment biosynthetic process; adenine metabolic process; nucleoside metabolic process; cellular aromatic compound metabolic process; single-organism process; biosynthetic process; organonitrogen compound biosynthetic process; adenine biosynthetic process; cellular metabolic process; purine nucleobase salvage; organic substance metabolic process; metabolic process; heterocycle metabolic process; a…	intracellular part; cell; cell part; intracellular; cytoplasm;	adenine phosphoribosyltransferase activity; transferase activity, transferring pentosyl groups; transferase activity, transferring glycosyl groups; catalytic activity; transferase activity;	K00759	APRT; adenine phosphoribosyltransferase [EC:2.4.2.7]	zma01100 Metabolic pathways - Zea mays (maize); zma00230 Purine metabolism - Zea mays (maize);	IPR000836; IPR029057;	Phosphoribosyltransferase domain; Phosphoribosyltransferase-like;
K7UT25	Putative aurora-related protein kinase family protein	0.824153	Down	0.0294762	160.73	2.7	4	nuclear	phosphorylation; cellular protein metabolic process; primary metabolic process; cellular metabolic process; phosphate-containing compound metabolic process; organic substance metabolic process; metabolic process; protein phosphorylation; phosphorus metabolic process; cellular macromolecule metabolic process; cellular protein modification process; protein metabolic process; macromolecule metabolic…		ATP binding; nucleoside phosphate binding; phosphotransferase activity, alcohol group as acceptor; nucleoside binding; ion binding; protein kinase activity; nucleotide binding; organic cyclic compound binding; heterocyclic compound binding; ribonucleoside binding; carbohydrate derivative binding; kinase activity; catalytic activity; ribonucleotide binding; binding; purine ribonucleoside binding; …	K17545			IPR000719; IPR011989; IPR016024; IPR011009;	Protein kinase domain; Armadillo-like helical; Armadillo-type fold; Protein kinase-like domain;
C0P4B5	Serine/threonine-protein phosphatase 2A 55 kDa regulatory subunit B	0.824277	Down	0.018882	57.779	9.9	3	nuclear		catalytic complex; cell part; intracellular; protein serine/threonine phosphatase complex; macromolecular complex; intracellular part; cell; protein complex; phosphatase complex; protein phosphatase type 2A complex;	protein phosphatase type 2A regulator activity; enzyme regulator activity; phosphatase regulator activity; protein phosphatase regulator activity; binding; protein binding; molecular function regulator;				IPR017986; IPR015943;	WD40-repeat-containing domain; WD40/YVTN repeat-like-containing domain;
A0A096UEY4	Putative dynamin homolog	0.82432	Down	0.0424596	25.289	18.3	2	nuclear			nucleoside phosphate binding; nucleoside binding; ion binding; hydrolase activity, acting on acid anhydrides; hydrolase activity; nucleotide binding; nucleoside-triphosphatase activity; organic cyclic compound binding; heterocyclic compound binding; ribonucleoside binding; carbohydrate derivative binding; pyrophosphatase activity; catalytic activity; ribonucleotide binding; binding; GTPase activi…				IPR003130; IPR020850;	Dynamin GTPase effector; GTPase effector domain;
A0A096RSV6	uncharacterized protein	0.828077	Down	0.0352531	82.638	3.7	2	nuclear							IPR002035;	von Willebrand factor, type A;
K7V1H0	Putative light repressible receptor protein kinase	0.828077	Down	0.00593983	100.64	17.2	13	plasma membrane	phosphorylation; cellular protein metabolic process; primary metabolic process; cellular metabolic process; phosphate-containing compound metabolic process; organic substance metabolic process; metabolic process; protein phosphorylation; phosphorus metabolic process; cellular macromolecule metabolic process; cellular protein modification process; protein metabolic process; macromolecule metabolic…		ATP binding; nucleoside phosphate binding; phosphotransferase activity, alcohol group as acceptor; nucleoside binding; ion binding; protein kinase activity; nucleotide binding; organic cyclic compound binding; heterocyclic compound binding; ribonucleoside binding; carbohydrate derivative binding; kinase activity; catalytic activity; ribonucleotide binding; binding; purine ribonucleoside binding; …				IPR000719; IPR001245; IPR032675; IPR024788; IPR013320; IPR011009;	Protein kinase domain; Serine-threonine/tyrosine-protein kinase catalytic domain; Leucine-rich repeat domain, L domain-like; Malectin-like carbohydrate-binding domain; Concanavalin A-like lectin/glucanase domain; Protein kinase-like domain;
C4J8Y6	Expressed protein	0.828235	Down	0.0241895	78.101	3.6	3	nuclear							IPR024752; IPR032881;	Myb/SANT-like domain; Oberon, PHD finger domain;
K7U623	uncharacterized protein	0.828744	Down	0.02788	11.618	17.3	1	cytosol							IPR019181;	Anticodon-binding domain;
B4FPG0	Expressed protein	0.828912	Down	0.0451547	19.68	27.9	4	cytosol
A0A096PW93	Bromodomain containing protein	0.83195	Down	0.0163975	73.161	6.7	1	nuclear			protein binding; binding;				IPR027353; IPR001487;	NET domain; Bromodomain;
K7U009	Protein kinase G11A	0.831986	Down	0.0194809	63.605	5.5	3	nuclear	phosphorylation; cellular protein metabolic process; primary metabolic process; cellular metabolic process; phosphate-containing compound metabolic process; organic substance metabolic process; metabolic process; protein phosphorylation; phosphorus metabolic process; cellular macromolecule metabolic process; cellular protein modification process; protein metabolic process; macromolecule metabolic…		ATP binding; nucleoside phosphate binding; phosphotransferase activity, alcohol group as acceptor; nucleoside binding; ion binding; protein kinase activity; nucleotide binding; organic cyclic compound binding; heterocyclic compound binding; ribonucleoside binding; carbohydrate derivative binding; kinase activity; catalytic activity; ribonucleotide binding; binding; purine ribonucleoside binding; …				IPR000719; IPR011009;	Protein kinase domain; Protein kinase-like domain;
B4FEM2	Putative O-Glycosyl hydrolase superfamily protein	0.832542	Down	0.0166386	50.106	11.9	1	chloroplast	metabolic process; carbohydrate metabolic process; primary metabolic process; organic substance metabolic process;		hydrolase activity, hydrolyzing O-glycosyl compounds; hydrolase activity; catalytic activity; hydrolase activity, acting on glycosyl bonds;	K19891	GN1_2_3; glucan endo-1,3-beta-glucosidase 1/2/3 [EC:3.2.1.39]	zma00500 Starch and sucrose metabolism - Zea mays (maize);	IPR012946; IPR017853; IPR013781;	X8 domain; Glycoside hydrolase superfamily; Glycoside hydrolase, catalytic domain;
A0A096RUP9	La related protein-like	0.833333	Down	0.0422799	51.972	4	2	nuclear				K18757			IPR006630; IPR011991;	RNA-binding protein Lupus La; Winged helix-turn-helix DNA-binding domain;
B4FWN6	Putative RING zinc finger domain superfamily protein	1.20123	Up	0.04581	36.134	9.4	3	nuclear			transition metal ion binding; binding; ion binding; cation binding; metal ion binding; protein binding; zinc ion binding;	K13127			IPR000571; IPR001841; IPR013083;	Zinc finger, CCCH-type; Zinc finger, RING-type; Zinc finger, RING/FYVE/PHD-type;
A0A096PIE6	Putative Not1 N-terminal protein (Fragment)	1.20151	Up	0.0482297	64.549	10	3	cytosol	regulation of cellular process; regulation of gene expression; regulation of transcription, DNA-templated; regulation of cellular biosynthetic process; regulation of primary metabolic process; regulation of macromolecule metabolic process; regulation of nucleobase-containing compound metabolic process; regulation of macromolecule biosynthetic process; regulation of cellular metabolic process; reg…	organelle; intracellular membrane-bounded organelle; intracellular organelle; nucleus; cell part; intracellular; intracellular part; membrane-bounded organelle; cell;					IPR007207;	CCR4-Not complex component, Not N-terminal domain;
B4F8R5	Beta-D-xylosidase	1.21274	Up	0.0443493	83.942	13.3	7	plasma membrane	metabolic process; carbohydrate metabolic process; primary metabolic process; organic substance metabolic process;		hydrolase activity, hydrolyzing O-glycosyl compounds; hydrolase activity; catalytic activity; hydrolase activity, acting on glycosyl bonds;				IPR002772; IPR001764; IPR026891; IPR017853;	Glycoside hydrolase family 3 C-terminal domain; Glycoside hydrolase, family 3, N-terminal; Fibronectin type III-like domain; Glycoside hydrolase superfamily;
B4FNY2	uncharacterized protein	1.21304	Up	0.041359	32.261	15.8	5	chloroplast			organic cyclic compound binding; heterocyclic compound binding; DNA binding; sequence-specific DNA binding; binding; nucleic acid binding;				IPR016069; IPR016068;	Translin, C-terminal; Translin, N-terminal;
C0PDI7	DNA binding protein	1.21804	Up	0.0058448	56.062	10.4	5	nuclear							IPR005516;	Remorin, C-terminal;
K7UYI0	Transcription initiation factor IIA subunit 2	1.21817	Up	0.0485595	6.9869	11.3	1	chloroplast	cellular aromatic compound metabolic process; nucleic acid-templated transcription; DNA-templated transcription, initiation; biosynthetic process; cellular metabolic process; organic substance metabolic process; metabolic process; heterocycle metabolic process; aromatic compound biosynthetic process; nucleobase-containing compound metabolic process; cellular nitrogen compound metabolic process; m…	intracellular organelle; DNA-directed RNA polymerase complex; nuclear DNA-directed RNA polymerase complex; intracellular organelle part; RNA polymerase complex; macromolecular complex; nuclear lumen; intracellular part; transferase complex; cell; transcription factor complex; nuclear transcription factor complex; organelle part; DNA-directed RNA polymerase II, holoenzyme; intracellular membrane-b…		K03123	TFIIA2; transcription initiation factor TFIIA small subunit	zma03022 Basal transcription factors - Zea mays (maize);	IPR009088; IPR015871;	Transcription factor IIA, beta-barrel; Transcription initiation factor IIA, gamma subunit, C-terminal;
C0PP23	Polyprenol reductase 1	1.21945	Up	0.0459254	23.626	9.4	2	chloroplast	single-organism process; metabolic process; primary metabolic process; single-organism metabolic process; lipid metabolic process; organic substance metabolic process;	membrane; cell part; intracellular; membrane part; cytoplasm; intrinsic component of membrane; intracellular part; cell; integral component of membrane;	oxidoreductase activity, acting on the CH-CH group of donors; catalytic activity; oxidoreductase activity;				IPR001104;	3-oxo-5-alpha-steroid 4-dehydrogenase, C-terminal;
K7TPZ5	Putative aminoimidazolecarboximide ribonucleotide transformylase	1.22222	Up	0.0327844	65.704	10.5	4	chloroplast	nucleotide biosynthetic process; cellular aromatic compound metabolic process; nucleotide metabolic process; single-organism process; biosynthetic process; organonitrogen compound biosynthetic process; cellular metabolic process; phosphate-containing compound metabolic process; organic substance metabolic process; metabolic process; heterocycle metabolic process; aromatic compound biosynthetic pr…		hydrolase activity, acting on carbon-nitrogen (but not peptide) bonds, in cyclic amidines; phosphoribosylaminoimidazolecarboxamide formyltransferase activity; catalytic activity; transferase activity, transferring one-carbon groups; hydrolase activity; cyclohydrolase activity; hydroxymethyl-, formyl- and related transferase activity; transferase activity; hydrolase activity, acting on carbon-nitr…	K00602	purH; phosphoribosylaminoimidazolecarboxamide formyltransferase / IMP cyclohydrolase [EC:2.1.2.3 3.5.4.10]	zma01110 Biosynthesis of secondary metabolites - Zea mays (maize); zma01100 Metabolic pathways - Zea mays (maize); zma00670 One carbon pool by folate - Zea mays (maize); zma00230 Purine metabolism - Zea mays (maize);	IPR016193; IPR024051; IPR011607;	Cytidine deaminase-like; AICAR transformylase domain; Methylglyoxal synthase-like domain;
A0A096TM84	Calmodulin binding protein isoform 1	1.22424	Up	0.00784165	63.689	15.8	2	nuclear			protein binding; binding;				IPR025064;	Domain of unknown function DUF4005;
B4FMY2	Flavin-containing monooxygenase	1.23299	Up	0.0185893	48.187	6.5	2	cytosol	single-organism process; metabolic process; oxidation-reduction process; single-organism metabolic process;		oxidoreductase activity, acting on paired donors, with incorporation or reduction of molecular oxygen, NAD(P)H as one donor, and incorporation of one atom of oxygen; nucleoside phosphate binding; flavin adenine dinucleotide binding; ion binding; oxidoreductase activity, acting on paired donors, with incorporation or reduction of molecular oxygen; nucleotide binding; N,N-dimethylaniline monooxygen…				IPR023753;	FAD/NAD(P)-binding domain;
B6T5L1	uncharacterized protein	1.25224	Up	0.0323188	12.666	22.6	2	chloroplast
A0A096S386	Beta-galactosidase	1.2626	Up	0.019669	89.734	8.2	5	vacuolar membrane	metabolic process; carbohydrate metabolic process; primary metabolic process; organic substance metabolic process;		carbohydrate binding; hydrolase activity, hydrolyzing O-glycosyl compounds; hydrolase activity; catalytic activity; binding; hydrolase activity, acting on glycosyl bonds;				IPR031330; IPR000922; IPR017853; IPR013781; IPR008979;	Glycoside hydrolase 35, catalytic domain; D-galactoside/L-rhamnose binding SUEL lectin domain; Glycoside hydrolase superfamily; Glycoside hydrolase, catalytic domain; Galactose-binding domain-like;
C4J159	Putative glycine-rich protein	1.26691	Up	0.0418799	25.682	5.7	2	chloroplast			organic cyclic compound binding; heterocyclic compound binding; nucleoside phosphate binding; binding; nucleic acid binding; nucleotide binding; small molecule binding;	K12741	HNRNPA1_3; heterogeneous nuclear ribonucleoprotein A1/A3	zma03040 Spliceosome - Zea mays (maize);	IPR000504; IPR012677; IPR003954;	RNA recognition motif domain; Nucleotide-binding alpha-beta plait domain; RNA recognition motif domain, eukaryote;
A0A096RLV9	uncharacterized protein	1.29161	Up	0.0331565	57.156	5.9	3	nuclear	heterocycle biosynthetic process; cellular aromatic compound metabolic process; nucleic acid-templated transcription; DNA-templated transcription, initiation; nucleobase-containing compound biosynthetic process; organic cyclic compound metabolic process; nitrogen compound metabolic process; biosynthetic process; RNA biosynthetic process; primary metabolic process; organic substance biosynthetic p…	intracellular organelle; DNA-directed RNA polymerase complex; nuclear DNA-directed RNA polymerase complex; intracellular organelle part; RNA polymerase complex; macromolecular complex; nuclear lumen; intracellular part; transferase complex; cell; transcription factor complex; nuclear transcription factor complex; organelle part; DNA-directed RNA polymerase II, holoenzyme; intracellular membrane-b…		K03129	TAF4; transcription initiation factor TFIID subunit 4	zma03022 Basal transcription factors - Zea mays (maize);	IPR007900; IPR022003;	Transcription initiation factor TFIID component TAF4; RST domain of plant C-terminal;
B4FJY1	"MAPEG family protein, expressed "	1.29376	Up	0.0256476	13.781	14	2	cytosol				K00799	GST; glutathione S-transferase [EC:2.5.1.18]	zma00480 Glutathione metabolism - Zea mays (maize);	IPR023352;	Membrane associated eicosanoid/glutathione metabolism-like domain;
A0A096TTL7	Protein argonaute	1.29382	Up	0.0322904	121.06	12.2	6	nuclear			organic cyclic compound binding; heterocyclic compound binding; protein binding; binding; nucleic acid binding;	K11593			IPR014811; IPR032472; IPR003165; IPR032473; IPR024357; IPR003100; IPR032474; IPR012337;	Argonaute, linker 1 domain; Argonaute linker 2 domain; Piwi domain; Protein argonaute, Mid domain; Argonaut, glycine-rich domain; PAZ domain; Protein argonaute, N-terminal; Ribonuclease H-like domain;
K7UYI5	Putative argonaute family protein	1.29712	Up	0.00431902	47.902	17.5	4	nuclear			protein binding; binding;				IPR032474; IPR003100; IPR024357;	Protein argonaute, N-terminal; PAZ domain; Argonaut, glycine-rich domain;
A0A096R9H4	Putative acyl-CoA oxidase family protein	1.31285	Up	0.0440827	34.568	14.8	3	nuclear
C0P3B4	Phosphoglycerate mutase-like protein	1.31338	Up	0.00188048	26.235	9.3	2	chloroplast	metabolic process;		catalytic activity;	K15634	gpmB; probable phosphoglycerate mutase [EC:5.4.2.12]	zma00010 Glycolysis / Gluconeogenesis - Zea mays (maize); zma01200 Carbon metabolism - Zea mays (maize); zma01230 Biosynthesis of amino acids - Zea mays (maize); zma01110 Biosynthesis of secondary metabolites - Zea mays (maize); zma01100 Metabolic pathways - Zea mays (maize); zma00260 Glycine, serine and threonine metabolism - Zea mays (maize);
B4FFP8	uncharacterized protein	1.31529	Up	0.0150829	38.162	6.9	2	nuclear							IPR005516;	Remorin, C-terminal;
A0A096SHP1	uncharacterized protein	1.34465	Up	0.0336864	8.784	13.9	1	chloroplast
K7TGW6	Putative polyphenol oxidase family protein	1.34977	Up	0.0350474	67.066	41.9	23	chloroplast	single-organism process; metabolic process; oxidation-reduction process; single-organism metabolic process;		oxidoreductase activity, acting on diphenols and related substances as donors, oxygen as acceptor; oxidoreductase activity, acting on diphenols and related substances as donors; catalytic activity; catechol oxidase activity; oxidoreductase activity;	K00422	E1.10.3.1; polyphenol oxidase [EC:1.10.3.1]	zma00950 Isoquinoline alkaloid biosynthesis - Zea mays (maize); zma01110 Biosynthesis of secondary metabolites - Zea mays (maize); zma01100 Metabolic pathways - Zea mays (maize); zma00350 Tyrosine metabolism - Zea mays (maize);	IPR008922; IPR022739; IPR002227; IPR022740;	Uncharacterised domain, di-copper centre; Polyphenol oxidase, central domain; Tyrosinase copper-binding domain; Polyphenol oxidase, C-terminal;
B4FR40	"30S ribosomal protein S9, chloroplast, putative, expressed "	1.37309	Up	0.0307951	24.474	15.6	4	chloroplast	cellular protein metabolic process; biosynthetic process; primary metabolic process; cellular metabolic process; organic substance biosynthetic process; cellular biosynthetic process; organic substance metabolic process; metabolic process; cellular macromolecule biosynthetic process; cellular macromolecule metabolic process; gene expression; macromolecule metabolic process; protein metabolic proc…	ribosome; organelle; intracellular organelle; intracellular non-membrane-bounded organelle; cell part; intracellular; cytoplasm; macromolecular complex; intracellular part; cell; ribonucleoprotein complex; cytoplasmic part; non-membrane-bounded organelle;	structural constituent of ribosome; structural molecule activity;	K02996	RP-S9; small subunit ribosomal protein S9	zma03010 Ribosome - Zea mays (maize);	IPR020568; IPR014721;	Ribosomal protein S5 domain 2-type fold; Ribosomal protein S5 domain 2-type fold, subgroup;
B6TNB0	60S ribosomal protein L6	1.40027	Up	0.0449321	11.791	33.7	4	cytosol	cellular protein metabolic process; biosynthetic process; primary metabolic process; cellular metabolic process; organic substance biosynthetic process; cellular biosynthetic process; organic substance metabolic process; metabolic process; cellular macromolecule biosynthetic process; cellular macromolecule metabolic process; gene expression; macromolecule metabolic process; protein metabolic proc…	ribosome; organelle; intracellular organelle; intracellular non-membrane-bounded organelle; cell part; intracellular; cytoplasm; macromolecular complex; intracellular part; cell; ribonucleoprotein complex; cytoplasmic part; non-membrane-bounded organelle;	organic cyclic compound binding; heterocyclic compound binding; RNA binding; binding; nucleic acid binding; structural molecule activity; structural constituent of ribosome; rRNA binding;	K02933	RP-L6; large subunit ribosomal protein L6	zma03010 Ribosome - Zea mays (maize);	IPR020040;	Ribosomal protein L6, alpha-beta domain;
K7TPR1	uncharacterized protein	1.4079	Up	0.0131061	16.039	13.1	2	chloroplast		organelle; intracellular membrane-bounded organelle; intracellular organelle; cell part; intracellular; cytoplasm; intracellular part; membrane-bounded organelle; cell; mitochondrion; cytoplasmic part;	structural constituent of ribosome; structural molecule activity;
K7VQB2	uncharacterized protein	1.43067	Up	0.0147452	46.869	6.3	3	nuclear			organic cyclic compound binding; heterocyclic compound binding; nucleoside phosphate binding; transition metal ion binding; binding; nucleic acid binding; ion binding; metal ion binding; cation binding; nucleotide binding; zinc ion binding; small molecule binding;	K13098			IPR000504; IPR012677; IPR001876;	RNA recognition motif domain; Nucleotide-binding alpha-beta plait domain; Zinc finger, RanBP2-type;
K7V7F2	Putative histone H1/H5 domain family protein	1.45488	Up	0.0371779	23.891	20	5	nuclear	cellular component biogenesis; cellular component organization; nucleosome organization; cellular macromolecular complex assembly; chromatin assembly or disassembly; protein complex subunit organization; macromolecular complex subunit organization; protein-DNA complex assembly; DNA packaging; nucleosome assembly; chromosome organization; cellular component assembly; macromolecular complex assembl…	intracellular organelle; intracellular non-membrane-bounded organelle; intracellular organelle part; macromolecular complex; intracellular part; cell; organelle part; DNA bending complex; chromosomal part; nucleosome; non-membrane-bounded organelle; intracellular membrane-bounded organelle; organelle; nucleus; chromatin; intracellular; cell part; chromosome; protein complex; membrane-bounded orga…	organic cyclic compound binding; heterocyclic compound binding; DNA binding; binding; nucleic acid binding;	K11275			IPR011991; IPR005818;	Winged helix-turn-helix DNA-binding domain; Linker histone H1/H5, domain H15;
B4G1E6	Pro-resilin	1.46578	Up	0.0480022	35.898	15.8	4	nuclear
K7VW90	Heat shock protein1	1.46716	Up	0.0451107	70.956	56.7	4	cytosol				K03283	HSPA1_8; heat shock 70kDa protein 1/8	zma04144 Endocytosis - Zea mays (maize); zma03040 Spliceosome - Zea mays (maize); zma04141 Protein processing in endoplasmic reticulum - Zea mays (maize);	IPR029048; IPR029047;	Heat shock protein 70kD, C-terminal domain; Heat shock protein 70kD, peptide-binding domain;
C4J477	Dehydrin	1.51023	Up	0.0420969	31.466	27.7	9	nuclear	response to acid chemical; response to chemical; response to stress; response to water; response to abiotic stimulus; response to oxygen-containing compound; response to inorganic substance; response to stimulus;
C0HDU5	Patatin	1.51063	Up	0.012862	44.451	42.9	9	chloroplast	single-organism process; metabolic process; primary metabolic process; single-organism metabolic process; lipid metabolic process; organic substance metabolic process;						IPR016035; IPR002641;	Acyl transferase/acyl hydrolase/lysophospholipase; Patatin/Phospholipase A2-related;
K7V9G8	Kinesin-like protein	1.57517	Up	0.032103	116.55	4.1	2	chloroplast	single-organism cellular process; microtubule-based movement; movement of cell or subcellular component; single-organism process; cellular process; microtubule-based process;		motor activity; nucleoside phosphate binding; hydrolase activity, acting on acid anhydrides; protein binding; hydrolase activity; organic cyclic compound binding; heterocyclic compound binding; cytoskeletal protein binding; pyrophosphatase activity; catalytic activity; ribonucleotide binding; microtubule binding; binding; purine ribonucleoside binding; anion binding; adenyl ribonucleotide binding…	K11498			IPR027417; IPR001752;	P-loop containing nucleoside triphosphate hydrolase; Kinesin motor domain;
A0A0B4J2X0	Heat shock protein1	1.63165	Up	0.0344061	70.843	54.9	1	cytosol				K03283	HSPA1_8; heat shock 70kDa protein 1/8	zma04144 Endocytosis - Zea mays (maize); zma03040 Spliceosome - Zea mays (maize); zma04141 Protein processing in endoplasmic reticulum - Zea mays (maize);	IPR029048; IPR029047;	Heat shock protein 70kD, C-terminal domain; Heat shock protein 70kD, peptide-binding domain;
B6TGD4	F1F0-ATPase inhibitor protein	1.78826	Up	0.0251489	12.387	30.5	3	chloroplast
A0A0B4J3D6	Glycine-rich RNA binding protein	2.37439	Up	0.0195459	15.552	50.3	1	nuclear			organic cyclic compound binding; heterocyclic compound binding; nucleoside phosphate binding; binding; nucleic acid binding; nucleotide binding; small molecule binding;				IPR000504; IPR012677;	RNA recognition motif domain; Nucleotide-binding alpha-beta plait domain;
